# Supplementary material for: Integrative Analysis of the Ethanol Tolerance of Saccharomyces cerevisiae
Source: Int J Mol Sci. 2023 Mar 15;24(6):5646. doi: 10.3390/ijms24065646 (PMC10051466; doi:10.3390/ijms24065646)
Supplement: Supplementary file 1 [file ijms-24-05646-s001.zip]

Archive with 2 entries (2 files):
- Supplementary_Data_3.xlsx
- Supplementary_Text_2.pdf
