# Supplementary material for: Integrative Analysis of the Ethanol Tolerance of Saccharomyces cerevisiae
Source: Int J Mol Sci. 2023 Mar 15;24(6):5646. doi: 10.3390/ijms24065646 (PMC10051466; doi:10.3390/ijms24065646)
Supplement: Supplementary file 1 [file ijms-24-05646-s001.zip › Supplementary_Data_3.xlsx]

## Sheet: Sup. Data 1
Supplementary data 1: DESeq2 significantly differentially expressed genes for all 6 strains and the GO decscriptions of DE genes. The lncRNAs are also presented here. This spreeadshit is iterative. Then, insert the gene name or SGD ID of the gene you want search into the yellow or green cells, respectivelly: then, the Log2 fold-change for all strains will be plotted.
INSERT GENE NAME BELLOW								INSERT SGD ID BELLOW
CTA1	Log2FoldChange							ybr196c	Log2FoldChange
BMA64-1A	0.85147	White cells = not differentially expressed						BMA64-1A	#N/A	White cells = not differentially expressed
BY4742	1.89288							BY4742	-1.617
X2180-1A	1.69823							X2180-1A	-0.248861
SEY6210	1.25834							SEY6210	-2.3396
BY4741	#N/A							BY4741	-1.43008
S288C	1.12254							S288C	-2.47662
																									BIOLOGICAL PROCESS GO ENRICHED TERMS OF UP-REGULATED CODING GENES
S288C				SEY6210				BY4741				BMA64-1A				BY4742				X2180-1A					BMA64-1A	BY4742	X2180-1A	SEY6210	BY4741	S288C
log2FoldChange	padj	canonical	name	log2FoldChange	padj	canonical	name	log2FoldChange	padj	canonical	name	log2FoldChange	padj	canonical	name	log2FoldChange	padj	canonical	name	log2FoldChange	padj	canonical	name		triglyceride metabolism	import into cell	import into cell	toxin metabolism	nitrogen compound transport	response to external stimulus
-0.556939	9.99856e-17	YCL043C	PDI1	-1.39801	9.98443e-25	YPL129W	TAF14	-1.30879	9.99933e-23	YPR079W	MRL1	-1.06719	9.9877e-11	YGR189C	CRH1	0.767469	9.99827e-10	YCL038C	ATG22	-2.3559	9.99938e-128	YJL033W	HCA4		response to abiotic stimulus	cellular aldehyde metabolism	response to external stimulus	response to oxidative stress	regulation of biological process	cellular aldehyde metabolism
0.81318	9.98996e-25	YBL095W	MRX3	-2.09915	9.98137e-11	YGR109C	CLB6	3.62471	9.99699e-139	YPR095C	SYT1	-0.706499	9.96301e-05	YMR163C	INP2	1.28665	9.98454e-20	YHR199C	AIM46	0.657948	9.99191e-07	YDL104C	QRI7		eisosome assembly	response to temperature stimulus	neutral lipid metabolism	import into cell	cellular response to stress	import into cell
-0.491168	9.97883e-05	YPL161C	BEM4	1.21312	9.97074e-16	YMR165C	PAH1	-1.57805	9.98779e-27	YLR246W	ERF2	1.02261	9.95788e-09	YJR156C	THI11	1.63111	9.98014e-36	YDR204W	COQ4	-0.618428	9.98609e-13	YIL126W	STH1		regulation of protein stability	protein maturation	protein stabilization	homeostatic process	sporulation resulting in formation of a cellular spore	peroxisome organization
2.66368	9.96304e-171	YLR377C	FBP1	-1.97915	9.94052e-27	YDR454C	GUK1	-0.576415	9.98155e-06	YCL034W	LSB5	-0.870356	9.94119e-06	YLR139C	SLS1	-0.541324	9.97621e-05	YJR119C	JHD2	1.68987	9.98498e-33	YNR068C	NA		carnitine metabolism	protein stabilization	eisosome assembly	protein oligomerization	localization	ubiquitin−dependent protein catabolism via the multivesicular body sorting pathway
-2.68393	9.962e-101	YKL156W	RPS27A	0.894452	9.92335e-12	YLL001W	DNM1	-0.38976	9.97566e-05	YDR394W	RPT3	2.19503	9.92055e-37	YAL062W	GDH3	1.76578	9.97584e-37	YNR034W	SOL1	0.503894	9.9812e-08	YBR197C	NA		glucose nucleotide 6−phosphate nucleotide metabolism	eisosome assembly	antibiotic catabolism	antibiotic catabolism	response to stimulus	glucose 6−phosphate metabolism
0.727499	9.95768e-05	YDL009C	NA	1.27032	9.92335e-12	YMR251W	GTO3	-1.37119	9.96623e-42	YDR505C	PSP1	-0.783145	9.90456e-09	YHR169W	DBP8	1.75955	9.97505e-34	YJL185C	ATG36	-1.70934	9.9724e-37	YOL080C	REX4		chaperone−mediated protein folding	glucose 6−phosphate metabolism	polysaccharide metabolism	protein ubiquitination	developmental process	cellular carbohydrate metabolism
-1.86802	9.95296e-12	YOL056W	GPM3	-1.30821	9.91942e-10	YCR060W	TAH1	2.6425	9.96373e-194	YJL039C	NUP192	-0.500385	9.90294e-05	YGL008C	PMA1	3.13455	9.97306e-174	YFR015C	GSY1	-0.736769	9.96732e-12	YDR518W	EUG1		coenzyme metabolism	antibiotic catabolism	catabolism	hydrogen sulfide biosynthesis	cellular component organization	catabolism
-0.969748	9.95168e-45	YAL012W	CYS3	-0.576536	9.90737e-05	YDR147W	EKI1	-4.09193	9.96341e-249	YLR153C	ACS2	-0.701242	9.90244e-06	YER147C	SCC4	0.824437	9.97294e-07	YGL124C	MON1	-0.605299	9.96631e-07	YDL179W	PCL9		catabolism	catabolism	coenzyme metabolism	catabolism	biological regulation	pyridine−containing compound metabolism
1.32621	9.94364e-41	YJR104C	SOD1	-2.68888	9.90316e-39	YHR193C	EGD2	1.67962	9.96124e-07	YNL242W	ATG2	1.49793	9.90042e-17	YBR280C	SAF1	3.0572	9.97121e-10	tK(CTT)_0	NA	1.04034	9.96211e-26	YAL028W	FRT2		polysaccharide metabolism	nucleophagy	nucleophagy	pyridine−containing compound metabolism	cellular protein modification process	carbohydrate homeostasis
-0.83876	9.93545e-07	YLR262C	YPT6	-3.63338	9.88835e-46	YDL130W	RPP1B	-1.33429	9.95837e-19	YFR026C	ULI1	0.964162	9.87885e-05	YDR173C	ARG82	0.473113	9.9681e-07	YKR089C	TGL4	3.26257	9.96015e-29	tE(TTC)_6	NA		protein unfolding	pyridine−containing compound metabolism	protein−cofactor linkage	coenzyme metabolism	growth of unicellular organism as a thread of attached cells	localization
1.35461	9.91601e-05	TY_5	NA	1.65143	9.88759e-44	YPL203W	TPK2	-1.99673	9.95757e-86	YOL123W	HRP1	-1.18986	9.86612e-28	YER132C	PMD1	2.02734	9.96402e-37	transcr_636	NA	1.77788	9.94585e-05	TY2_LTR_41	NA		hydrogen peroxide metabolism	response to stimulus	thioester metabolism	response to stimulus		response to stimulus
0.375345	9.91572e-05	YIR015W	RPR2	1.6715	9.88499e-11	tL(CAA)_2	NA	-0.600326	9.95325e-07	YPL097W	MSY1	1.03704	9.84829e-06	YNR007C	ATG3	-3.54728	9.95885e-214	YMR143W	RPS16A	-0.650851	9.94007e-11	YOR332W	VMA4		protein glutathionylation	signaling	pyridine−containing compound metabolism	glucose 6−phosphate process metabolism		signaling
0.435156	9.91079e-06	YDR375C	BCS1	-1.9873	9.87733e-17	YPL183C	RTT10	-3.40827	9.95187e-103	YPR054W	SMK1	2.05911	9.81029e-32	YBR050C	REG2	2.22235	9.95741e-78	YMR186W	HSC82	-3.09982	9.93443e-193	YLL012W	YEH1		carbohydrate derivative metabolism	protein refolding	localization	nucleophagy		autophagy
1.51595	9.90713e-20	YDL214C	PRR2	-1.68423	9.86469e-34	YML094W	GIM5	0.627432	9.94395e-05	YDR064W	RPS13	-0.843127	9.80691e-08	YJL201W	ECM25	1.01788	9.95606e-18	YPL149W	ATG5	-1.45814	9.93425e-45	YOR246C	ENV9		reactive oxygen species metabolism	coenzyme metabolism	cell communication	protein refolding		hydrogen peroxide metabolism
2.36176	9.90455e-116	YJL144W	NA	2.30768	9.86444e-85	YMR104C	YPK2	0.766538	9.93299e-09	YHR149C	SKG6	-0.839425	9.80691e-08	YNL176C	TDA7	-0.867495	9.95194e-12	YFL028C	CAF16	0.914847	9.93308e-11	YDR493W	MZM1		generation of precursor metabolites and energy	localization	receptor metabolism	autophagy		carbon utilization
-2.21068	9.89584e-13	YGR109C	CLB6	3.21065	9.86295e-29	YIL045W	PIG2	0.672701	9.92377e-10	YMR306W	FKS3	0.802223	9.78543e-08	YGR192C	TDH3	-3.00608	9.95173e-123	YLR432W	IMD3	-1.10506	9.92351e-14	YIL104C	SHQ1		energy coupled proton transport, down electrochemical gradient	autophagy	carbohydrate metabolism	cell communication		cell communication
-3.45104	9.88918e-05	transcr_3669	NA	-3.47408	9.85606e-41	YLR075W	RPL10	-1.89543	9.90859e-51	YOR382W	FIT2	1.74962	9.77006e-24	YMR058W	FET3	0.706749	9.94862e-08	YGL154C	LYS5	-0.770954	9.91727e-18	YML111W	BUL2		organic hydroxy compound metabolism	hydrogen peroxide metabolism	response to stimulus	hydrogen peroxide metabolism		receptor metabolism
2.52031	9.8801e-173	YML128C	MSC1	1.09951	9.8558e-07	YMR141C	NA	0.794607	9.90618e-07	CAG78205-1A	NA	0.825641	9.74891e-10	YGR130C	NA	-0.590453	9.94575e-08	YFL048C	EMP47	3.53479	9.91496e-200	YPR010C-A	NA		cofactor metabolism	thioester metabolism	carbon utilization	organic hydroxy compound metabolism		generation of precursor metabolites and energy
-0.878772	9.87771e-07	YPL009C	RQC2	-3.76339	9.85266e-73	YKL009W	MRT4	-2.0943	9.90412e-53	UNDEF_BY4741_82	NA	-1.24088	9.74839e-11	YEL064C	AVT2	1.61462	9.9446e-58	YNL242W	ATG2	1.31712	9.87864e-39	YPR011C	NA		carbohydrate metabolism	cell communication	sulfur compound metabolism	sulfur compound metabolism		late nucleophagy
-0.667352	9.87327e-10	YNR028W	CPR8	1.17597	9.83513e-21	YJL132W	NA	-0.858371	9.90403e-12	YPR067W	ISA2	0.82545	9.72246e-10	YDR177W	UBC1	1.01774	9.94088e-11	YDR263C	DIN7	-2.24426	9.86913e-99	YPL217C	BMS1			carbohydrate metabolism	cofactor metabolism	carbohydrate metabolism		carbohydrate metabolism
-0.881236	9.86013e-07	YOR237W	HES1	-0.977494	9.82442e-11	YNR016C	ACC1	1.41971	9.90218e-35	YCR053W	THR4	-1.01617	9.67405e-08	YOR063W	RPL3	0.640964	9.93746e-07	YKL105C	SEG2	1.75905	9.86714e-67	YLL061W	MMP1			generation of precursor metabolites and energy	autophagy	anatomical structure formation involved in morphogenesis		cofactor metabolism
1.8946	9.85824e-120	YBR284W	NA	1.03379	9.80187e-08	YJL185C	ATG36	1.13396	9.89263e-12	YJL071W	ARG2	0.722143	9.66865e-07	YFR052W	RPN12	-1.90158	9.93609e-57	YDR321W	ASP1	-0.620786	9.86316e-11	YOR066W	MSA1			cofactor metabolism	hydrogen peroxide metabolism	carbohydrate derivative metabolism		coenzyme metabolism
0.884596	9.85137e-07	YNL214W	PEX17	0.582609	9.78686e-08	YGL003C	CDH1	-1.3373	9.86077e-20	YMR167W	MLH1	0.73256	9.63714e-05	TY_163	NA	1.42489	9.9259e-23	YGR249W	MGA1	-0.67198	9.85922e-09	YLR274W	MCM5				generation of precursor metabolites and energy	generation of precursor metabolites and energy
1.37856	9.84698e-06	snR68	NA	-1.04524	9.76999e-08	YDR198C	RKM2	-2.47225	9.86006e-172	YDR037W	KRS1	1.78114	9.62452e-10	YGL088W	NA	3.16187	9.92572e-177	YJR048W	CYC1	3.42776	9.85344e-10	tS(AGA)_0	NA				sporulation resulting in formation of a cellular spore	cofactor metabolism
-2.73098	9.84457e-10	YDL211C	NA	0.793679	9.76079e-05	YGL121C	GPG1	1.7489	9.85465e-61	UNDEF_BY4741_132	NA	-0.946342	9.60525e-11	YOR375C	GDH1	0.67407	9.92347e-09	YDR270W	CCC2	0.478805	9.84908e-06	YBR173C	UMP1
0.608741	9.84178e-12	YLR352W	NA	-1.46278	9.75929e-18	YGR119C	NUP57	-1.84129	9.84826e-17	TY_184	NA	-0.594077	9.59825e-05	YAL053W	FLC2	-1.06838	9.92069e-14	YJL079C	PRY1	-0.71377	9.83998e-10	YLR381W	CTF3		BIOLOGICAL PROCESS GO ENRICHED TERMS OF DOWN-REGULATED CODING GENES
0.319972	9.83738e-06	YLR216C	CPR6	-0.893925	9.75441e-15	YBR202W	MCM7	-0.397688	9.84815e-05	YPL275W-3A	NA	-1.30443	9.59394e-11	YPL068C	NA	-2.33666	9.91442e-44	YOR004W	UTP23	-1.16398	9.83537e-48	YBR025C	OLA1		BMA64-1A	BY4742	X2180-1A	SEY6210	BY4741	S288C
-0.611937	9.83373e-08	YDR371W	CTS2	0.791833	9.75294e-07	YMR036C	MIH1	-0.485968	9.83672e-07	YLR154C	RNH203	-0.727408	9.59193e-07	YKL113C	RAD27	2.09824	9.91383e-67	YNL115C	NA	0.472725	9.82288e-06	YKL105C	SEG2		cell wall macromolecule metabolism	cell wall macromolecule metabolism	cell wall macromolecule metabolism	regulation of transferase activity	cytoskeleton organization	glycoprotein metabolism
1.26811	9.83077e-24	YCR102C	NA	-4.13403	9.75102e-65	UNDEF_SEY6210_57	NA	2.35138	9.83603e-76	tK(CTT)_5	NA	1.19407	9.59035e-21	YOR220W	RCN2	0.533373	9.90614e-05	YER144C	UBP5	2.94764	9.81911e-42	tD(GTC)_2	NA		chromatin remodeling at centromere	nucleus organization	ATP complex coupled ion transmembrane transport	localization within membrane	microtubule−based process	Golgi organization
-1.28191	9.82712e-85	YHR179W	OYE2	0.769661	9.74219e-07	YLR259C	HSP60	-0.522382	9.8321e-05	YOR064C	YNG1	-0.774927	9.58861e-07	YFL050C	ALR2	1.11204	9.88992e-26	YLR001C	NA	1.08065	9.81124e-30	YDR421W	ARO80		protein complex localization	glycosylation	tRNA gene clustering	cell wall macromolecule metabolism	cellular component organization or biogenesis	localization within membrane
-0.857746	9.8252e-09	YKR084C	HBS1	-1.7473	9.72474e-10	YLR380W	CSR1	0.755493	9.82835e-09	YNL178W	RPS3	-0.947517	9.58471e-07	YHR061C	GIC1	1.59584	9.87786e-23	YIL154C	IMP2'	-1.13083	9.80303e-32	UNDEF_X2180-1A_10	NA		hyperosmotic response	retrograde vesicle−mediated transport, Golgi to ER	glycosylation	pyrimidine−containing compound metabolism	biological regulation	organophosphate biosynthesis
1.94978	9.81638e-121	YIL172C	IMA4	0.967497	9.69774e-05	YHR146W	CRP1	-1.81108	9.82534e-61	YMR202W	ERG2	-0.588896	9.58071e-06	YKL125W	RRN3	0.590632	9.87491e-05	YDR084C	TVP23	1.91921	9.80302e-59	YGR205W	TDA10		cellular alcohol metabolism	anatomical structure homeostasis	positive regulation of GTPase activity	septin ring organization	response to stimulus	regulation of response to DNA damage stimulus
1.22571	9.78641e-14	YDL113C	ATG20	-1.90996	9.69344e-22	YMR016C	SOK2	2.42006	9.82506e-112	YGR166W	TRS65	1.32445	9.57963e-06	YPR193C	HPA2	0.67874	9.87394e-06	TY_5	NA	-1.35551	9.80158e-28	YKL018W	SWD2		asexual reproduction	proteasomal ubiquitin−independent protein catabolism	establishment or maintenance of cell polarity	glycosylation	response to heat	establishment or maintenance of cell polarity
-1.53355	9.781e-60	YOR337W	TEA1	1.40695	9.69075e-06	tR(TCT)_8	NA	-0.762837	9.82143e-20	YOL012C	HTZ1	1.13642	9.57454e-10	YCR082W	AHC2	-1.92862	9.86567e-09	TY_77	NA	-0.962019	9.80055e-14	YNL149C	PGA2		positive regulation of transferase activity	establishment or maintenance of cell polarity	response to osmotic stress	cell division	small molecule catabolism	glycosylation
2.97425	9.77704e-168	YNR034W-A	EGO4	-2.26688	9.68565e-49	YGL099W	LSG1	0.900635	9.81349e-18	YDL014W	NOP1	1.13744	9.56322e-19	YNL036W	NCE103	-4.09454	9.86146e-125	UNDEF_BY4742_59	NA	1.16087	9.79708e-29	YER104W	RTT105		establishment of cell polarity	microtubule−based movement	methylation	cellular metabolic compound salvage	negative regulation of catalytic activity	protein folding
-0.382795	9.77561e-05	YNL316C	PHA2	-1.42735	9.67505e-13	YPL061W	ALD6	2.92071	9.80959e-173	YPL192C	PRM3	-0.678927	9.54834e-05	YPRIME_13	NA	2.35564	9.83549e-108	YHR138C	NA	1.84383	9.78907e-73	YOL109W	ZEO1		microtubule−based movement	protein folding	movement of cell or subcellular component	chaperone−mediated protein folding		methylation
0.496843	9.76847e-05	YBR111C	YSA1	1.03164	9.65915e-12	YHR002W	LEU5	-0.859447	9.80914e-15	YBL054W	TOD6	1.63145	9.54333e-14	YGR142W	BTN2	0.96738	9.81701e-09	YCR068W	ATG15	2.88498	9.78677e-28	YLR311C	NA		multicellular organismal process	2−micrometer plasmid partitioning	(1−&gt;3)−beta−D−glucan metabolism	methylation
0.866805	9.76539e-06	YOL047C	LDS2	-2.48716	9.65768e-37	YFL022C	FRS2	-2.81944	9.79759e-75	YNL018C-2A	NA	-1.13292	9.54213e-12	YPL024W	RMI1	0.644687	9.81568e-05	YGR035C	NA	0.829242	9.78114e-17	YOR378W	AMF1		nitrogen cycle metabolism	movement of cell or subcellular component		(1−&gt;3)−beta−D−glucan metabolism
-0.857276	9.74279e-28	YBR011C	IPP1	-1.07717	9.64708e-07	YPL245W	NA	-1.23324	9.79218e-25	YDR315C	IPK1	-0.957773	9.5387e-14	YKR042W	UTH1	0.735038	9.81568e-05	YPL272C	PBI1	2.60492	9.77652e-41	tK(CTT)_0	NA		multicellular organism development	cellular metabolic compound salvage		protein folding
-0.614687	9.72876e-12	YIL130W	ASG1	0.955043	9.64697e-05	YJL205C	NCE101	-0.626074	9.78637e-11	YJL149W	DAS1	0.79855	9.53598e-06	YKR052C	MRS4	-1.50826	9.80566e-40	YBR025C	OLA1	0.946308	9.76817e-18	YGR102C	GTF1		(1−&gt;3)−beta−D−glucan metabolism			carbohydrate derivative metabolism
0.64315	9.69842e-07	YMR096W	SNZ1	-0.871557	9.64084e-08	YOR306C	MCH5	-2.27741	9.78193e-48	YPR152C	URN1	-0.807532	9.53538e-08	YDR333C	RQC1	-0.723326	9.7994e-05	YML036W	CGI121	-1.62398	9.7573e-83	YML125C	PGA3					coenzyme metabolism
1.1117	9.69724e-16	YHL019W-A	NA	1.21874	9.63008e-21	YLR324W	PEX30	2.59134	9.77862e-182	YMR057C	NA	-0.973894	9.53538e-08	YGR098C	ESP1	-0.930732	9.7979e-12	YOL055C	THI20	0.429921	9.74479e-05	YPL167C	REV3
-2.20903	9.69441e-60	YDR429C	TIF35	1.81049	9.61876e-26	YLL061W	MMP1	-2.08233	9.77514e-67	YOL059W	GPD2	0.974229	9.5326e-06	YDL238C	GUD1	-2.5836	9.78737e-57	UNDEF_BY4742_81	NA	0.713377	9.71921e-11	YDL089W	NUR1
-2.2214	9.69182e-10	YDL165W	CDC36	1.01458	9.60975e-16	YHR017W	YSC83	0.710818	9.76724e-10	YER009W	NTF2	1.03794	9.52333e-17	YFL016C	MDJ1	1.70515	9.78452e-68	YHR104W	GRE3	1.80787	9.71717e-65	YKL163W	PIR3
1.73465	9.69026e-09	tQ(TTG)_1	NA	1.5717	9.60823e-07	tK(TTT)_2	NA	-0.412208	9.76705e-05	YJL013C	MAD3	1.09599	9.5193e-11	YKL195W	MIA40	-5.0321	9.78415e-213	YDL039C	PRM7	0.935323	9.71406e-26	YJL082W	IML2
1.32487	9.68977e-32	YGR044C	RME1	-0.860944	9.60644e-11	YDR020C	DAS2	0.422506	9.76184e-06	YFL022C	FRS2	0.573434	9.47954e-05	YJR155W	AAD10	0.50003	9.78044e-06	YLR399C	BDF1	0.546749	9.70578e-05	YBR255W	MTC4
-1.86839	9.68905e-21	YOL022C	TSR4	-3.95644	9.60233e-54	YBL092W	RPL32	0.551823	9.74662e-07	YPL194W	DDC1	0.829727	9.4605e-06	YPL087W	YDC1	-1.21688	9.76303e-24	YDL212W	SHR3	0.968672	9.70396e-15	YBL050W	SEC17
-0.630963	9.68619e-08	YML071C	COG8	-1.74207	9.59967e-05	YDR412W	RRP17	-3.08006	9.74616e-177	YLR006C	SSK1	0.644716	9.4555e-07	YPR042C	PUF2	3.56892	9.74481e-11	tT(AGT)_0	NA	0.90241	9.70262e-17	YPR172W	NA
1.69192	9.68281e-06	YHR145C	NA	0.897177	9.56421e-06	YHR106W	TRR2	2.81223	9.73807e-32	YHR100C	GEP4	2.97403	9.45265e-08	tS(TGA)_4	NA	2.6511	9.7404e-75	YOL084W	PHM7	-2.21612	9.70131e-147	YMR093W	UTP15
-0.920404	9.67385e-28	YLL031C	GPI13	1.52568	9.56267e-25	YPR155C	NCA2	-1.01523	9.72352e-28	YHR168W	MTG2	-0.857655	9.44853e-11	YPL088W	NA	2.64169	9.73133e-17	tG(GCC)_2	NA	-0.688595	9.69222e-11	YKL110C	KTI12
1.80377	9.6721e-162	YPL262W	FUM1	1.32032	9.56228e-13	YBR285W	NA	-1.75728	9.72098e-66	YNL157W	IGO1	1.39851	9.43904e-18	YDR330W	UBX5	-1.82168	9.72562e-64	YEL042W	GDA1	-0.385429	9.68674e-06	YMR275C	BUL1
-1.26467	9.6649e-08	YMR274C	RCE1	0.638914	9.56122e-09	YMR313C	TGL3	1.41313	9.72081e-46	YBR297W	MAL33	-0.761473	9.41263e-05	YMR240C	CUS1	-0.429683	9.71885e-05	YKL028W	TFA1	2.19123	9.68516e-91	YPL222W	FMP40
0.886869	9.66107e-104	YJL172W	CPS1	-2.84832	9.53875e-48	YER001W	MNN1	-0.979667	9.71163e-06	YCR002C	CDC10	1.67155	9.40284e-05	TY2_LTR_89	NA	-2.06441	9.71569e-33	YKL154W	SRP102	-0.731278	9.68493e-16	YMR080C	NAM7
-1.87112	9.65566e-17	YOR073W	SGO1	-1.02628	9.52092e-05	YFL010C	WWM1	0.72417	9.70971e-08	YAL036C	RBG1	-0.463347	9.40284e-05	YNL091W	NST1	-0.772184	9.70872e-10	YOL145C	CTR9	-2.46089	9.68059e-57	YJL010C	NOP9
0.838713	9.65469e-25	YKL032C	IXR1	-0.748577	9.51325e-05	YOL020W	TAT2	1.65733	9.709e-48	YML020W	NA	-0.751316	9.39702e-12	YLR130C	ZRT2	-0.875233	9.70833e-10	YDR489W	SLD5	-0.932997	9.67547e-29	YIL030C	SSM4
-2.5582	9.65108e-33	YDR524W-C	NA	-1.54594	9.50934e-11	YHR184W	SSP1	1.90877	9.70652e-48	YAL032C	PRP45	1.41524	9.39567e-12	YGL032C	AGA2	-2.54642	9.70828e-87	YHR193C	EGD2	-2.0131	9.67347e-92	YPL037C	EGD1
-1.56063	9.64584e-12	YDR024W	NA	-2.07974	9.49965e-44	YOR272W	YTM1	-1.17863	9.70326e-19	YMR017W	SPO20	1.17203	9.37274e-13	YHR016C	YSC84	1.28882	9.69996e-23	YAR027W	UIP3	1.11877	9.66798e-18	YBR262C	MIC12
0.555262	9.64554e-06	YBL090W	MRP21	1.54611	9.48171e-08	tN(GTT)_4	NA	-2.68969	9.6829e-99	YOR086C	TCB1	-0.768827	9.36827e-05	YLL038C	ENT4	-1.59417	9.69492e-26	YDR026C	NSI1	-3.31768	9.66752e-240	YDR418W	RPL12B
0.610252	9.64454e-08	YFL033C	RIM15	1.06912	9.47271e-07	YKL066W	NA	0.656938	9.68073e-10	YDL025C	RTK1	0.941258	9.35873e-08	YIL060W	NA	-1.3974	9.69215e-46	YMR308C	PSE1	-2.9282	9.66693e-126	YHR148W	IMP3
2.89346	9.64454e-08	YER053C	PIC2	0.888102	9.46641e-06	YKL043W	PHD1	-1.77885	9.67334e-45	YGR149W	NA	0.84891	9.35655e-06	YLR290C	COQ11	2.18329	9.6907e-52	YLR345W	NA	3.15026	9.65553e-31	tR(TCT)_4	NA
0.629058	9.6435e-16	YHR199C-A	NBL1	1.09228	9.44206e-05	YBR145W	ADH5	-1.77922	9.66319e-63	YCR063W	BUD31	2.07447	9.34894e-28	YBR230C	OM14	-1.04305	9.68274e-10	YOR130C	ORT1	1.11401	9.64492e-16	YLR204W	QRI5
1.73604	9.64335e-229	YMR297W	PRC1	0.952611	9.44002e-06	YNL052W	COX5A	-0.678293	9.66061e-13	YPR157W	TDA6	2.26778	9.32805e-29	YIL015W	BAR1	-2.92531	9.68019e-62	YBL028C	NA	3.26886	9.64269e-15	TY_240	NA
0.589085	9.6396e-08	YNL118C	DCP2	-1.61906	9.42688e-07	YLR105C	SEN2	-0.730902	9.65668e-10	YPL253C	VIK1	-0.639501	9.29735e-07	YHR079C	IRE1	-0.847051	9.6669e-15	YNL088W	TOP2	-2.84447	9.64093e-175	YOL077C	BRX1
-1.92773	9.63836e-56	YLR058C	SHM2	-2.87174	9.4235e-72	YML027W	YOX1	-2.90918	9.64838e-203	YOR175C	ALE1	1.26584	9.28172e-12	YML110C	COQ5	-0.859939	9.65463e-15	YJL039C	NUP192	0.921558	9.63656e-18	YER175C	TMT1
2.59623	9.63545e-21	YEL011W	GLC3	2.00765	9.4157e-07	TY_122	NA	0.486295	9.62245e-06	YBL006C	LDB7	5.24802	9.21319e-172	YNR034W-A	EGO4	-1.90495	9.65207e-40	YKR060W	UTP30	2.42565	9.62926e-42	tL(GAG)_0	NA
-2.86331	9.62338e-190	YCR034W	ELO2	2.40305	9.41303e-36	YMR250W	GAD1	0.529733	9.61742e-07	YBR228W	SLX1	-1.02434	9.21003e-17	YFR030W	MET10	0.689026	9.65194e-08	YDL176W	NA	0.807587	9.62413e-10	YCL012C	NA
2.0076	9.61051e-21	YIL100W	NA	-1.95895	9.41291e-21	YFR001W	LOC1	-1.886	9.61404e-25	YOR026W	BUB3	-0.875348	9.19896e-12	YPR144C	NOC4	0.855356	9.64234e-08	YDR462W	MRPL28	-2.08778	9.6221e-90	YIL091C	UTP25
0.722796	9.60502e-27	YHR195W	NVJ1	0.461144	9.41049e-05	YGL205W	POX1	0.746624	9.60863e-06	YDR081C	PDC2	-0.888282	9.19479e-07	YOR303W	CPA1	-1.77305	9.62996e-30	YOL080C	REX4	0.564101	9.62191e-12	YOL087C	DUF1
-1.3108	9.60235e-15	YLR057W	MNL2	-2.96613	9.40964e-138	YHR007C	ERG11	-0.852736	9.60614e-13	YBR160W	CDC28	0.907579	9.18082e-07	YER026C	CHO1	1.59633	9.62686e-30	YBL086C	NA	-1.49494	9.61483e-12	YGL242C	NA
-0.834112	9.60102e-33	YPL221W	FLC1	-3.32774	9.39808e-54	YCL037C	SRO9	2.46042	9.60021e-86	YDL182W	LYS20	0.608756	9.15784e-06	YDR276C	PMP3	2.65519	9.6242e-108	YKL109W	HAP4	-0.510398	9.60743e-07	YCL029C	BIK1
-1.4075	9.59657e-05	transcr_18795	NA	1.5169	9.37365e-25	YKL001C	MET14	-1.0469	9.59954e-14	YML131W	NA	0.799262	9.14774e-09	YDR329C	PEX3	2.43322	9.62416e-57	YPL222W	FMP40	-1.58554	9.60331e-36	YML061C	PIF1
0.923119	9.59048e-05	YIL105W-A	NA	1.03705	9.3677e-07	TY2_LTR_107	NA	-2.43194	9.59672e-170	YOR070C	GYP1	-1.19656	9.14087e-28	YJL187C	SWE1	1.09207	9.62285e-26	YMR196W	NA	0.448302	9.60273e-06	YPL074W	YTA6
2.08772	9.5843e-14	YCL048W-A	NA	-2.56232	9.36564e-20	YGL078C	DBP3	1.62898	9.59256e-32	YFL005W	SEC4	0.858795	9.12523e-10	YOL013C	HRD1	-0.653785	9.61952e-08	YDR502C	SAM2	1.61097	9.59578e-17	YDR031W	MIX14
-0.668716	9.5806e-06	YEL053C	MAK10	4.83415	9.34697e-122	YLR267W	BOP2	0.888594	9.58888e-15	YLL033W	IRC19	2.18247	9.1231e-27	YHR138C	NA	-0.712509	9.61952e-08	YNL049C	SFB2	0.909565	9.57055e-12	YDL183C	NA
-0.566988	9.57957e-06	YML005W	TRM12	-2.70596	9.34514e-112	YNL327W	EGT2	0.565099	9.57043e-11	TY_216	NA	-0.849503	9.11105e-16	YDR359C	EAF1	-0.831242	9.61664e-13	YML111W	BUL2	-0.594222	9.57055e-12	YPL145C	KES1
-0.522922	9.57593e-09	YJL054W	TIM54	-3.08442	9.34031e-27	YNL110C	NOP15	-2.98892	9.56747e-171	TY_253	NA	2.15745	9.10621e-06	YML047C	PRM6	2.7101	9.61661e-21	tR(ACG)_2	NA	-2.56809	9.56895e-74	YGR152C	RSR1
-2.16059	9.56962e-25	YPL146C	NOP53	0.569788	9.31868e-07	YJR059W	PTK2	-0.495613	9.55831e-07	YDR245W	MNN10	1.82098	9.09374e-28	YKR049C	FMP46	-0.576126	9.60751e-06	YDR092W	UBC13	-0.348743	9.56635e-05	YOL130W	ALR1
-0.659251	9.56046e-17	YDL097C	RPN6	-1.52069	9.31348e-13	YNR015W	SMM1	1.60269	9.55523e-55	YLR440C	SEC39	-1.45916	9.08154e-18	YJL108C	PRM10	1.1997	9.59972e-09	YDR079W	PET100	-0.590339	9.56545e-08	YLR139C	SLS1
1.87091	9.5556e-258	YDR074W	TPS2	0.708452	9.30691e-09	YKR055W	RHO4	-0.688365	9.53892e-11	YMR132C	JLP2	3.0662	9.06849e-29	YPL185W	NA	-1.33204	9.59831e-16	YGL244W	RTF1	3.03683	9.55322e-25	tN(GTT)_6	NA
-1.16981	9.55302e-07	YOR287C	RRP36	-1.33466	9.29752e-10	YKL191W	DPH2	-0.767273	9.53878e-17	YHR214W	NA	-0.864027	9.06826e-07	YOR233W	KIN4	1.79364	9.59672e-23	YPR027C	NA	-0.998251	9.54437e-25	YLR192C	HCR1
-0.626965	9.55014e-07	YDR292C	SRP101	-0.575801	9.29536e-05	YOL027C	MDM38	2.33931	9.53683e-104	TY2_LTR_99	NA	-0.910118	9.06712e-10	YIL047C-A	NA	0.92715	9.59666e-10	YCR032W	BPH1	-1.60539	9.54335e-22	YLR063W	BMT6
1.0676	9.54907e-57	YLL024C	SSA2	1.79287	9.287e-32	YOR136W	IDH2	-0.695881	9.5339e-06	YOR204W	DED1	1.24725	9.06618e-14	YDR096W	GIS1	0.528141	9.59276e-07	YJR117W	STE24	1.19644	9.53789e-25	YFR045W	NA
1.6572	9.54746e-78	tK(TTT)_3	NA	-2.35278	9.28692e-43	YML060W	OGG1	-2.88309	9.52154e-205	YJL162C	JJJ2	1.25135	9.05073e-05	YER142C	MAG1	-3.29518	9.58461e-177	YDL208W	NHP2	-1.0693	9.5352e-30	YML127W	RSC9
0.258951	9.54542e-05	YBL011W	SCT1	-0.592756	9.28153e-05	YJL178C	ATG27	1.92969	9.50777e-66	YNL076W	MKS1	0.53893	9.05073e-05	YBL022C	PIM1	-3.75515	9.57814e-153	YMR305C	SCW10	-2.5888	9.53295e-190	YNL209W	SSB2
-0.758221	9.5361e-13	YJR003C	MRX12	1.22036	9.28069e-11	YJL070C	NA	-1.19123	9.4964e-25	YMR015C	ERG5	0.495058	9.05073e-05	YDL029W	ARP2	-1.81703	9.55955e-46	YNL283C	WSC2	0.629794	9.5242e-08	YBL019W	APN2
1.93918	9.52962e-77	YPL134C	ODC1	-0.979714	9.27365e-15	YGL220W	BOL2	2.43803	9.48352e-114	YGR108W	CLB1	-0.688773	9.03956e-06	YHR032W	ERC1	-1.21058	9.54783e-18	YER177W	BMH1	0.729765	9.51913e-12	YIR001C	SGN1
2.10545	9.51741e-46	YDL022C-A	NA	1.01262	9.26417e-05	YCL048W	SPS22	-0.776461	9.48021e-09	YGR283C	NA	-0.705622	9.01386e-06	YDR143C	SAN1	0.628135	9.54641e-06	YCL034W	LSB5	1.14961	9.51416e-27	YLR361C	DCR2
-1.27459	9.51446e-07	transcr_1283	NA	-1.24528	9.25942e-14	YJL002C	OST1	-2.21007	9.46235e-132	YKL175W	ZRT3	-1.62725	9.00534e-14	YNL300W	TOS6	0.864752	9.52161e-15	YBR068C	BAP2	1.25469	9.50959e-10	TY3-1p_LTR_10	NA
1.93542	9.50539e-06	TY2_LTR_4	NA	0.84935	9.23806e-05	YLR233C	EST1	-4.33427	9.45821e-168	YMR220W	ERG8	0.723101	8.99925e-05	YIR027C	DAL1	-1.76651	9.51665e-32	YHR025W	THR1	0.473628	9.50407e-05	YER163C	GCG1
1.06769	9.50153e-33	YBR302C	COS3	-0.829567	9.2348e-06	YPR103W	PRE2	2.68522	9.45732e-20	YKL104C	GFA1	-0.616465	8.98113e-10	YBR218C	PYC2	-1.22228	9.51509e-20	YDL073W	AHK1	1.72055	9.49883e-07	TY2_LTR_61	NA
-2.48803	9.5e-116	YNL132W	KRE33	4.78087	9.23253e-28	YNL269W	BSC4	-2.34624	9.44898e-108	YGR121C	MEP1	-1.17553	8.96096e-24	YJR109C	CPA2	2.05731	9.51101e-51	YNL055C	POR1	-0.961077	9.49515e-21	YNR030W	ALG12
-3.64422	9.49769e-240	YJL158C	CIS3	-0.995524	9.22916e-13	YGR104C	SRB5	0.426552	9.43644e-05	YBR021W	FUR4	-1.47724	8.90299e-21	YGR239C	PEX21	-3.08835	9.50722e-71	YML043C	RRN11	1.93444	9.49228e-26	YKL031W	NA
1.55083	9.49506e-119	YPL222C-A	NA	1.1949	9.22549e-05	tD(GTC)_13	NA	-1.14745	9.43172e-34	YNL046W	NA	-1.03341	8.88858e-07	YNR027W	BUD17	1.3472	9.50586e-27	YCR023C	NA	0.393679	9.49047e-05	YHR048W	YHK8
1.13222	9.49191e-45	YJR045C	SSC1	2.13574	9.22304e-33	YMR271C	URA10	1.06669	9.42766e-16	tL(TAA)_1	NA	-0.637372	8.87399e-06	YJR030C	RBH2	-1.13531	9.48738e-22	YLR212C	TUB4	-1.31325	9.48845e-50	YER120W	SCS2
-1.08798	9.49011e-11	YBL031W	SHE1	1.82429	9.21798e-07	tP(AGG)_1	NA	-1.38669	9.41816e-37	TY_209	NA	1.04312	8.8647e-10	YGL053W	PRM8	-2.02871	9.48371e-46	YMR296C	LCB1	-1.62964	9.481e-73	YOR306C	MCH5
-0.908937	9.48018e-08	YOR016C	ERP4	1.90854	9.20737e-07	YDL239C	ADY3	-0.737091	9.40881e-10	YJR011C	NA	-0.995525	8.8647e-10	YGL144C	ROG1	0.863453	9.48104e-06	YDR282C	MRX10	1.0357	9.47553e-17	YKR015C	NA
-0.302454	9.47991e-06	YGR202C	PCT1	-1.54289	9.20449e-25	YFL001W	DEG1	3.08253	9.40804e-261	YMR244W	NA	0.741207	8.86213e-08	YEL056W	HAT2	0.858913	9.47452e-09	YDR131C	NA	1.1469	9.46519e-38	YMR140W	SIP5
1.78889	9.47856e-67	YDL024C	DIA3	0.690111	9.19924e-06	YDL146W	LDB17	0.68901	9.4066e-10	YLR313C	SPH1	-0.500082	8.85914e-05	YGL236C	MTO1	0.849581	9.47176e-06	YOL118C	NA	2.53406	9.45154e-14	tN(GTT)_2	NA
-0.597065	9.47448e-06	YOR355W	GDS1	0.966838	9.19826e-07	YIL071C	PCI8	-0.803375	9.40621e-10	YMR213W	CEF1	-1.16667	8.8472e-07	YGR068W-A	NA	0.745265	9.44183e-08	YPR116W	RRG8	0.886431	9.45098e-07	YAL055W	PEX22
-2.10901	9.47142e-173	YJL138C	TIF2	-0.809924	9.19317e-05	YAL053W	FLC2	0.931527	9.3992e-18	UNDEF_BY4741_60	NA	-0.638757	8.83111e-05	YBR163W	EXO5	0.479507	9.4407e-06	YMR237W	BCH1	-1.39417	9.44659e-43	YAL040C	CLN3
0.590691	9.47044e-06	YJR049C	UTR1	-2.30441	9.19233e-11	YLR042C	NA	-0.815114	9.39418e-09	YKL120W	OAC1	1.05197	8.82822e-06	YDR255C	RMD5	0.731315	9.43567e-11	YML035C	AMD1	-0.654292	9.44422e-10	YLR043C	TRX1
0.870432	9.46934e-19	YCR011C	ADP1	-2.14025	9.19098e-49	YGR189C	CRH1	1.57843	9.39172e-57	YOR386W	PHR1	-2.36891	8.8234e-88	YHR092C	HXT4	-3.23418	9.43518e-82	YPL211W	NIP7	2.14692	9.4385e-54	YMR084W	NA
-1.66182	9.46383e-09	YLR082C	SRL2	0.835456	9.18277e-10	YGL167C	PMR1	0.553762	9.39047e-07	YPL233W	NSL1	-0.746084	8.81822e-05	YLR045C	STU2	-0.753798	9.41308e-09	YER089C	PTC2	-0.723367	9.43371e-07	YPL144W	POC4
0.555731	9.45761e-08	YOR147W	MDM32	-0.635336	9.18277e-10	YGL016W	KAP122	1.36971	9.38896e-41	YGR218W	CRM1	1.02531	8.80822e-05	TY2_I-int_50	NA	-1.19054	9.41129e-19	YGL022W	STT3	-2.49408	9.42253e-146	YPL212C	PUS1
-2.38246	9.45689e-110	YOR145C	PNO1	1.61688	9.15981e-14	YNR034W	SOL1	-0.964868	9.38799e-05	YPR191W	QCR2	-0.707003	8.80718e-07	YMR301C	ATM1	1.51267	9.4111e-22	YNL008C	ASI3	-2.14615	9.41976e-67	YKL014C	URB1
0.490592	9.43147e-11	YNL116W	DMA2	0.620413	9.15974e-05	YGR218W	CRM1	0.767353	9.38573e-21	YNR064C	NA	2.02856	8.80108e-05	TY2_LTR_88	NA	0.820924	9.37381e-17	YLL001W	DNM1	1.83129	9.41931e-71	YBR054W	YRO2
0.830012	9.42841e-10	YHR147C	MRPL6	0.843198	9.14825e-06	YMR083W	ADH3	-1.78616	9.38292e-29	YNL224C	SQS1	2.17438	8.79191e-31	YFL053W	DAK2	1.25322	9.36764e-34	YKL035W	UGP1	-0.729748	9.41805e-16	YOR212W	STE4
0.945977	9.42188e-07	YKL053C-A	MDM35	-1.51743	9.14477e-11	YPL001W	HAT1	2.31827	9.38085e-106	YDR285W	ZIP1	-0.982596	8.78134e-08	YBR020W	GAL1	1.74803	9.35826e-61	YOR374W	ALD4	-0.751767	9.41252e-06	YNR020C	ATP23
-4.48303	9.41707e-233	YBL027W	RPL19B	-1.67663	9.13776e-14	UNDEF_SEY6210_66	NA	-1.62902	9.3726e-46	YOL132W	GAS4	-0.842937	8.76778e-12	YOR348C	PUT4	2.74221	9.33522e-88	YAL061W	BDH2	-0.411539	9.41074e-05	YDL103C	QRI1
-0.498932	9.41381e-08	YOR109W	INP53	0.863558	9.12057e-14	YML119W	NA	-1.47942	9.36144e-39	YPL236C	ENV7	-1.8439	8.76553e-24	YOR338W	NA	3.07874	9.33295e-103	YGR289C	MAL11	-0.596845	9.39911e-11	YBR158W	AMN1
-0.609473	9.41122e-13	YGR017W	NA	2.7899	9.11938e-26	YDR258C	HSP78	-1.05057	9.35468e-17	YPL072W	UBP16	-0.615185	8.76446e-07	YKR038C	KAE1	1.23602	9.33201e-25	YBR101C	FES1	0.803581	9.39795e-07	YOR179C	SYC1
1.39309	9.37958e-34	YLR173W	NA	1.28118	9.10064e-06	YGL118C	NA	-1.06437	9.34713e-27	YKL017C	HCS1	1.05273	8.73018e-07	YBL001C	ECM15	-1.816	9.32973e-39	YDL117W	CYK3	0.442884	9.39458e-07	YLR207W	HRD3
-1.40262	9.37958e-34	YDR400W	URH1	2.50252	9.0651e-51	YOR173W	DCS2	0.450038	9.34283e-07	YDL112W	TRM3	0.640181	8.69981e-05	YHL019C	APM2	1.0264	9.32896e-17	YLR446W	NA	-0.740328	9.39446e-08	YNL153C	GIM3
0.513397	9.37494e-13	YIL108W	NA	-2.02392	9.0503e-14	YAL040C	CLN3	2.13742	9.32671e-22	YOR384W	FRE5	1.05124	8.69737e-06	YDL123W	SNA4	1.07134	9.31571e-15	UNDEF_BY4742_74	NA	0.842656	9.39174e-18	YJL112W	MDV1
1.22841	9.37349e-16	YOL015W	IRC10	-2.06795	9.04876e-24	YMR296C	LCB1	1.63601	9.32067e-20	YPR023C	EAF3	-0.543669	8.68189e-05	YDR035W	ARO3	1.61764	9.31003e-13	TY4_0	NA	2.17491	9.38613e-58	YIL065C	FIS1
2.58627	9.37317e-41	transcr_22514	NA	1.68457	9.04403e-14	TY3_23	NA	-1.08071	9.30506e-27	TY4_16	NA	-0.733378	8.68057e-05	YML037C	NA	-0.966251	9.30231e-21	YBR015C	MNN2	-0.632769	9.37853e-10	YPL014W	CIP1
-1.59116	9.37139e-11	YGL214W	NA	1.62154	9.04308e-10	tD(GTC)_4	NA	-0.619044	9.30294e-05	YNL204C	SPS18	1.22666	8.66833e-06	YIL097W	FYV10	-1.19138	9.29465e-10	YGL246C	RAI1	1.04416	9.37436e-22	YFR014C	CMK1
-1.37501	9.36878e-23	YBR242W	NA	-0.670535	9.04308e-10	YIL030C	SSM4	-2.91765	9.30011e-217	YOL162W	NA	1.25625	8.66455e-13	YLR118C	NA	0.768056	9.29231e-11	YOL119C	MCH4	2.63809	9.36601e-202	YMR114C	NA
-0.894624	9.35612e-63	YGR054W	NA	1.52805	9.04264e-25	YDL027C	MRX9	-0.555263	9.29832e-05	YBR207W	FTH1	0.818782	8.66047e-06	YDR391C	NA	0.938362	9.27908e-23	YMR089C	YTA12	-0.915627	9.36051e-20	YMR277W	FCP1
0.584699	9.35146e-26	YLR354C	TAL1	-1.7201	9.03937e-06	YBR142W	MAK5	-0.508894	9.29711e-06	YMR302C	YME2	0.634331	8.65195e-08	YBR177C	EHT1	-0.849129	9.27759e-10	YER171W	RAD3	-0.964235	9.3562e-06	YNL225C	CNM67
-1.06541	9.34987e-11	YGR251W	NOP19	1.28062	9.0381e-29	YDR536W	STL1	0.913385	9.2931e-14	TY2_LTR_41	NA	1.44286	8.61757e-15	YPL280W	HSP32	-0.920166	9.25943e-09	YOR110W	TFC7	-0.472497	9.3562e-06	YNR016C	ACC1
1.50358	9.34223e-122	YOR298C-A	MBF1	1.35023	9.03628e-12	YLL056C	NA	-1.53159	9.28137e-26	YDR507C	GIN4	1.07458	8.61541e-06	TY2_I-int_43	NA	-1.58551	9.25527e-32	YDR158W	HOM2	1.94207	9.35485e-56	YLL062C	MHT1
0.509918	9.34016e-15	YHR054C	NA	-1.20226	9.03128e-29	YOR128C	ADE2	-1.04725	9.27543e-23	YFL002C	SPB4	0.810119	8.61513e-08	YFR024C-A	LSB3	1.94427	9.25406e-58	YBR183W	YPC1	-3.17497	9.34672e-228	YOR096W	RPS7A
-1.8608	9.33551e-54	YGR049W	SCM4	-4.42455	9.01115e-69	YJL177W	RPL17B	1.75543	9.27398e-73	YDR131C	NA	0.567055	8.61405e-05	YNL150W	NA	-1.0264	9.24951e-18	YOR061W	CKA2	3.51907	9.33949e-208	YER066C-A	NA
-1.26896	9.33212e-15	YGR048W	UFD1	-1.14195	8.96073e-13	YDR472W	TRS31	-0.871606	9.2606e-15	YCL017C	NFS1	3.02679	8.61131e-83	YOL084W	PHM7	2.48997	9.24731e-05	tH(GTG)_3	NA	1.05078	9.33553e-22	YDR476C	NA
1.48296	9.32955e-21	tD(GTC)_7	NA	1.82365	8.95652e-20	tT(AGT)_10	NA	0.489895	9.24576e-06	YDL123W	SNA4	0.842022	8.60721e-06	TY_227	NA	-2.10796	9.2458e-74	YHL011C	PRS3	0.437716	9.33343e-05	YCL024W	KCC4
0.631554	9.32352e-27	YDR293C	SSD1	-1.95463	8.95645e-16	YHR173C	NA	-1.24346	9.23879e-26	YBR235W	VHC1	2.13314	8.59858e-06	YOR245C	DGA1	0.521301	9.24093e-07	YGL167C	PMR1	-1.45091	9.32943e-18	YML046W	PRP39
-0.450357	9.31197e-10	YGL112C	TAF6	1.22274	8.94688e-12	YLR326W	NA	-0.945029	9.21876e-13	YHR089C	GAR1	-1.01765	8.59858e-06	YJR010W	MET3	1.40097	9.2285e-36	YFL018C	LPD1	-1.3043	9.32028e-42	YML124C	TUB3
2.01031	9.30503e-14	tP(TGG)_1	NA	1.23863	8.93413e-32	YJL082W	IML2	-1.13164	9.21756e-28	YDR375C	BCS1	0.766877	8.56897e-11	YOR230W	WTM1	-1.57928	9.21831e-28	YBR029C	CDS1	-0.550761	9.30992e-09	YBR220C	NA
2.15333	9.29789e-91	YMR251W-A	HOR7	-1.2427	8.92307e-09	YMR117C	SPC24	-0.839877	9.21572e-09	TY3_22	NA	-1.11902	8.56796e-12	YBL054W	TOD6	-2.68109	9.21655e-86	YIR026C	YVH1	1.07214	9.30417e-10	UNDEF_X2180-1A_17	NA
-0.883605	9.29572e-07	YIL021C-A	NA	1.14666	8.9092e-08	TY_40	NA	-0.476409	9.21319e-05	YGR046W	TAM41	-0.945455	8.56432e-06	YMR070W	MOT3	-1.13272	9.21311e-25	YJR002W	MPP10	-2.29743	9.29483e-124	YMR229C	RRP5
2.37058	9.27556e-110	YGL191W	COX13	-0.868478	8.89886e-05	TY_141	NA	0.609278	9.2117e-05	YGR163W	GTR2	1.22637	8.55216e-25	YHR008C	SOD2	2.47808	9.20709e-05	TY_111	NA	1.74595	9.28886e-52	YER182W	FMP10
0.663557	9.26392e-08	YKL195W	MIA40	1.55941	8.89381e-20	YDL110C	TMA17	2.05485	9.20585e-21	YDR052C	DBF4	1.18848	8.55095e-13	YEL030W	ECM10	1.10032	9.20662e-17	YOR288C	MPD1	-2.27929	9.28204e-80	YLR002C	NOC3
1.38852	9.25712e-27	YOR298W	MUM3	-1.32099	8.88503e-05	YPR053C	NA	1.35617	9.20346e-25	YBR291C	CTP1	-0.867083	8.54313e-10	YDR093W	DNF2	0.813079	9.20661e-11	YOL147C	PEX11	0.708759	9.27584e-15	YFR040W	SAP155
1.05934	9.25617e-10	YJL020W-A	NA	2.2034	8.88319e-51	YPL280W	HSP32	0.959722	9.20059e-22	YDR029W	NA	0.652904	8.53297e-05	YGL051W	MST27	0.561694	9.20331e-06	YFL050C	ALR2	-3.15711	9.27176e-152	YKR081C	RPF2
1.71857	9.23864e-92	YMR194C-B	CMC4	-0.817149	8.86668e-06	YDR373W	FRQ1	-1.33068	9.20059e-22	UNDEF_BY4741_85	NA	-0.967012	8.50767e-14	YBR009C	HHF2	-1.3916	9.20058e-19	YKL114C	APN1	-1.89599	9.27081e-48	YBR171W	SEC66
-1.75465	9.23682e-31	YOL010W	RCL1	0.61729	8.83045e-09	YGL160W	AIM14	-0.686702	9.19793e-08	YBL026W	LSM2	-0.614059	8.50574e-05	YLR260W	LCB5	0.697851	9.19258e-10	YBR216C	YBP1	-1.08238	9.26091e-12	YKR023W	NA
0.454368	9.2325e-05	YDR027C	VPS54	-0.935664	8.82632e-05	YNL288W	CAF40	-0.89179	9.19365e-19	TY_65	NA	-1.00156	8.49191e-18	YKR090W	PXL1	-1.98513	9.19158e-34	YOR074C	CDC21	-0.524736	9.25564e-08	YJL133W	MRS3
0.905079	9.22898e-06	YPL003W	ULA1	-3.46491	8.82631e-57	YCR034W	ELO2	-2.78061	9.18983e-155	YPR198W	SGE1	0.888785	8.48825e-14	YML120C	NDI1	-0.899115	9.17479e-11	YKL191W	DPH2	0.676181	9.25379e-11	YPL140C	MKK2
-0.640184	9.18893e-08	YGL043W	DST1	-0.664707	8.82606e-06	YOR212W	STE4	2.74214	9.16916e-95	transcr_2691	NA	-1.3707	8.48515e-28	YLL052C	AQY2	-1.29306	9.17028e-22	YNL312W	RFA2	-0.749147	9.24719e-18	YHR108W	GGA2
0.542008	9.18478e-09	YNL240C	NAR1	-1.88429	8.82052e-17	YCR084C	TUP1	-1.5014	9.16193e-52	YLR331C	NA	1.04135	8.4823e-07	YIL160C	POT1	-0.863448	9.16385e-11	YKL125W	RRN3	-0.94265	9.22897e-15	YOR367W	SCP1
-0.549412	9.16855e-10	YGR261C	APL6	-1.7723	8.81669e-14	YNR027W	BUD17	-0.731325	9.14775e-12	TY_41	NA	2.81746	8.47793e-145	YML100W	TSL1	1.01124	9.15794e-23	YDL237W	AIM6	-0.31604	9.22436e-05	YGR240C	PFK1
0.364165	9.14844e-05	YML081W	TDA9	3.45817	8.8162e-26	YAL054C	ACS1	-1.30192	9.14226e-28	YKL089W	MIF2	1.10845	8.46912e-11	YGL037C	PNC1	3.00045	9.15005e-98	YHR051W	COX6	0.714225	9.22429e-09	YKL023W	NA
2.20799	9.14817e-36	tW(CCA)_1	NA	-1.72656	8.80919e-19	YDR158W	HOM2	-0.550125	9.13939e-09	YLR267W	BOP2	-0.836008	8.46012e-08	YPR057W	BRR1	0.813069	9.14487e-08	YML068W	ITT1	-1.9736	9.21297e-113	YDR224C	HTB1
2.30057	9.14697e-99	tA(AGC)_10	NA	-2.38726	8.80673e-17	YOR206W	NOC2	-1.50467	9.13083e-33	YOR262W	GPN2	2.36335	8.42537e-34	YOR031W	CRS5	2.07169	9.14133e-12	tF(GAA)_3	NA	-2.58093	9.20851e-168	YMR230W	RPS10B
-0.578038	9.1448e-06	YJR116W	TDA4	0.967119	8.80154e-13	YOR288C	MPD1	-3.35488	9.12927e-289	YKL194C	MST1	-0.705531	8.42265e-05	YJL168C	SET2	-0.701373	9.12692e-09	YGR113W	DAM1	0.729827	9.20501e-11	YBR033W	EDS1
-0.856109	9.1448e-06	YLR261C	NA	2.87725	8.79784e-88	YER053C	PIC2	0.822311	9.11561e-12	YLR450W	HMG2	1.07946	8.38831e-07	YBR178W	NA	-2.44192	9.11803e-89	YKL216W	URA1	1.23024	9.19997e-51	YDL066W	IDP1
-0.486982	9.14282e-08	YLR027C	AAT2	0.8307	8.7953e-15	YMR087W	NA	-1.15257	9.11535e-33	YPL200W	CSM4	-0.966431	8.36126e-14	YNL313C	EMW1	1.70558	9.11211e-05	TY3_24	NA	-0.641319	9.19065e-07	YLR442C	SIR3
0.836905	9.14278e-07	YJL062W-A	COA3	-1.37581	8.78611e-11	YCL031C	RRP7	0.558992	9.11145e-09	YPL214C	THI6	1.14817	8.315e-09	YHR106W	TRR2	-0.76249	9.10485e-08	UNDEF_BY4742_51	NA	1.50225	9.18555e-47	YDR517W	GRH1
-0.35436	9.14088e-10	YPL058C	PDR12	1.04008	8.78472e-07	TY3_9	NA	0.579646	9.10762e-08	YHR114W	BZZ1	-1.0023	8.30813e-05	YCL022C	NA	-3.20143	9.09882e-168	YOR063W	RPL3	-0.849505	9.17569e-15	YOL031C	SIL1
0.295512	9.14033e-05	YDR116C	MRPL1	-3.03766	8.78251e-36	YBL081W	NA	-2.23159	9.10672e-128	YDR364C	CDC40	-0.832959	8.30813e-05	YGR066C	NA	-1.70164	9.09623e-56	YDR190C	RVB1	0.973971	9.17004e-17	YGR028W	MSP1
4.61669	9.13087e-245	YMR107W	SPG4	1.73187	8.78192e-06	tG(GCC)_1	NA	-3.23301	9.09265e-113	YGL160W	AIM14	2.20215	8.29027e-38	YDL218W	NA	-2.01378	9.0751e-44	YKR026C	GCN3	-0.333656	9.16933e-05	YMR054W	STV1
-0.898935	9.12554e-11	YOR061W	CKA2	1.52545	8.76681e-18	YKL142W	MRP8	-0.631584	9.09046e-13	YJL084C	ALY2	-0.626044	8.28659e-07	YPR104C	FHL1	0.68359	9.07384e-07	YKL124W	SSH4	-1.72046	9.16609e-86	YDL112W	TRM3
0.728961	9.12427e-16	YPL177C	CUP9	-1.10248	8.76624e-12	YKL110C	KTI12	-0.624119	9.09026e-08	YGR167W	CLC1	1.35265	8.28224e-06	YGR045C	NA	2.34342	9.06517e-06	tK(CTT)_6	NA	3.11101	9.16385e-81	tL(CAA)_4	NA
-0.438707	9.12359e-14	YDR301W	CFT1	-2.88816	8.75898e-39	YKR043C	SHB17	2.42363	9.08997e-124	YLR206W	ENT2	-0.50291	8.2765e-05	YPL126W	NAN1	0.583382	9.06365e-07	YBR071W	NA	-1.36596	9.15374e-61	YEL031W	SPF1
-1.19119	9.12237e-29	YJL118W	NA	-1.29898	8.74811e-13	YNL090W	RHO2	0.929287	9.08649e-06	TY_73	NA	0.923478	8.2528e-07	YMR173W-A	NA	-1.06938	9.06086e-13	YGR075C	PRP38	1.90506	9.14725e-47	YJR115W	NA
-1.30999	9.11287e-22	YLR321C	SFH1	0.862149	8.73595e-06	YDL054C	MCH1	0.774716	9.06995e-11	UNDEF_BY4741_50	NA	0.660687	8.24468e-06	TY2_I-int_41	NA	-1.42106	9.05871e-06	YEL048C	TCA17	-1.15397	9.1442e-24	YNL062C	GCD10
-1.41928	9.10545e-65	YBR246W	RRT2	-3.45535	8.73595e-87	YDL208W	NHP2	0.610644	9.06505e-07	YDL179W	PCL9	-0.759755	8.24067e-08	YOL019W	NA	-0.995756	9.05555e-16	YFR002W	NIC96	0.935862	9.13853e-21	YOL016C	CMK2
0.543967	9.10441e-07	YDL090C	RAM1	-1.211	8.72196e-12	YGL210W	YPT32	1.00547	9.06375e-10	TY2_I-int_0	NA	-1.31644	8.23984e-21	YOR306C	MCH5	1.31216	9.05282e-20	YPR127W	NA	0.592217	9.13037e-06	YGR096W	TPC1
-1.12321	9.09463e-06	YLR210W	CLB4	2.99265	8.71909e-47	YMR280C	CAT8	-1.26473	9.05883e-47	YER107C	GLE2	6.11209	8.2293e-152	YGR236C	SPG1	-1.10069	9.04757e-19	YBL014C	RRN6	1.01339	9.13e-10	YKL133C	NA
-0.685361	9.09318e-17	YKL104C	GFA1	-4.10836	8.71658e-72	YPR102C	RPL11A	-0.855177	9.04979e-13	TY_138	NA	-0.684205	8.22504e-05	YML006C	GIS4	-2.10253	9.04209e-79	YHR020W	NA	-0.834519	9.1268e-09	YKL161C	KDX1
-0.709887	9.09193e-06	YGL150C	INO80	1.78106	8.71396e-66	YML128C	MSC1	1.02932	9.04082e-23	tA(AGC)_6	NA	0.543027	8.22445e-05	YPR140W	TAZ1	-1.14614	9.03293e-27	YLR397C	AFG2	-3.42196	9.12333e-240	YER131W	RPS26B
-0.430178	9.08562e-07	YOR205C	GEP3	1.43501	8.70919e-07	tL(CAA)_4	NA	1.70132	9.03022e-08	YKL032C	IXR1	0.764481	8.20723e-06	YDL097C	RPN6	-1.57755	9.02688e-44	YLR129W	DIP2	-1.30881	9.11817e-48	YOL007C	CSI2
-0.376608	9.08538e-06	YAR014C	BUD14	-1.02996	8.69361e-05	YHR179W	OYE2	-0.510249	9.01632e-05	YCR060W	TAH1	0.938068	8.20713e-11	YJL153C	INO1	2.53065	9.01541e-84	YPR191W	QCR2	0.505662	9.11583e-07	YOR196C	LIP5
-0.230683	9.07662e-05	YKL068W	NUP100	1.543	8.66879e-49	YBR039W	ATP3	1.56882	9.01588e-61	YKL082C	RRP14	-0.660625	8.18081e-06	YGR175C	ERG1	-1.6759	9.01489e-39	YKL113C	RAD27	2.52782	9.11291e-133	YPR026W	ATH1
-2.0047	9.06239e-81	YNR050C	LYS9	0.727599	8.6661e-06	YHR177W	NA	-0.860834	9.01253e-17	YCR086W	CSM1	-0.73615	8.16778e-09	YAR073W	NA	-1.31834	9.00801e-10	YNL129W	NRK1	0.367549	9.10935e-06	YIL137C	TMA108
-1.94988	9.0522e-91	YOR277C	NA	-1.04087	8.64064e-14	YNL298W	CLA4	2.18911	9.00952e-94	YJL106W	IME2	-0.732652	8.16629e-07	YGR166W	TRS65	-2.37806	8.99997e-27	YLR042C	NA	-0.786443	9.10906e-19	YPR165W	RHO1
-1.02379	9.04971e-26	YHR026W	VMA16	-1.67823	8.64034e-15	YML074C	FPR3	1.47605	9.00288e-45	YLR068W	FYV7	-0.785356	8.16203e-09	YBL103C	RTG3	-2.41336	8.9953e-62	YMR260C	TIF11	0.96603	9.10085e-24	YMR210W	MGL2
-0.917249	9.04723e-07	YNL102W	POL1	1.16778	8.63366e-16	YDR277C	MTH1	-3.54997	9.00263e-291	YPR103W	PRE2	2.64582	8.15975e-07	YGR174W-A	NA	-1.85834	8.99399e-57	YBR143C	SUP45	0.381924	9.09677e-05	YMR148W	OSW5
0.513224	9.03814e-07	YKL105C	SEG2	1.34064	8.62372e-07	TY4_15	NA	0.732618	9.00095e-11	TY_52	NA	1.55779	8.15573e-31	YNL045W	LAP2	1.82818	8.99284e-54	YFR033C	QCR6	1.37659	9.09654e-53	YML110C	COQ5
0.861053	9.02253e-20	YIL156W-A	NA	1.52405	8.61932e-08	tY(GTA)_5	NA	-1.0545	8.98864e-15	YHL042W	NA	-0.648693	8.12353e-05	YOR207C	RET1	-0.632409	8.9852e-06	YOL137W	BSC6	-0.479275	9.09644e-07	YML010W	SPT5
1.77262	9.00662e-144	YDR043C	NRG1	-1.67734	8.6139e-37	YHR063C	PAN5	0.624877	8.9885e-07	transcr_860	NA	0.826292	8.11813e-14	TY_341	NA	0.851056	8.98448e-11	YNL034W	NA	-2.21387	9.08954e-139	YOR338W	NA
0.668494	9.00492e-15	YDL072C	YET3	-1.33952	8.61376e-15	YDR013W	PSF1	-3.06648	8.98706e-185	YLL010C	PSR1	1.96947	8.1171e-05	YOR251C	TUM1	0.851056	8.98448e-11	YNL034W-1A	NA	-3.05391	9.08077e-191	UNDEF_X2180-1A_29	NA
-0.766674	9.00409e-08	YGR274C	TAF1	-0.53711	8.61315e-05	YGL224C	SDT1	2.44795	8.98659e-49	YPL268W	PLC1	0.953722	8.1137e-05	YDL025W-A	NA	4.41288	8.98345e-165	YLR267W	BOP2	-0.7395	9.07167e-19	YBL079W	NUP170
-3.17602	9.00258e-155	YPL012W	RRP12	2.58545	8.61007e-64	YBL048W	NA	-1.57427	8.98519e-47	YFR028C	CDC14	1.12587	8.10008e-07	YLR454W	FMP27	-3.90802	8.97558e-183	YLR029C	RPL15A	-0.49944	9.06912e-05	YFR036W	CDC26
0.698616	9.00152e-25	YKL039W	PTM1	-1.19513	8.59901e-11	YMR058W	FET3	-0.645987	8.98337e-10	YPL191C	NA	2.01619	8.09616e-41	YMR114C	NA	0.815283	8.96639e-13	YIL083C	CAB2	-0.755601	9.06635e-11	YGR120C	COG2
2.00429	8.98507e-12	tE(TTC)_13	NA	-1.8618	8.58985e-10	YML047C	PRM6	1.00682	8.97591e-27	YHL035C	VMR1	0.570649	8.08601e-06	YDR033W	MRH1	-1.34188	8.96558e-23	YDR440W	DOT1	-1.93556	9.06015e-78	YML022W	APT1
-0.366532	8.98371e-07	YDR518W	EUG1	-2.77302	8.58064e-21	YKR081C	RPF2	1.01722	8.97537e-28	YHR036W	BRL1	-1.51665	8.07673e-30	YDL170W	UGA3	1.22262	8.95705e-11	YGR087C	PDC6	1.1618	9.05676e-28	YCL049C	NA
0.866457	8.9792e-19	YPR115W	RGC1	1.08683	8.56467e-10	YIL055C	NA	-0.854478	8.9649e-17	YNR030W	ALG12	-0.606867	8.03067e-05	YKL038W	RGT1	-0.868748	8.95301e-09	YOR280C	FSH3	-0.861569	9.04816e-12	YGR188C	BUB1
-0.528052	8.97328e-07	YOL027C	MDM38	-1.47482	8.54315e-12	YLR210W	CLB4	-0.767371	8.96411e-05	YBL025W	RRN10	1.29695	7.99835e-19	YBR067C	TIP1	0.524622	8.95273e-06	YPL180W	TCO89	-0.952457	9.04744e-25	YLR429W	CRN1
0.50392	8.97223e-08	YIL134W	FLX1	-2.51535	8.53833e-23	YJR024C	MDE1	-2.16907	8.94827e-43	UNDEF_BY4741_144	NA	1.75369	7.99576e-33	YDR178W	SDH4	1.01608	8.95071e-21	YAL002W	VPS8	1.91414	9.04715e-35	YKL086W	SRX1
0.774414	8.96604e-21	YPL100W	ATG21	0.689372	8.53337e-10	YKL065C	YET1	0.586252	8.90025e-06	YHR017W	YSC83	0.52782	7.99239e-05	YDL072C	YET3	-1.617	8.94733e-34	YBR196C	PGI1	-1.5135	9.0368e-80	YOR361C	PRT1
-0.671102	8.96601e-11	YNL246W	VPS75	-1.15451	8.52738e-07	YBR173C	UMP1	-3.22701	8.89883e-300	TY_42	NA	3.16708	7.99036e-110	YGR008C	STF2	-1.90241	8.94084e-36	YPL243W	SRP68	-1.09323	9.03656e-35	YGR049W	SCM4
-1.06206	8.96601e-11	YDL074C	BRE1	-2.5085	8.52657e-17	YMR199W	CLN1	-4.73628	8.89833e-63	YOR327C	SNC2	3.12821	7.93875e-57	YPL230W	USV1	-1.20028	8.93034e-15	YOR216C	RUD3	2.43659	9.03334e-38	YLR281C	NA
0.462489	8.96159e-06	YCL024W	KCC4	-1.41608	8.52506e-35	YDL042C	SIR2	-0.720612	8.89804e-10	YGR066C	NA	-0.907541	7.9175e-06	YDL210W	UGA4	-1.35012	8.91615e-27	YMR318C	ADH6	2.27362	9.02396e-65	YOR268C	NA
-0.435844	8.95764e-05	YDR051C	DET1	3.62197	8.52195e-71	YPR002W	PDH1	0.475061	8.89447e-06	YPL014W	CIP1	-1.09752	7.90625e-05	YIR030W-A	NA	1.42406	8.91439e-18	TY5_2	NA	1.25198	9.0181e-15	YDR115W	MRX14
0.409242	8.95562e-06	YBR012W-A	NA	-1.16156	8.5187e-10	YLR429W	CRN1	2.4314	8.89253e-83	YFR032C	RRT5	1.24909	7.89538e-05	YDR274C	NA	2.9581	8.91243e-14	TY4_54	NA	-0.645888	9.01022e-16	YNL189W	SRP1
-0.660072	8.94336e-16	YDR389W	SAC7	1.49055	8.51456e-27	YBR128C	ATG14	1.31741	8.89151e-44	YLR456W	NA	0.772368	7.88625e-05	YLR189C	ATG26	-1.99649	8.88908e-80	YOR337W	TEA1	0.769355	9.00994e-13	YGL254W	FZF1
1.19888	8.94331e-06	YLR157C	ASP3-1	1.30149	8.51102e-29	YBR001C	NTH2	2.62167	8.88558e-137	YPL254W	HFI1	-0.832858	7.87096e-08	UNDEF_BMA64-1A_22	NA	2.59164	8.88879e-69	YGL227W	VID30	3.2242	9.00614e-45	tH(GTG)_2	NA
1.27635	8.94222e-24	YGR247W	CPD1	1.19354	8.50663e-05	YPL268W	PLC1	1.87493	8.88144e-33	YDR244W	PEX5	-1.23046	7.86528e-12	YAL040C	CLN3	-0.587266	8.88703e-07	YML012W	ERV25	-1.13255	8.99583e-36	YKL211C	TRP3
-1.57462	8.94089e-70	YAL040C	CLN3	1.59004	8.50579e-23	YPR151C	SUE1	-0.687481	8.88079e-09	YPR120C	CLB5	1.38817	7.82118e-18	YJL045W	NA	1.17061	8.88545e-19	YDR100W	TVP15	-0.83971	8.99107e-23	YGL014W	PUF4
-2.42217	8.92526e-14	YDL133C-A	RPL41A	-1.01452	8.50565e-16	YBL036C	NA	-0.683016	8.87839e-08	YHR181W	SVP26	-0.772669	7.81892e-08	YOL011W	PLB3	-3.03144	8.88111e-50	transcr_5500	NA	0.69144	8.986e-08	YCR096C-1A	NA
-2.19622	8.92049e-68	YPR187W	RPO26	-0.750928	8.50447e-08	YNL197C	WHI3	-1.62173	8.86498e-87	TY_125	NA	1.6576	7.80298e-36	YDR074W	TPS2	1.21081	8.86381e-09	YOL085C	NA	-1.31038	8.98567e-50	YDL081C	RPP1A
-0.597662	8.91864e-10	YKL042W	SPC42	1.72376	8.50037e-15	tA(TGC)_1	NA	-2.52796	8.86325e-93	YPL246C	RBD2	1.03948	7.80058e-17	YOR007C	SGT2	2.53558	8.86191e-06	tY(GTA)_1	NA	1.24267	8.98076e-21	YPR100W	MRPL51
0.950066	8.91856e-21	YOR292C	NA	-1.937	8.48791e-18	YLR003C	CMS1	1.26929	8.85912e-16	UNDEF_BY4741_21	NA	1.2849	7.79679e-15	YGR127W	NA	-1.01413	8.85441e-12	YNL155W	CUZ1	0.445695	8.97901e-07	YKR096W	ESL2
-0.495253	8.90924e-05	YGR271W	SLH1	-1.2158	8.47525e-14	YHR191C	CTF8	0.576758	8.85717e-09	YBL080C	PET112	-0.785653	7.77005e-12	YOR116C	RPO31	-3.23515	8.85414e-74	YOR315W	SFG1	-2.63569	8.97195e-151	YDL208W	NHP2
-1.05105	8.9046e-06	YLR059C	REX2	-3.80888	8.47383e-39	YJL136C	RPS21B	-1.20948	8.84468e-45	YJL046W	AIM22	-0.515666	7.74399e-05	YKL205W	LOS1	-1.98155	8.85229e-35	YDL153C	SAS10	0.500649	8.97087e-06	YBR251W	MRPS5
-2.77832	8.90263e-148	YGR123C	PPT1	1.64361	8.46974e-28	YBR052C	RFS1	1.80003	8.83925e-47	YKR018C	NA	-0.743752	7.73432e-07	YIL013C	PDR11	-2.11419	8.84453e-96	YGR094W	VAS1	0.479637	8.96721e-06	YGR147C	NAT2
-2.04096	8.9002e-95	YLR409C	UTP21	1.59477	8.46285e-13	YNL305C	BXI1	-0.585486	8.83584e-06	YER135C	NA	0.833218	7.72845e-06	YML079W	NA	1.19678	8.83883e-36	YPR115W	RGC1	1.18472	8.95811e-20	YHR132W-A	IGO2
1.40809	8.89619e-46	YIL017C	VID28	1.73546	8.44893e-36	YPL119C	DBP1	-3.15887	8.83166e-191	YHR190W	ERG9	1.32548	7.71691e-26	YNL160W	YGP1	-2.01861	8.83562e-12	YDR523C	SPS1	0.380693	8.95541e-05	YIL153W	RRD1
-2.28689	8.88071e-93	YKL181W	PRS1	-2.86131	8.43915e-38	YMR305C	SCW10	1.03025	8.83121e-08	YOR016C	ERP4	0.575729	7.70239e-05	YNL149C	PGA2	0.582167	8.8237e-05	UNDEF_BY4742_41	NA	-1.08763	8.93207e-14	YGR001C	EFM5
2.1483	8.87777e-97	YPL281C	ERR1	-1.85783	8.43452e-16	YPL032C	SVL3	-1.45764	8.82863e-40	tS(TGA)_3	NA	-0.616697	7.69295e-06	YGL026C	TRP5	-0.78979	8.8041e-08	YDR510W	SMT3	-0.996785	8.93152e-20	YDR240C	SNU56
-3.74482	8.87584e-215	YDL191W	RPL35A	0.665433	8.4326e-05	UNDEF_SEY6210_28	NA	-1.03252	8.82836e-26	YER163C	GCG1	-1.05567	7.68205e-07	YCL069W	VBA3	0.638153	8.79182e-11	YIL088C	AVT7	-0.723308	8.92565e-10	YDR488C	PAC11
2.16391	8.86551e-56	transcr_18254	NA	-4.71448	8.42972e-59	YGR159C	NSR1	0.94385	8.8204e-11	YER096W	SHC1	-2.00354	7.67629e-07	transcr_12954	NA	-1.76804	8.7892e-32	YDL157C	NA	-0.520253	8.92257e-05	YOL102C	TPT1
3.11289	8.86381e-18	YML089C	NA	0.745865	8.42469e-06	YER039C	HVG1	0.817673	8.8147e-17	TY_72	NA	-0.520172	7.6738e-05	YLR419W	NA	-3.31836	8.78912e-104	YDR496C	PUF6	1.71156	8.92062e-47	YDL024C	DIA3
1.4019	8.86089e-48	YMR140W	SIP5	-1.92254	8.41718e-29	YGR094W	VAS1	-1.53211	8.8124e-46	YJR113C	RSM7	-0.870057	7.67322e-11	YER040W	GLN3	1.12289	8.78195e-22	UNDEF_BY4742_58	NA	-1.67888	8.91404e-11	YEL048C	TCA17
0.774258	8.8547e-43	YHL027W	RIM101	-1.18918	8.40768e-11	YML053C	NA	-1.36533	8.80869e-31	YOL124C	TRM11	1.59783	7.66377e-11	YGR052W	FMP48	0.747463	8.77617e-09	YAR071W	PHO11	-2.76046	8.91245e-137	YJL109C	UTP10
0.445028	8.85376e-06	YDR200C	VPS64	-1.61416	8.4048e-33	YPL237W	SUI3	-0.923576	8.80868e-16	YKL068W	NUP100	0.97414	7.66377e-11	YDR230W	NA	0.532947	8.77608e-06	YLR176C	RFX1	-0.952941	8.90894e-23	YMR037C	MSN2
-0.788285	8.84742e-41	YGL097W	SRM1	1.02852	8.39164e-05	YOR010C	TIR2	0.38758	8.80769e-05	YMR096W	SNZ1	1.61372	7.66232e-24	YDR436W	PPZ2	-1.69018	8.77404e-31	YDL189W	RBS1	0.912786	8.90114e-24	YNR070W	PDR18
0.706226	8.84219e-11	YHR132W-A	IGO2	-0.458102	8.38298e-05	YJL104W	PAM16	1.34862	8.80722e-48	UNDEF_BY4741_100	NA	-0.688344	7.65864e-07	YJL095W	BCK1	-2.02993	8.77159e-27	YPL146C	NOP53	-0.80925	8.88992e-05	YNR024W	MPP6
-1.26515	8.84118e-08	YDR523C	SPS1	-1.05973	8.37114e-07	YGR083C	GCD2	-0.722328	8.80622e-13	YGR087C	PDC6	-1.03618	7.63737e-13	YBR172C	SMY2	-4.70726	8.73708e-247	YPL079W	RPL21B	-0.962584	8.879e-33	YDL145C	COP1
-1.9427	8.82982e-72	YOL007C	CSI2	-3.51545	8.35832e-61	YDR500C	RPL37B	-1.2778	8.79635e-46	YBR057C	MUM2	3.21193	7.63363e-112	YKL187C	FAT3	-0.931755	8.73584e-11	YIR021W	MRS1	-0.578643	8.87357e-07	YOR093C	CMR2
1.1854	8.82478e-24	YGR023W	MTL1	-0.697138	8.35612e-08	YMR189W	GCV2	1.44205	8.79539e-39	YDL119C	HEM25	0.836051	7.63345e-06	transcr_20708	NA	-0.842105	8.72268e-10	YLL036C	PRP19	-1.72443	8.86484e-55	YKR025W	RPC37
0.556224	8.82218e-08	YFL060C	SNO3	0.909117	8.35284e-06	YDR041W	RSM10	1.13193	8.79119e-40	YOR161C	PNS1	0.829644	7.62441e-06	YLR352W	NA	-0.746344	8.72268e-10	YMR314W	PRE5	1.78958	8.85841e-45	transcr_8078	NA
-2.19639	8.81855e-24	YKL177W	NA	-0.880065	8.35255e-07	YOL031C	SIL1	2.7352	8.78428e-35	YDR362C	TFC6	0.889832	7.62441e-06	YBR111W-A	SUS1	3.36612	8.7163e-07	tP(TGG)_5	NA	0.708913	8.85628e-10	YKL159C	RCN1
1.84142	8.81539e-151	YDR516C	EMI2	-1.80869	8.3453e-54	YDL150W	RPC53	-0.525159	8.7816e-07	YLR295C	ATP14	-0.593885	7.62441e-06	YLR287C-A	RPS30A	1.90834	8.71332e-59	YNR069C	BSC5	1.84183	8.8555e-97	YLR177W	NA
-1.58744	8.81006e-36	YBR009C	HHF2	0.897123	8.32618e-05	YGR023W	MTL1	2.83196	8.77351e-15	tD(GTC)_4	NA	-0.750248	7.61844e-09	YMR128W	ECM16	0.837074	8.71304e-07	YJL106W	IME2	0.977148	8.83728e-15	YPL098C	MGR2
-4.53021	8.80647e-252	YPR043W	RPL43B	-2.39155	8.32182e-61	YIR012W	SQT1	2.40422	8.76983e-170	YOR066W	MSA1	2.42502	7.60591e-61	YOR120W	GCY1	-2.45321	8.71157e-128	UNDEF_BY4742_110	NA	-2.0836	8.83178e-10	YMR269W	TMA23
-2.51073	8.80437e-191	YMR300C	ADE4	1.41736	8.31795e-06	tM(CAT)_6	NA	0.706096	8.76147e-08	YLR274W	MCM5	-0.673756	7.59594e-05	YHR178W	STB5	1.34935	8.71117e-05	tD(GTC)_13	NA	1.63811	8.80932e-32	YMR271C	URA10
0.580707	8.7942e-08	YDR276C	PMP3	-1.01859	8.31644e-07	YJR041C	URB2	0.703597	8.75901e-08	YOL093W	TRM10	1.14607	7.59558e-09	TY2_I-int_8	NA	-1.6085	8.7098e-36	YNL299W	TRF5	0.701621	8.79458e-06	YJR100C	AIM25
1.58533	8.79288e-06	YLL020C	NA	1.5574	8.3099e-14	YMR186W	HSC82	2.70516	8.74908e-170	tL(TAA)_4	NA	0.880022	7.58597e-05	YJR034W	PET191	1.26358	8.69722e-06	tR(ACG)_1	NA	2.13765	8.78302e-119	YDR380W	ARO10
1.69641	8.79183e-116	YMR136W	GAT2	-2.3207	8.30179e-35	YLR355C	ILV5	1.05335	8.74531e-28	YER091C	MET6	1.15896	7.58003e-06	Q0110	BI2	-1.08202	8.69468e-12	YER168C	CCA1	-0.917607	8.78291e-12	YDR440W	DOT1
2.32556	8.79165e-233	YNL077W	APJ1	0.819641	8.2893e-06	YEL049W	PAU9	-1.42784	8.72981e-40	YOL084W	PHM7	-0.666308	7.57672e-08	YCL063W	VAC17	-0.793073	8.68367e-09	YPL069C	BTS1	1.16218	8.77885e-35	YGL125W	MET13
-0.465018	8.78252e-11	YLL028W	TPO1	0.709183	8.28025e-08	YHR047C	AAP1	-0.920907	8.72426e-20	YGR153W	NA	-0.740052	7.55418e-06	YBR240C	THI2	2.64074	8.68294e-71	YGR248W	SOL4	1.05534	8.76342e-08	YIR020C	NA
-3.42732	8.77828e-234	YNL209W	SSB2	2.60512	8.27031e-63	YDL204W	RTN2	-0.658055	8.72207e-06	TY4_47	NA	2.25186	7.54784e-43	YBR214W	SDS24	-2.31641	8.68049e-61	YGR173W	RBG2	0.528066	8.76236e-06	YHR177W	NA
-0.623093	8.77667e-07	YOL088C	MPD2	-1.15547	8.26746e-05	YBR130C	SHE3	2.00858	8.72048e-72	YBR082C	UBC4	3.80595	7.53555e-53	YCL048W-A	NA	0.639704	8.66474e-08	YDL020C	RPN4	-0.551677	8.76236e-06	YDR123C	INO2
0.463693	8.77525e-08	YNL098C	RAS2	0.982863	8.26694e-09	YIL046W	MET30	-2.81328	8.71786e-146	YNL330C	RPD3	-1.06713	7.51127e-22	YBR023C	CHS3	1.07623	8.65872e-12	YOR084W	LPX1	-0.717144	8.76064e-12	YOR251C	TUM1
0.569467	8.76083e-11	Q0275	COX3	1.15325	8.26676e-19	YJR137C	MET5	-0.863353	8.71703e-26	TY2_LTR_62	NA	-0.566974	7.51006e-06	YDL140C	RPO21	-0.826785	8.65755e-10	YAR003W	SWD1	2.3151	8.75959e-128	YKL016C	ATP7
0.472371	8.75685e-11	YOR211C	MGM1	0.7637	8.25799e-08	YOR350C	MNE1	0.537839	8.71438e-05	YGL171W	ROK1	1.77343	7.50271e-20	YBR269C	SDH8	1.43808	8.64386e-39	YKL193C	SDS22	2.45388	8.75714e-12	tT(TGT)_1	NA
1.30505	8.74992e-05	tE(CTC)_0	NA	-0.866723	8.25257e-06	YGL077C	HNM1	1.11838	8.70146e-15	TY_168	NA	-1.17774	7.48946e-10	YPR141C	KAR3	-0.807566	8.64134e-11	YNL066W	SUN4	-1.01469	8.75699e-15	YDR400W	URH1
-1.84184	8.74405e-27	YDR021W	FAL1	1.31674	8.24454e-10	YBR241C	NA	-2.33915	8.70121e-94	YGL252C	RTG2	-1.58248	7.48391e-19	YER068C-A	NA	2.55424	8.63927e-05	tQ(TTG)_1	NA	0.41324	8.75589e-05	YFR034C	PHO4
-1.92224	8.72603e-101	YEL034C-A	NA	1.2851	8.23301e-06	tH(GTG)_4	NA	2.91967	8.70063e-282	TY2_LTR_17	NA	-0.717747	7.43442e-06	YKL042W	SPC42	-1.28	8.63664e-05	YEL014C	NA	-1.12323	8.75572e-15	YOR368W	RAD17
-2.01956	8.72308e-29	YDL003W	MCD1	0.917944	8.23205e-07	YJR129C	EFM3	-1.14443	8.68441e-28	YML046W	PRP39	0.950156	7.41478e-10	YIR036C	IRC24	2.26481	8.63492e-05	tL(TAA)_5	NA	0.947469	8.74259e-07	YLR423C	ATG17
1.39931	8.7201e-30	YJL102W	MEF2	1.37702	8.23024e-12	YGR238C	KEL2	-2.10929	8.67202e-57	YBR149W	ARA1	-1.45833	7.41088e-20	YHR154W	RTT107	0.999618	8.6223e-12	YFL026W	STE2	3.70073	8.74046e-22	TY_179	NA
-1.25868	8.71969e-13	YDL073W	AHK1	0.598009	8.21921e-05	YDR337W	MRPS28	-1.42975	8.67009e-26	YKL012W	PRP40	0.794278	7.40884e-06	YPL017C	IRC15	1.0794	8.62203e-21	YDL066W	IDP1	1.17471	8.74002e-20	YKL044W	NA
-3.5913	8.71878e-286	YMR116C	ASC1	1.49137	8.1909e-14	YOR374W	ALD4	-1.40642	8.66962e-51	YDL207W	GLE1	1.54246	7.40753e-16	YLR217W	NA	-0.650708	8.61402e-08	YNL044W	YIP3	0.774805	8.72963e-12	YPR066W	UBA3
0.524483	8.71862e-10	YGL222C	EDC1	-1.61413	8.17798e-09	YLR307W	CDA1	-1.13908	8.64846e-21	YDR317W	HIM1	-1.39866	7.39938e-14	YNL204C	SPS18	1.17137	8.60826e-14	YIL099W	SGA1	1.81727	8.72706e-41	YGL229C	SAP4
0.564215	8.71533e-09	YNL042W	BOP3	-3.15692	8.15922e-117	YMR015C	ERG5	1.10512	8.64742e-14	YIL169C	CSS1	0.792126	7.39748e-05	YBR204C	LDH1	-0.5465	8.60724e-06	YGL216W	KIP3	-0.530634	8.71378e-07	YDR364C	CDC40
-0.706872	8.69621e-15	YKL024C	URA6	0.599549	8.14904e-06	YBR212W	NGR1	-1.1067	8.6474e-20	YDR232W	HEM1	-0.547961	7.39358e-05	YGL207W	SPT16	1.11756	8.59978e-08	YPR193C	HPA2	-0.686952	8.70793e-11	YHR163W	SOL3
-4.54517	8.68306e-303	YOR310C	NOP58	-1.56504	8.14824e-09	YDR410C	STE14	0.516674	8.6453e-07	YMR158W	MRPS8	-0.963089	7.39112e-10	UNDEF_BMA64-1A_9	NA	-1.08294	8.59487e-18	YGL203C	KEX1	1.66447	8.67408e-96	YGL219C	MDM34
0.814035	8.67861e-09	YBR099C	NA	2.7262	8.14688e-13	YCR005C	CIT2	-1.06275	8.63708e-10	YPR031W	NTO1	0.848922	7.38741e-08	YJR149W	NA	2.75817	8.58892e-10	tR(TCT)_8	NA	-1.67667	8.66925e-62	YGR140W	CBF2
1.30882	8.67316e-65	YAL017W	PSK1	1.30736	8.14456e-16	YGL096W	TOS8	0.659594	8.63534e-10	YAL061W	BDH2	1.81199	7.37135e-34	YAL004W	NA	-0.970142	8.57807e-13	YDL127W	PCL2	0.781957	8.66872e-12	YDR124W	NA
1.88374	8.66764e-105	YIL107C	PFK26	-3.43225	8.14167e-76	YLR056W	ERG3	-1.37617	8.61114e-38	YGL166W	CUP2	1.7063	7.37135e-34	YFL052W	ZNF1	-0.963321	8.57701e-12	YGL097W	SRM1	1.33919	8.65774e-29	YIL160C	POT1
-4.07897	8.6646e-92	YDR496C	PUF6	-0.584706	8.13874e-05	YGL035C	MIG1	-0.57368	8.61017e-10	YHR024C	MAS2	2.43059	7.36622e-68	YAL060W	BDH1	-1.08931	8.56797e-11	YBL052C	SAS3	-0.59236	8.65306e-06	YGR286C	BIO2
0.538001	8.66249e-08	YMR115W	MGR3	-3.22576	8.13221e-76	UNDEF_SEY6210_4	NA	-3.94663	8.60667e-214	TY2_LTR_79	NA	-0.730795	7.35212e-05	YJR006W	POL31	0.685161	8.55842e-06	YGL041W-A	NA	2.82585	8.64823e-154	YGR248W	SOL4
-1.8933	8.65471e-105	YNL220W	ADE12	5.06107	8.11744e-108	YNL117W	MLS1	0.818659	8.59684e-12	YOR009W	TIR4	3.57421	7.35071e-134	YDL085W	NDE2	0.606725	8.54284e-09	YHR195W	NVJ1	1.45121	8.63639e-07	transcr_6988	NA
1.08118	8.63848e-18	YNR034W	SOL1	-1.53546	8.10729e-35	YDL084W	SUB2	-0.586959	8.59368e-10	tV(TAC)_0	NA	0.525496	7.33992e-06	YPL015C	HST2	2.0329	8.53448e-32	YBR045C	GIP1	0.62272	8.63015e-09	YDR304C	CPR5
-1.98234	8.63791e-104	YJL130C	URA2	-1.54199	8.10649e-28	YGL169W	SUA5	0.57587	8.59182e-10	YBR241C	NA	-0.945146	7.29681e-06	YKL096W	CWP1	-1.3176	8.53117e-25	YHR172W	SPC97	0.618857	8.62851e-13	YDR409W	SIZ1
-1.57204	8.63631e-130	YMR016C	SOK2	-1.19888	8.09952e-09	YMR205C	PFK2	-2.00148	8.59091e-36	YER059W	PCL6	0.844876	7.27253e-11	NME1	NA	-4.29776	8.52685e-259	YNL178W	RPS3	-0.393347	8.62356e-05	YBR157C	ICS2
0.564621	8.62017e-07	YMR122C	NA	-1.07507	8.07774e-05	YDL121C	NA	-0.898633	8.59004e-15	YDL080C	THI3	0.900084	7.26143e-12	YMR251W-A	HOR7	-1.98152	8.52589e-78	YDR224C	HTB1	2.57506	8.62333e-105	YGR174C	CBP4
-1.57472	8.61595e-121	YEL046C	GLY1	-0.735494	8.07774e-05	YPL105C	SYH1	-2.42405	8.58714e-139	YKR085C	MRPL20	1.42328	7.2516e-24	YDL027C	MRX9	-1.19718	8.52432e-17	YKR079C	TRZ1	-2.49202	8.61992e-71	YNL002C	RLP7
-2.32468	8.5953e-11	YJR063W	RPA12	-0.940399	8.06689e-13	YGR135W	PRE9	1.79814	8.57898e-70	TY4_15	NA	-0.813318	7.24996e-07	YDR240C	SNU56	0.653005	8.52256e-09	YGL125W	MET13	-1.76864	8.61399e-53	YKR075C	NA
1.25897	8.59327e-23	YOR365C	NA	1.25762	8.0656e-15	YFR030W	MET10	1.59813	8.57598e-39	YBR104W	YMC2	0.660243	7.24671e-10	YIL088C	AVT7	-0.963809	8.51771e-20	YDR326C	YSP2	2.49804	8.61385e-25	tK(CTT)_6	NA
1.33289	8.59327e-23	YDR381C-A	NA	2.67698	8.06266e-41	YPL166W	ATG29	-1.59974	8.57003e-23	YER113C	TMN3	1.12067	7.24016e-21	YER091C	MET6	-1.29165	8.50692e-26	YKR082W	NUP133	-1.07418	8.61312e-35	YJR076C	CDC11
2.04027	8.59286e-219	YBR297W	MAL33	-1.69211	8.05807e-41	YGR158C	MTR3	0.775714	8.56754e-13	tV(AAC)_5	NA	-0.77035	7.23595e-08	YGR060W	ERG25	1.08362	8.49515e-06	YLR302C	NA	0.343469	8.59334e-05	YBL007C	SLA1
-1.1505	8.58981e-11	YGR176W	NA	0.919748	8.05099e-05	YOR030W	DFG16	3.22745	8.54771e-249	YMR035W	IMP2	1.73955	7.23169e-43	YCL035C	GRX1	-0.6125	8.4917e-06	YHL004W	MRP4	-0.581112	8.57407e-10	YER132C	PMD1
-0.970042	8.57928e-11	YML031C-A	NA	2.2164	8.04906e-27	YER054C	GIP2	-0.577415	8.54394e-09	YBR107C	IML3	1.20154	7.22803e-14	YKR018C	NA	0.577361	8.49109e-07	YAL056W	GPB2	-0.547955	8.56508e-13	YKL210W	UBA1
-0.974997	8.57795e-18	YJL039C	NUP192	-2.18015	8.04889e-07	TY2_LTR_69	NA	-3.0389	8.54172e-203	YHR122W	CIA2	1.02764	7.21849e-12	YBR139W	NA	1.11706	8.49109e-07	YHL022C	SPO11	-1.69447	8.56101e-93	YMR305C	SCW10
1.44532	8.57687e-07	transcr_15895	NA	-0.942602	8.04837e-25	YOR360C	PDE2	-0.651689	8.53584e-11	YDL239C	ADY3	0.687475	7.20903e-08	YLR304C	ACO1	0.594839	8.49109e-07	YMR041C	ARA2	0.950556	8.55906e-17	UNDEF_X2180-1A_71	NA
-0.755554	8.57578e-16	YLR115W	CFT2	-1.31259	8.03889e-28	YNR003C	RPC34	-0.551328	8.52779e-09	YMR281W	GPI12	-0.800556	7.20836e-11	YGR090W	UTP22	2.0473	8.48343e-07	TY_43	NA	0.841687	8.55711e-07	YDR168W	CDC37
0.74049	8.56546e-08	YGR146C	ECL1	1.33863	8.03403e-25	YDR329C	PEX3	0.52291	8.52749e-05	YJL115W	ASF1	-0.782312	7.19139e-06	YML061C	PIF1	1.16826	8.47732e-21	YNL074C	MLF3	-2.57191	8.55388e-150	YML024W	RPS17A
1.44146	8.56294e-36	YOL053W	AIM39	-2.06657	8.03196e-29	YHR092C	HXT4	-1.04951	8.51595e-16	YOR348C	PUT4	-0.564389	7.18083e-05	YPL229W	NA	-1.20859	8.45864e-24	YNL221C	POP1	-0.832151	8.54371e-19	YDR407C	TRS120
2.04818	8.55696e-52	YBR269C	SDH8	-2.59622	8.02876e-24	YBR249C	ARO4	-0.739474	8.51128e-10	YNL078W	NIS1	-0.74314	7.16623e-06	YGR199W	PMT6	-1.65501	8.45789e-59	YDL084W	SUB2	2.69167	8.53639e-155	YMR250W	GAD1
-0.561712	8.5555e-10	YOR362C	PRE10	0.839302	8.02875e-06	YNL005C	MRP7	2.67629	8.50903e-144	YDR393W	SHE9	1.31756	7.14804e-07	YMR103C	NA	3.06583	8.45686e-123	YBR147W	RTC2	4.49737	8.52827e-255	YAR035W	YAT1
-0.847761	8.54563e-22	YLR274W	MCM5	-0.592297	8.02447e-07	YML130C	ERO1	0.801461	8.5089e-08	YER041W	YEN1	-0.852851	7.14551e-10	YBR078W	ECM33	-0.85575	8.44032e-05	YMR059W	SEN15	1.34234	8.52184e-26	YBR128C	ATG14
1.70442	8.54407e-228	YLL039C	UBI4	0.600211	8.02376e-06	YOR358W	HAP5	0.841793	8.50058e-07	YPL070W	MUK1	-0.956567	7.132e-07	YPR078C	NA	1.52666	8.43733e-37	YDR074W	TPS2	3.41718	8.52054e-14	tV(AAC)_6	NA
2.23679	8.54394e-87	YNL200C	NA	-4.01473	8.01743e-55	YBL072C	RPS8A	-1.2951	8.49864e-21	YGL170C	SPO74	-0.645669	7.132e-07	YHR102W	KIC1	3.23606	8.43136e-92	YLR346C	CIS1	0.955831	8.51748e-32	YLL001W	DNM1
1.11032	8.54184e-14	YCR007C	NA	0.993237	8.0097e-10	YAL008W	FUN14	-1.29505	8.49148e-17	YEL038W	UTR4	-1.33406	7.13027e-14	YMR062C	ARG7	1.46951	8.42947e-57	YDR001C	NTH1	-3.00633	8.50719e-266	YBR084W	MIS1
1.21459	8.54079e-33	YGL184C	STR3	-3.46235	7.98257e-80	YDL037C	BSC1	0.508475	8.48932e-08	YJL004C	SYS1	1.93441	7.12603e-35	YNL014W	HEF3	0.537716	8.42596e-05	YFL041W	FET5	0.820101	8.50308e-15	YBL013W	FMT1
0.537821	8.53009e-05	YCL068C	NA	1.36094	7.98216e-20	YGR066C	NA	-1.24113	8.4799e-21	YPR175W	DPB2	2.13454	7.12561e-17	YOR394W	PAU19	0.895848	8.42297e-09	YLR393W	ATP10	0.607768	8.50089e-07	YOL152W	FRE7
-0.975641	8.52841e-32	YLR208W	SEC13	-1.68294	7.97282e-30	YGR275W	RTT102	1.01038	8.47898e-24	YGL146C	RRT6	2.13454	7.12561e-17	YPL282C	PAU19	-0.905596	8.42297e-09	YOL066C	RIB2	-1.10696	8.49538e-37	YJR105W	ADO1
0.531116	8.52625e-06	YMR281W	GPI12	0.705924	7.97006e-13	YNL020C	ARK1	2.60901	8.4777e-150	YNL048W	ALG11	-0.848077	7.12154e-10	YGR049W	SCM4	2.38128	8.42186e-08	tS(AGA)_5	NA	1.63066	8.49412e-60	YIL154C	IMP2'
0.490607	8.52338e-07	YOL058W	ARG1	1.25879	7.96688e-09	YDR046C	BAP3	-1.02749	8.4767e-16	YPR102C	RPL11A	5.14173	7.11013e-19	YOR255W	OSW1	-2.07542	8.41746e-73	YDR023W	SES1	1.17194	8.49205e-24	YHL025W	SNF6
-2.2503	8.52141e-58	YOR335W-A	NA	-1.43678	7.96688e-09	YIL127C	RRT14	-0.923987	8.46935e-14	YLR219W	MSC3	-0.769808	7.09833e-10	YOL030W	GAS5	1.52591	8.40485e-58	YMR302C	YME2	-0.715652	8.48864e-06	YJR141W	NA
-0.69492	8.52049e-27	YJL062W	LAS21	0.671723	7.95897e-07	YDR490C	PKH1	-0.475858	8.46434e-06	YGL234W	ADE5,7	-1.65804	7.08027e-26	YLL053C	NA	3.13262	8.39646e-181	YOR049C	RSB1	-0.761608	8.48392e-11	YLR412W	BER1
0.607167	8.52042e-09	YDR251W	PAM1	-2.4789	7.95823e-13	YLR276C	DBP9	-1.17349	8.44609e-23	TY_14	NA	-0.656893	7.06601e-08	YDR299W	BFR2	0.983943	8.39403e-12	YDL090C	RAM1	3.18009	8.48152e-126	YFR049W	YMR31
-2.25507	8.51682e-144	YKL152C	GPM1	1.03342	7.95798e-10	YKR017C	HEL1	-0.920509	8.44475e-26	YDL223C	HBT1	-0.641251	7.05356e-06	YMR224C	MRE11	-1.31492	8.39215e-29	YJL098W	SAP185	0.780892	8.47009e-16	YER004W	FMP52
0.655914	8.50796e-13	YGR212W	SLI1	-2.28328	7.948e-15	YLL008W	DRS1	2.99031	8.44472e-103	YOR120W	GCY1	1.22899	7.04244e-16	YDR148C	KGD2	1.09776	8.38683e-17	YDR076W	RAD55	-1.26564	8.45589e-34	YGR279C	SCW4
0.72791	8.50548e-19	YLR414C	PUN1	-1.33723	7.94447e-15	YBR160W	CDC28	0.879918	8.44179e-06	YJR072C	NPA3	-0.661224	7.02291e-07	YLR357W	RSC2	1.03824	8.38683e-17	YNR045W	PET494	-0.657922	8.44266e-13	YDR233C	RTN1
-0.221127	8.49208e-06	YGR204W	ADE3	2.16765	7.93141e-26	YOR186W	NA	0.543225	8.44158e-11	YOL030W	GAS5	2.68743	7.02047e-42	YJR115W	NA	1.04391	8.37916e-10	YDL057W	NA	1.23871	8.42115e-46	YGR032W	GSC2
-1.63922	8.49039e-75	YEL036C	ANP1	3.19952	7.92847e-11	YIL057C	RGI2	0.885519	8.43899e-26	YLL001W	DNM1	1.76544	7.01293e-21	YMR081C	ISF1	-0.849111	8.36906e-09	YOR204W	DED1	2.34639	8.41854e-90	YPL281C	ERR1
-0.419539	8.48929e-06	YNL121C	TOM70	-1.5056	7.9276e-23	YGR277C	CAB4	2.7038	8.42779e-138	YER036C	ARB1	-0.515763	6.98891e-06	YML099C	ARG81	-0.815187	8.36403e-13	YER151C	UBP3	-1.07475	8.4105e-30	YBR243C	ALG7
-2.55505	8.48594e-83	YPL217C	BMS1	-0.833149	7.91974e-06	YMR003W	AIM34	-1.89999	8.42281e-50	YER004W	FMP52	-0.512088	6.97273e-06	YLR305C	STT4	-0.999708	8.36064e-08	YDR370C	DXO1	-1.38311	8.40876e-08	YJL179W	PFD1
2.07602	8.48137e-69	YOR185C	GSP2	1.01454	7.91969e-05	YDR282C	MRX10	-2.83666	8.41877e-292	YLR036C	NA	-0.964771	6.96312e-13	YNR039C	ZRG17	-1.14994	8.35567e-27	YOL030W	GAS5	0.507039	8.4038e-07	YOR138C	RUP1
-3.48695	8.4731e-206	YGR148C	RPL24B	1.78132	7.90898e-08	tF(GAA)_8	NA	-1.91329	8.40996e-60	YOR151C	RPB2	-0.568538	6.96192e-05	YBR079C	RPG1	2.84884	8.3339e-45	TY_197	NA	-0.659118	8.40066e-11	YMR067C	UBX4
1.5321	8.47174e-07	YOR186C-A	NA	-0.997712	7.9085e-11	YDR071C	PAA1	-0.574898	8.4052e-10	YGR032W	GSC2	-0.973693	6.95794e-07	YOR368W	RAD17	-1.40896	8.33221e-25	YML019W	OST6	-0.422001	8.39724e-05	YPL067C	NA
-0.642464	8.47169e-28	YDR381W	YRA1	-4.41128	7.89479e-106	YDL014W	NOP1	0.857809	8.40434e-08	YDR476C	NA	1.38076	6.93577e-19	YMR303C	ADH2	-1.72488	8.33022e-23	YIL011W	TIR3	-1.58786	8.39587e-49	YNL299W	TRF5
2.14904	8.46325e-168	YPL265W	DIP5	1.6949	7.88262e-05	YER085C	NA	1.47925	8.40417e-16	YPL163C	SVS1	-1.01988	6.93294e-05	YIL014C-A	NA	-1.09337	8.32841e-17	YER032W	FIR1	-0.940201	8.39395e-11	UNDEF_X2180-1A_49	NA
-1.13686	8.45708e-23	YIL076W	SEC28	2.09972	7.88115e-11	YHL041W	NA	-2.2593	8.40101e-133	YNL197C	WHI3	-1.42031	6.92438e-10	YJL038C	LOH1	-0.607612	8.32067e-05	YGL226C-A	OST5	1.29191	8.37876e-41	YHR080C	LAM4
1.4935	8.45256e-205	YOL060C	MAM3	-1.44758	7.87257e-11	YGR081C	SLX9	0.719143	8.40055e-08	YMR041C	ARA2	-0.928361	6.91642e-11	YDR052C	DBF4	-0.597915	8.31189e-05	YJL204C	RCY1	0.955026	8.37439e-23	YOR152C	ATG40
-1.9546	8.44833e-39	YLR106C	MDN1	1.44583	7.86599e-12	YMR316W	DIA1	1.07852	8.39082e-11	YPR032W	SRO7	-1.19898	6.91211e-18	YNL283C	WSC2	1.64456	8.30413e-15	YOR387C	NA	0.573438	8.37253e-08	YBL038W	MRPL16
-0.649082	8.44453e-15	YPL169C	MEX67	-2.67008	7.84397e-43	YOR004W	UTP23	2.88249	8.3903e-248	YOR147W	MDM32	-1.30694	6.90914e-13	YIL094C	LYS12	1.38444	8.30043e-34	YLR160C	ASP3-1	0.690346	8.36313e-09	YER115C	SPR6
-1.31685	8.4382e-17	YLR292C	SEC72	-1.54221	7.84237e-27	YNL030W	HHF2	2.44858	8.38086e-129	YOR014W	RTS1	0.692468	6.88368e-05	YPR147C	NA	-2.68305	8.29276e-122	YMR202W	ERG2	1.01576	8.35569e-15	YNL009W	IDP3
0.500415	8.43223e-06	YDR466W	PKH3	0.850188	7.8411e-07	YJR005W	APL1	0.694094	8.36966e-07	YOL131W	NA	0.854413	6.88368e-05	YIL124W	AYR1	-2.77325	8.28862e-09	YHR126C	ANS1	3.57224	8.35411e-22	tV(AAC)_1	NA
-2.59911	8.42888e-156	YLR060W	FRS1	1.93187	7.83977e-59	YGR110W	CLD1	-1.00811	8.36826e-09	YGL169W	SUA5	-1.6845	6.88278e-21	YLR313C	SPH1	-2.68202	8.27941e-89	YKL056C	TMA19	2.3309	8.35386e-94	YDR018C	NA
-0.795127	8.42698e-25	YHR204W	MNL1	-3.40064	7.83377e-49	YOR340C	RPA43	0.563195	8.3489e-05	YOL116W	MSN1	-1.04843	6.86263e-05	YPRIME_36	NA	-1.6181	8.25714e-22	YCL055W	KAR4	0.795257	8.35213e-11	YOR352W	TFB6
-1.08742	8.41913e-51	YMR301C	ATM1	1.51197	7.82853e-11	TY_182	NA	3.09625	8.34273e-105	YER035W	EDC2	0.754647	6.83893e-05	TY3_3	NA	1.81843	8.24742e-32	YHR160C	PEX18	1.16609	8.35207e-31	YER119C	AVT6
-1.38528	8.41735e-27	YHR127W	NA	2.52703	7.82313e-93	YNL093W	YPT53	-1.80027	8.34241e-64	YKR038C	KAE1	0.911768	6.82147e-06	YLR152C	NA	0.90022	8.24705e-15	YNL281W	HCH1	-0.921999	8.34946e-17	YDR300C	PRO1
1.95618	8.41569e-09	TY_31	NA	-1.24502	7.82104e-07	YOR207C	RET1	1.42458	8.33976e-40	YOR371C	GPB1	-1.00175	6.81316e-07	YCL036W	GFD2	1.21241	8.24595e-34	YBR203W	COS111	1.41915	8.34257e-34	YOR019W	NA
1.40135	8.41083e-44	YJL211C	NA	-1.58816	7.81217e-11	YHR085W	IPI1	-1.65272	8.33355e-44	YLR312C	ATG39	-0.799235	6.81042e-11	YDR407C	TRS120	-1.39385	8.23783e-18	YIR010W	DSN1	-1.89204	8.34156e-107	YOR133W	EFT1
-2.11503	8.40404e-129	YIL142W	CCT2	-0.703932	7.80005e-07	YDR482C	CWC21	0.591277	8.32196e-09	YCR006C	NA	-0.79437	6.8071e-08	YCR044C	PER1	1.30466	8.23648e-30	UNDEF_BY4742_104	NA	0.881701	8.3354e-07	YPL257W	NA
0.893954	8.40171e-10	YKL087C	CYT2	-0.980204	7.79787e-14	YBL041W	PRE7	-1.52771	8.3177e-30	YOL091W	SPO21	0.593121	6.80029e-05	TY2_I-int_21	NA	-2.44788	8.23309e-121	YDL031W	DBP10	-0.556061	8.33041e-07	YBR159W	IFA38
-0.784011	8.39939e-23	YNL189W	SRP1	0.934328	7.78687e-16	YOL082W	ATG19	0.873283	8.31263e-14	YDL156W	CMR1	0.735122	6.80029e-05	YMR115W	MGR3	1.203	8.22094e-20	YHR050W	SMF2	-2.84593	8.3278e-222	YDL075W	RPL31A
-1.57866	8.39667e-29	YOR239W	ABP140	-2.1503	7.78667e-19	YDL227C	HO	-1.15362	8.30532e-22	YLR231C	BNA5	1.35459	6.79585e-19	YGR209C	TRX2	-1.2094	8.21813e-22	YLR407W	NA	2.90483	8.32024e-27	tY(GTA)_5	NA
-1.77952	8.39533e-171	YDR297W	SUR2	1.20598	7.78073e-22	YPR158W	CUR1	0.665406	8.2997e-13	YDR389W	SAC7	-1.34232	6.76383e-07	YNR057C	BIO4	-1.96088	8.21652e-38	YKR025W	RPC37	0.845626	8.30876e-14	YDL120W	YFH1
-2.47145	8.39322e-191	YOR248W	NA	-0.71675	7.77897e-08	YML082W	NA	1.92843	8.29116e-35	YPL084W	BRO1	-1.22108	6.75681e-17	YOL020W	TAT2	2.02944	8.21349e-08	tS(CGA)_0	NA	-0.664158	8.30876e-14	YGR056W	RSC1
1.83467	8.37246e-11	tK(CTT)_5	NA	0.803684	7.77112e-06	YER046W	SPO73	-1.4052	8.28771e-43	TY2_LTR_19	NA	1.16264	6.75422e-09	YPR157W	TDA6	2.98363	8.20891e-142	YKL141W	SDH3	0.808102	8.30771e-18	YPL164C	MLH3
-2.81617	8.37171e-96	YDR449C	UTP6	0.623524	7.77052e-07	YGR057C	LST7	-1.1686	8.28744e-06	UNDEF_BY4741_122	NA	-0.826864	6.72689e-08	YBR133C	HSL7	-0.609907	8.20785e-06	YGR253C	PUP2	-0.541312	8.30435e-06	YHR158C	KEL1
-0.969884	8.37027e-38	YLR291C	GCD7	1.26834	7.76579e-05	tF(GAA)_5	NA	-1.52901	8.28248e-72	YOL011W	PLB3	-1.42085	6.71659e-45	YBR115C	LYS2	-1.17593	8.20642e-11	transcr_7499	NA	1.77994	8.2972e-48	UNDEF_X2180-1A_72	NA
-0.804914	8.35453e-08	YPL075W	GCR1	0.941677	7.75902e-09	YPL149W	ATG5	-1.67523	8.28207e-79	YPR186C	PZF1	0.665527	6.71206e-05	TY_203	NA	1.31077	8.20452e-28	YHL024W	RIM4	-1.15498	8.29171e-26	YER075C	PTP3
-0.753779	8.35362e-12	YPL153C	RAD53	-0.713922	7.7371e-06	YFR050C	PRE4	0.437993	8.26284e-05	YDL039C	PRM7	-0.9848	6.68117e-14	YDR325W	YCG1	-0.722504	8.199e-07	YMR183C	SSO2	0.478703	8.28993e-07	YKL198C	PTK1
0.738826	8.3497e-14	YDR425W	SNX41	1.14008	7.73588e-10	tR(CCG)_0	NA	0.679418	8.25872e-08	YLR229C	CDC42	-2.48716	6.67828e-80	YNL065W	AQR1	-1.74463	8.19193e-46	YGR140W	CBF2	2.34769	8.28725e-91	YGR234W	YHB1
-0.569737	8.34097e-06	YKL061W	BLI1	1.34547	7.73312e-07	tP(TGG)_1	NA	-0.845754	8.25477e-18	YKL105C	SEG2	2.24937	6.66981e-55	YKL151C	NA	-2.08178	8.18433e-34	YLL004W	ORC3	0.917368	8.27521e-17	YPL003W	ULA1
-1.46633	8.32995e-45	YHR070C-A	NA	-1.38243	7.72944e-19	YMR308C	PSE1	1.16421	8.25067e-31	YLL040C	VPS13	-0.711742	6.66641e-05	YMR079W	SEC14	0.844649	8.18305e-15	YGR266W	NA	-1.13548	8.26987e-22	YMR285C	NGL2
-4.40951	8.3246e-42	snR39	NA	-1.168	7.71267e-05	YPL111W	CAR1	0.530354	8.24347e-05	YDL122W	UBP1	-0.718906	6.65715e-06	YDR243C	PRP28	0.4103	8.17854e-05	YML081W	TDA9	-1.28419	8.26438e-19	YLR287C	NA
-3.15551	8.31983e-199	YGR245C	SDA1	1.75553	7.70843e-37	YJL155C	FBP26	0.850491	8.24333e-19	YPR003C	NA	0.558975	6.64769e-05	YBR158W	AMN1	0.746381	8.17632e-10	YBR020W	GAL1	-1.41819	8.26348e-15	YOR235W	NA
2.46989	8.31718e-175	YPR036W-A	SPO24	1.4324	7.69982e-05	tK(TTT)_0	NA	2.03772	8.24175e-11	YML005W	TRM12	1.71513	6.61131e-22	YLR356W	ATG33	-2.3445	8.17379e-49	YBR155W	CNS1	0.555341	8.24839e-06	YJL105W	SET4
-1.75567	8.31692e-222	YPL061W	ALD6	0.696177	7.68713e-06	YNL214W	PEX17	0.622752	8.24053e-09	YOR155C	ISN1	1.84897	6.6067e-57	YPR026W	ATH1	2.078	8.17246e-87	YDR096W	GIS1	0.64775	8.246e-11	YDR387C	CIN10
-0.378011	8.31406e-06	YKL139W	CTK1	-1.17799	7.68453e-13	YGL256W	ADH4	-2.91906	8.23665e-199	TY_146	NA	1.06065	6.60314e-12	TY_299	NA	1.0651	8.17051e-20	YHR194W	MDM31	1.90451	8.24294e-10	tM(CAT)_0	NA
1.49713	8.30567e-74	YJL170C	ASG7	-1.20705	7.68404e-07	YBL026W	LSM2	0.612339	8.23002e-06	YPL262W	FUM1	-0.892965	6.59747e-10	YER130C	COM2	0.959737	8.15919e-08	YMR052W	FAR3	1.84229	8.2327e-84	YLL024C	SSA2
-0.83397	8.3045e-13	YNL085W	MKT1	-1.0218	7.68187e-09	YOR269W	PAC1	-0.88485	8.22197e-09	YOR270C	VPH1	-0.758602	6.59733e-06	YIL091C	UTP25	-0.706808	8.156e-08	YKL173W	SNU114	1.37881	8.23161e-14	YIL086C	NA
2.10751	8.303e-08	YOR381W-A	NA	-2.60657	7.67291e-37	YKL029C	MAE1	2.92109	8.21384e-186	TY4_42	NA	-2.07562	6.59409e-05	TY_116	NA	-0.995894	8.15084e-08	YBR192W	RIM2	0.893035	8.22197e-18	UNDEF_X2180-1A_26	NA
-1.16019	8.29917e-44	YPR190C	RPC82	-1.11084	7.6585e-11	YBR245C	ISW1	-1.58855	8.20262e-66	YJL005W	CYR1	0.865424	6.58622e-09	YKL117W	SBA1	0.849421	8.14113e-05	YNR064C	NA	-0.58865	8.20951e-09	YDR292C	SRP101
1.0876	8.28718e-69	YGR295C	COS6	0.603871	7.65261e-06	YPL077C	NA	0.834695	8.2015e-05	YGR211W	ZPR1	-0.582301	6.58365e-07	YOR330C	MIP1	0.941805	8.14093e-14	YGL143C	MRF1	-2.55697	8.20539e-147	YNL132W	KRE33
2.16563	8.28548e-101	YOR393W	ERR1	-1.9702	7.65168e-24	YHR128W	FUR1	-0.682009	8.19998e-08	YHL015W	RPS20	0.971693	6.5693e-05	YLR267W	BOP2	-1.28696	8.13511e-28	YLL021W	SPA2	0.325106	8.2031e-05	YIL129C	TAO3
-1.19774	8.27139e-10	YPL011C	TAF3	-1.00949	7.65123e-07	YBR254C	TRS20	-1.96706	8.19875e-38	YLL057C	JLP1	1.80117	6.56798e-15	Q0085	ATP6	2.27894	8.1264e-73	YKL151C	NA	0.594256	8.19842e-05	YMR122C	NA
-1.01916	8.26826e-25	YMR312W	ELP6	0.80561	7.64682e-05	YNL179C	NA	0.919524	8.19801e-21	YPL147W	PXA1	-1.16645	6.56426e-10	YPR111W	DBF20	-2.88133	8.1264e-73	YDR465C	RMT2	0.665062	8.19683e-09	YDR314C	RAD34
2.1604	8.26813e-18	YLR038C	COX12	-3.61561	7.6309e-81	YMR290C	HAS1	1.66624	8.18595e-29	YGL238W	CSE1	-0.779478	6.55861e-08	YPRIME_2	NA	-0.46078	8.1208e-05	YGL139W	FLC3	2.44325	8.19299e-157	YDL004W	ATP16
-1.90835	8.26392e-100	YEL034W	HYP2	-2.81471	7.62491e-37	YLR287C-A	RPS30A	1.08003	8.1785e-09	YLR114C	AVL9	-0.990149	6.54433e-07	YBR291C	CTP1	2.4823	8.12035e-130	YER053C	PIC2	1.69813	8.18527e-57	YDL091C	UBX3
-0.912245	8.25988e-34	YHR108W	GGA2	-0.874669	7.62103e-07	YMR321C	NA	1.08643	8.17832e-20	YDR257C	RKM4	-0.819584	6.53484e-10	YJL198W	PHO90	1.45857	8.11827e-30	YDL025C	RTK1	-1.26747	8.17353e-26	YDR528W	HLR1
0.564747	8.25002e-12	YJL225C	NA	-0.836445	7.61679e-05	YLR008C	PAM18	2.07487	8.17498e-78	YOR106W	VAM3	0.802437	6.52717e-10	YOL060C	MAM3	-1.40588	8.11561e-27	YBL093C	ROX3	-0.35389	8.16594e-05	YMR216C	SKY1
-0.751284	8.24895e-07	YFR056C	NA	2.51794	7.60807e-169	YLR149C	NA	0.880018	8.17496e-16	YMR238W	DFG5	1.11489	6.51678e-07	YPL147W	PXA1	-1.52079	8.11466e-21	YJR024C	MDE1	-1.06489	8.16138e-28	YBR029C	CDS1
-3.68552	8.22943e-52	transcr_21244	NA	0.854026	7.60456e-15	YKL038W	RGT1	1.45518	8.15724e-31	YGR056W	RSC1	0.793801	6.51104e-05	TY_9	NA	-0.505881	8.10096e-06	YDR301W	CFT1	1.51314	8.15813e-45	YMR311C	GLC8
-4.58723	8.21396e-165	transcr_17116	NA	-3.17991	7.60312e-09	TY2_LTR_70	NA	0.905849	8.14422e-09	YBR246W	RRT2	2.28606	6.49207e-06	YML047W-A	NA	2.09587	8.09727e-67	YJL155C	FBP26	-1.11098	8.15545e-07	YLR145W	RMP1
0.762074	8.19566e-08	YLL040C	VPS13	-1.97424	7.59746e-28	YJL111W	CCT7	-1.5799	8.13449e-19	YFR053C	HXK1	-1.69051	6.46168e-43	YER064C	VHR2	0.908543	8.09477e-10	YKR055W	RHO4	1.47513	8.15383e-40	YOR365C	NA
1.50275	8.19334e-95	YFL016C	MDJ1	0.985405	7.59561e-06	YDR231C	COX20	-0.66408	8.13199e-08	TY_257	NA	-1.00475	6.44159e-10	YML082W	NA	0.683787	8.09118e-09	YBL047C	EDE1	-1.89506	8.14972e-108	YJL198W	PHO90
0.860624	8.18492e-05	YBR013C	NA	-0.614865	7.59561e-06	YPL042C	SSN3	3.16325	8.1279e-08	tW(CCA)_2	NA	-0.705518	6.43024e-08	YLR135W	SLX4	2.08381	8.08922e-44	YLR178C	TFS1	3.6022	8.14917e-07	transcr_4721	NA
-2.46945	8.18363e-31	YPR136C	NA	2.02938	7.59241e-55	YGR032W	GSC2	2.98977	8.12762e-14	YDR161W	ACL4	-0.854765	6.42569e-07	YBR275C	RIF1	2.49359	8.08801e-103	YKL171W	NNK1	-0.637262	8.14412e-08	YBL036C	NA
1.30403	8.18196e-47	YHR202W	NA	-4.6386	7.57808e-44	YLR044C	PDC1	-1.02068	8.12685e-20	YDR268W	MSW1	-0.566378	6.39922e-05	YDR091C	RLI1	1.53898	8.08716e-06	TY2_LTR_77	NA	1.43957	8.14378e-48	YJL185C	ATG36
-0.743183	8.18154e-06	YDR176W	NGG1	1.43375	7.5721e-06	YLL040C	VPS13	-0.928413	8.11274e-23	YFR020W	NA	-0.648642	6.37587e-05	YPL042C	SSN3	1.12082	8.08677e-17	YGR127W	NA	2.01035	8.14084e-128	YDR298C	ATP5
-1.81399	8.18043e-50	YDR346C	SVF1	1.14631	7.56274e-13	YBR149W	ARA1	-0.906799	8.10758e-12	YLR228C	ECM22	0.921338	6.37147e-06	YOL108C	INO4	2.87688	8.0729e-129	YKL187C	FAT3	-2.57927	8.12942e-171	YDL130W	RPP1B
-3.31813	8.17976e-97	YDR465C	RMT2	0.992652	7.55569e-30	YER081W	SER3	-2.42964	8.10716e-99	YHR153C	SPO16	1.03676	6.36379e-14	YLR173W	NA	0.551868	8.07072e-08	YPR091C	NVJ2	1.80127	8.12628e-05	tI(AAT)_0	NA
0.483657	8.17875e-08	YDR311W	TFB1	-2.04981	7.55313e-37	YGR185C	TYS1	-1.44546	8.10625e-23	YML064C	TEM1	-0.637562	6.36315e-07	YHR086W	NAM8	2.13251	8.05931e-95	YPL078C	ATP4	1.86916	8.12574e-74	YDR453C	TSA2
-1.82573	8.16406e-167	YGR124W	ASN2	-2.55707	7.52081e-09	YBR040W	FIG1	-0.880077	8.10378e-16	YNR012W	URK1	-1.16818	6.36255e-24	YGL116W	CDC20	1.18069	8.05743e-27	YDR505C	PSP1	-0.708166	8.11911e-13	YNL152W	INN1
-0.731822	8.16233e-17	YJL110C	GZF3	1.30187	7.51372e-08	YGR225W	AMA1	-1.46066	8.10022e-25	YPR193C	HPA2	-0.857772	6.34988e-11	YDL093W	PMT5	2.50518	8.05522e-116	YDL199C	NA	2.16083	8.10135e-140	YKL142W	MRP8
0.533043	8.15815e-09	YBR003W	COQ1	-0.50996	7.51164e-07	YLL043W	FPS1	-0.5502	8.09797e-07	YNL121C	TOM70	0.783728	6.33899e-05	TY_236	NA	1.49174	8.04808e-10	YIL086C	NA	-2.3655	8.10082e-79	YGL031C	RPL24A
4.86724	8.15229e-258	YLR327C	TMA10	-2.58756	7.50554e-12	YKL102C	NA	1.46721	8.09388e-64	YDR082W	STN1	1.05978	6.334e-09	YDL091C	UBX3	2.79486	8.03667e-154	YIL125W	KGD1	-0.842666	8.09863e-10	YBL071C	NA
0.744157	8.14537e-19	YPR127W	NA	1.261	7.5047e-15	YBR101C	FES1	-1.28884	8.09092e-18	UNDEF_BY4741_7	NA	1.76692	6.33179e-46	YJL141C	YAK1	-1.0853	8.02882e-09	YJL072C	PSF2	-0.832296	8.0862e-16	YDL226C	GCS1
1.42001	8.14316e-35	YNL009W	IDP3	-2.8926	7.50347e-153	YMR131C	RRB1	1.30117	8.09048e-21	YAL023C	PMT2	0.536411	6.3267e-06	YPL078C	ATP4	1.37962	8.01964e-24	YMR262W	NA	2.58615	8.08283e-18	tK(CTT)_7	NA
-0.984022	8.13798e-11	YPL193W	RSA1	2.29795	7.48684e-53	YNL077W	APJ1	0.470775	8.08954e-06	YPL126W	NAN1	-0.691478	6.3267e-06	YHR007C	ERG11	-2.33424	8.01184e-72	YOR342C	NA	0.965755	8.08184e-20	YFR024C-A	LSB3
-0.965921	8.13253e-17	YGR190C	NA	1.64772	7.48677e-34	YKR067W	GPT2	2.06197	8.08677e-86	YDL124W	NA	-1.35807	6.31916e-13	YPL163C	SVS1	-2.72078	8.01141e-53	YNL024C	EFM6	-1.42802	8.06543e-43	YGR200C	ELP2
-0.532365	8.11996e-08	YHL006W-A	NA	-4.41401	7.47966e-55	YHL033C	RPL8A	0.746205	8.08401e-12	YGL028C	SCW11	1.01473	6.31467e-05	YOL162W	NA	0.754152	8.00705e-06	YPR100W	MRPL51	0.909217	8.04825e-23	YOR316C	COT1
2.48689	8.1193e-31	TY_28	NA	-0.772042	7.47113e-11	YGR240C	PFK1	2.11194	8.07714e-48	YGR044C	RME1	-0.937042	6.31467e-05	YOR202W	HIS3	-1.73748	7.99627e-30	YKR056W	TRM2	-0.885971	8.03799e-13	YMR091C	NPL6
-2.37315	8.11499e-271	YHR019C	DED81	-1.50227	7.46884e-20	YJL130C	URA2	-1.33319	8.07468e-52	YLR164W	SHH4	1.59958	6.30166e-14	YBR026C	ETR1	0.635088	7.98924e-07	YBL050W	SEC17	1.05861	8.03543e-28	YOL111C	MDY2
-1.15176	8.10413e-17	YGL226C-A	OST5	1.86384	7.46795e-11	tN(GTT)_2	NA	2.95027	8.07217e-49	YAL025C	MAK16	0.716517	6.29664e-06	YCL039W	GID7	-0.759868	7.98924e-07	YBR042C	CST26	-0.824187	8.03175e-10	YIL159W	BNR1
1.68315	8.0931e-08	YLL018C-A	COX19	-1.19591	7.45744e-06	YAL033W	POP5	-0.965369	8.07118e-23	YCR015C	CTO1	1.4679	6.29446e-18	YPR098C	NA	4.75551	7.98739e-256	YER067W	RGI1	0.457493	8.02285e-07	YNL329C	PEX6
0.465198	8.09184e-08	YJL084C	ALY2	-4.3958	7.45084e-65	YDL083C	RPS16A	1.98028	8.07093e-68	YLR245C	CDD1	1.15405	6.29378e-13	YHR198C	AIM18	-2.36155	7.98734e-22	UNDEF_BY4742_4	NA	-1.84703	8.01954e-88	YEL036C	ANP1
0.380698	8.09048e-07	YHR034C	PIH1	-3.43836	7.44564e-80	YPL081W	RPS9A	-1.57918	8.05693e-61	YBR130C	SHE3	1.25889	6.29378e-13	YLR345W	NA	-0.679014	7.97984e-05	YIL016W	SNL1	-1.27536	8.01851e-34	YMR221C	FMP42
1.4729	8.08861e-05	tE(TTC)_12	NA	-0.97798	7.43085e-07	YLR231C	BNA5	1.18926	8.03387e-25	YDR300C	PRO1	3.0522	6.2754e-93	YPR160C-A	NA	-1.80842	7.97396e-35	YDR492W	IZH1	-0.898212	8.01817e-10	YPL255W	BBP1
1.34375	8.08614e-48	YJR161C	COS5	-4.05551	7.42641e-59	YAL003W	EFB1	-0.80719	8.03262e-14	YDL015C	TSC13	0.541541	6.25225e-06	YHL024W	RIM4	-0.658556	7.9515e-06	YGL079W	KXD1	-0.686152	8.01667e-14	UNDEF_X2180-1A_61	NA
-2.47523	8.07267e-247	YLR083C	EMP70	2.69642	7.4106e-165	YOR019W	NA	2.22116	8.02724e-49	tQ(TTG)_7	NA	0.966917	6.25193e-10	YDL194W	SNF3	-1.93843	7.94866e-70	YKL181W	PRS1	0.447691	8.01003e-08	YBR068C	BAP2
1.11368	8.06046e-28	YNL336W	COS1	1.13311	7.40985e-08	YDR076W	RAD55	-3.58011	8.02668e-282	YPL204W	HRR25	1.52264	6.24476e-12	YCR091W	KIN82	-1.20244	7.94256e-25	YKL212W	SAC1	-0.611457	8.00455e-09	YDR170C	SEC7
0.933292	8.0511e-11	YEL038W	UTR4	0.745341	7.40563e-05	YAR042W	SWH1	1.4794	8.02476e-45	YKR055W	RHO4	-0.634614	6.23798e-06	YJL050W	MTR4	-2.02326	7.93658e-48	YJL183W	MNN11	0.723351	8.00421e-09	YPR067W	ISA2
-3.92458	8.04909e-228	YBR084C-A	RPL19B	0.646563	7.40535e-07	YBL101C	ECM21	1.11898	8.02292e-05	transcr_972	NA	3.78439	6.23744e-145	YGR248W	SOL4	-2.70257	7.92498e-05	YLR065C	ENV10	0.794395	7.99705e-18	YDR441C	APT2
-1.07343	8.03972e-07	YOR339C	UBC11	1.59203	7.40149e-18	YIL017C	VID28	2.07292	8.0212e-50	YLR287C	NA	1.20709	6.23361e-05	YBL039W-B	NA	-1.08954	7.92175e-13	YOL059W	GPD2	-1.2314	7.99113e-17	YDR370C	DXO1
0.911278	8.03948e-21	YLR176C	RFX1	-2.20479	7.39985e-70	YLR342W	FKS1	2.18112	7.99763e-60	YCR098C	GIT1	1.06441	6.21851e-14	YBR052C	RFS1	2.44894	7.91977e-31	tL(CAA)_5	NA	-1.22287	7.98836e-24	YML019W	OST6
-2.57421	8.03264e-52	YPR137W	RRP9	-1.3942	7.38823e-29	YAR007C	RFA1	0.808173	7.98553e-13	YIL160C	POT1	1.82075	6.21762e-44	YML054C	CYB2	1.38364	7.91754e-33	YMR106C	YKU80	1.467	7.98828e-16	YBR120C	CBP6
0.484675	8.03133e-14	YDR476C	NA	-2.47776	7.37329e-55	YBR171W	SEC66	0.545734	7.97868e-05	YLR430W	SEN1	2.06478	6.19964e-17	YBL049W	MOH1	-3.55428	7.91472e-117	YNL141W	AAH1	1.74352	7.98001e-65	YDR358W	GGA1
0.992713	8.02909e-22	YIL160C	POT1	1.17832	7.37196e-15	YER141W	COX15	1.02435	7.96883e-25	TY4_19	NA	-0.98384	6.18643e-12	YDL109C	NA	0.733095	7.9127e-08	YGR031W	IMO32	0.871172	7.96832e-16	YHL010C	ETP1
-1.03799	8.02679e-20	YOR217W	RFC1	-2.58818	7.37085e-54	YER165W	PAB1	0.571626	7.96752e-05	YIL144W	NDC80	1.52114	6.18588e-28	YMR196W	NA	-0.526337	7.91047e-07	YOR117W	RPT5	-2.61425	7.9623e-74	YPR112C	MRD1
-1.30713	8.01755e-07	YLR099W-A	MIM2	0.615891	7.36081e-08	YHR215W	PHO12	-0.438887	7.96752e-05	YPL105C	SYH1	0.981546	6.18245e-16	YDL022W	GPD1	-0.968018	7.9098e-11	YHR142W	CHS7	0.865188	7.96131e-23	YKL043W	PHD1
0.653434	8.0124e-26	YHR178W	STB5	0.853973	7.36081e-08	YLL006W	MMM1	-1.34335	7.9658e-55	YKL156W	RPS27A	-0.66269	6.17587e-05	YJR041C	URB2	0.812929	7.90876e-09	YDL233W	MFG1	0.694754	7.95529e-08	YCR096C	HMRA2
0.883236	8.0085e-20	YOR352W	TFB6	1.56554	7.35995e-29	YDL183C	NA	-1.63999	7.96373e-12	YNL095C	NA	2.17043	6.17433e-52	YML004C	GLO1	-4.54506	7.90316e-165	YDR025W	RPS11B	-1.95413	7.9516e-39	YML060W	OGG1
-1.96806	8.00473e-47	YML080W	DUS1	-1.35251	7.35907e-32	YBL076C	ILS1	-1.06919	7.96036e-16	tQ(TTG)_3	NA	1.79489	6.17167e-08	transcr_15369	NA	1.78123	7.90304e-61	YBL030C	PET9	1.37612	7.95146e-37	YBR006W	UGA2
-1.49177	8.0033e-111	YBR265W	TSC10	-0.774556	7.35206e-05	YJR132W	NMD5	-3.23644	7.95867e-169	YCL050C	APA1	-0.64315	6.1714e-06	YGR077C	PEX8	1.7317	7.8963e-13	tU(TCA)_0	NA	2.45251	7.94658e-73	YOR348C	PUT4
1.14721	7.9952e-62	YNR045W	PET494	-3.06024	7.34876e-86	YNL113W	RPC19	-0.598134	7.95686e-06	YGL196W	DSD1	-1.0848	6.17052e-12	YEL016C	NPP2	-0.732131	7.88952e-11	YMR220W	ERG8	2.92895	7.94089e-21	tK(CTT)_10	NA
0.738901	7.9855e-12	YJL059W	YHC3	-2.50625	7.34616e-17	YBR252W	DUT1	-2.59752	7.95513e-152	YKR063C	LAS1	1.53573	6.15935e-07	YOR259C	RPT4	-0.902978	7.88653e-15	YDL102W	POL3	3.26891	7.9408e-29	tT(AGT)_8	NA
-1.0799	7.98326e-57	YMR310C	NA	-1.66235	7.33729e-20	YNR013C	PHO91	1.85256	7.95496e-05	YKR024C	DBP7	3.96376	6.14236e-121	YDL222C	FMP45	-0.578675	7.87768e-08	YGL014W	PUF4	0.635442	7.94e-10	YOR350C	MNE1
-0.312202	7.96727e-09	YGL023C	PIB2	-3.65232	7.33387e-40	YGL030W	RPL30	2.32621	7.95351e-53	YOR046C	DBP5	1.15541	6.13151e-22	YMR083W	ADH3	-2.70853	7.87725e-128	YOR108W	LEU9	-1.52259	7.93874e-36	YDR325W	YCG1
-0.685158	7.96524e-09	YBL071C	NA	-1.17159	7.31569e-17	YHR108W	GGA2	-2.81383	7.94774e-117	YNL221C	POP1	2.0741	6.12923e-38	YOR100C	CRC1	-0.836514	7.87665e-11	YGL255W	ZRT1	-0.461114	7.9382e-06	YMR072W	ABF2
-1.04279	7.94352e-36	YNL186W	UBP10	-1.23083	7.30939e-32	YMR277W	FCP1	-0.985743	7.94306e-25	YJR068W	RFC2	-0.834807	6.12798e-10	YDR104C	SPO71	-1.38538	7.87629e-34	YDR245W	MNN10	0.61979	7.93741e-09	YCR023C	NA
-1.12349	7.94328e-20	YMR259C	TRM732	1.16315	7.30556e-05	tL(TAA)_1	NA	-1.33454	7.93748e-33	YLR278C	NA	1.41695	6.12536e-17	YAL034C	FUN19	-0.723207	7.87473e-09	YDR143C	SAN1	-1.46669	7.93286e-66	YJL008C	CCT8
1.60603	7.94232e-33	YPL271W	ATP15	3.01493	7.30496e-53	YBR047W	FMP23	-2.91284	7.934e-101	YBL095W	MRX3	0.698249	6.12348e-05	YCL052C	PBN1	0.694729	7.87407e-10	YPL016W	SWI1	-1.00549	7.92743e-07	YLR104W	LCL2
0.682977	7.93953e-18	YAR071W	PHO11	-0.842187	7.30272e-05	YDR035W	ARO3	-0.588923	7.92819e-08	YGR280C	PXR1	-1.63379	6.11369e-44	YPL188W	POS5	-0.798499	7.87239e-12	YGR202C	PCT1	-0.567377	7.92556e-08	YBL061C	SKT5
1.24794	7.9386e-35	YDR534C	FIT1	-0.68086	7.29957e-11	YJL128C	PBS2	2.24411	7.90686e-13	YLR244C	MAP1	1.80337	6.10882e-35	YBR296C	PHO89	-0.474057	7.8569e-05	YPL208W	RKM1	0.560593	7.92363e-05	YLL057C	JLP1
1.4462	7.9363e-20	YFL020C	PAU7	3.63475	7.29245e-11	tT(AGT)_7	NA	0.444573	7.90009e-06	YLR304C	ACO1	-0.773113	6.10446e-07	YDL150W	RPC53	2.45912	7.85097e-103	YNL077W	APJ1	1.04893	7.92184e-24	YJL165C	HAL5
1.05338	7.93571e-05	YMR315W-A	NA	-3.51452	7.28903e-109	YOL077C	BRX1	-0.778427	7.89932e-06	YFL012W	NA	4.31478	6.10279e-201	YDL204W	RTN2	0.906255	7.84922e-08	YGL198W	YIP4	-0.518652	7.91353e-09	YMR109W	MYO5
-1.94197	7.92984e-32	YMR235C	RNA1	1.2209	7.28091e-16	YJL100W	LSB6	-1.6588	7.88114e-41	YNR031C	SSK2	-3.76097	6.09317e-89	YOR387C	NA	-2.4134	7.84853e-61	YJL010C	NOP9	-1.74715	7.91221e-106	YLR287C-A	RPS30A
0.853363	7.92747e-14	YOR084W	LPX1	-0.765164	7.27795e-09	YPR174C	NA	-1.20774	7.87888e-30	YDR036C	EHD3	1.12773	6.09001e-07	YPR099C	NA	4.30154	7.84737e-235	YHR096C	HXT5	-0.510748	7.898e-08	YMR241W	YHM2
-0.587907	7.92474e-05	YPL206C	PGC1	1.9397	7.27786e-68	YKL171W	NNK1	0.701009	7.87846e-08	YDL106C	PHO2	0.925925	6.07869e-06	YFL055W	AGP3	0.98506	7.84215e-12	YHR159W	TDA11	0.515557	7.88363e-06	YEL065W	SIT1
0.396405	7.91999e-10	YML035C	AMD1	1.18707	7.27468e-16	YER175C	TMT1	-0.771181	7.87777e-11	YKR034W	DAL80	-0.864441	6.07869e-06	YBR031W	RPL4A	-0.660149	7.82707e-08	YNL275W	BOR1	0.800242	7.88029e-12	YOR037W	CYC2
-0.481652	7.91948e-11	YPR113W	PIS1	-0.727866	7.27028e-07	YGR207C	CIR1	1.59174	7.87422e-74	YMR118C	SHH3	1.5591	6.06946e-14	YNL305C	BXI1	-0.924643	7.82339e-08	YGL211W	NCS6	-1.90076	7.87832e-91	YGR162W	TIF4631
-4.2335	7.91733e-174	YJL189W	RPL39	0.880408	7.26027e-08	YNL034W	NA	-0.953512	7.87339e-18	YCL032W	STE50	-1.30135	6.03814e-11	YOL028C	YAP7	1.5696	7.80981e-62	YNL037C	IDH1	1.049	7.87812e-22	YBR108W	AIM3
-0.28081	7.91128e-05	YGL040C	HEM2	-1.54663	7.25142e-18	YKR077W	MSA2	-1.36741	7.87316e-42	YGL065C	ALG2	2.29498	6.02927e-51	YER054C	GIP2	-1.27244	7.80884e-20	YKL155C	RSM22	-0.658009	7.87615e-10	YLR328W	NMA1
-0.954998	7.91036e-10	YGL204C	NA	1.6326	7.24218e-09	YKL188C	PXA2	-1.63972	7.86709e-42	YMR162C	DNF3	-0.893574	6.01053e-11	YHL049C	NA	-2.07812	7.8065e-05	YLR052W	IES3	-0.906941	7.86996e-11	YHR167W	THP2
-2.51325	7.89802e-59	YOL139C	CDC33	0.896297	7.24218e-09	YOR035C	SHE4	-0.710542	7.86407e-11	YMR276W	DSK2	-0.597719	6.00797e-07	YDR046C	BAP3	1.30467	7.79814e-26	YHR161C	YAP1801	-0.53201	7.8692e-06	YHR142W	CHS7
-0.724391	7.89679e-05	YGR038W	ORM1	-2.43486	7.23324e-34	YOR226C	ISU2	2.79408	7.86073e-41	YBR239C	ERT1	1.91953	5.99056e-10	YER121W	NA	-0.983109	7.79662e-09	YNR017W	TIM23	1.52484	7.86807e-51	YPR023C	EAF3
-0.652154	7.89102e-11	YDR526C	NA	-1.1859	7.2285e-05	YPL127C	HHO1	0.564098	7.85919e-06	tY(GTA)_1	NA	-0.688648	5.9741e-09	YLR451W	LEU3	1.12804	7.7871e-21	YHR017W	YSC83	2.53514	7.86781e-112	YLR267W	BOP2
-1.1741	7.89045e-21	YHR081W	LRP1	-2.74587	7.2218e-45	YOR359W	VTS1	2.01083	7.84083e-51	YOR311C	DGK1	-0.918968	5.97258e-13	YJL109C	UTP10	-0.812028	7.78531e-10	YML023C	NSE5	-1.27884	7.86491e-28	YBR087W	RFC5
-0.831634	7.88922e-07	YIL132C	CSM2	-1.29933	7.22094e-08	YER083C	GET2	1.49194	7.83711e-35	YMR124W	EPO1	-0.820812	5.97038e-12	YHR205W	SCH9	1.23552	7.7827e-30	YNR047W	FPK1	0.625625	7.86232e-08	YLR092W	SUL2
-0.433982	7.88894e-07	YPL246C	RBD2	-3.07018	7.21241e-69	YDR033W	MRH1	-0.894155	7.83333e-09	YJL134W	LCB3	1.80375	5.96852e-15	YBR056W	NA	1.73528	7.77621e-06	TY2_LTR_18	NA	1.12417	7.85991e-40	YOR113W	AZF1
0.702177	7.88721e-26	YFR030W	MET10	-2.17745	7.2123e-30	YLL004W	ORC3	1.61694	7.8077e-37	YBL022C	PIM1	-0.83205	5.9551e-10	YCL010C	SGF29	-1.98374	7.76426e-79	UNDEF_BY4742_116	NA	0.874552	7.85797e-11	YIR018W	YAP5
-0.561777	7.88056e-32	YEL032W	MCM3	-0.903033	7.2101e-09	YDR381W	YRA1	2.29124	7.80335e-89	tS(CGA)_2	NA	2.20731	5.94943e-50	YNL115C	NA	1.97178	7.75813e-55	YDR377W	ATP17	-0.964674	7.8579e-06	YLR262C	YPT6
1.96403	7.87236e-12	TY3_9	NA	-0.592643	7.19175e-08	YNR039C	ZRG17	0.858894	7.80001e-14	YNR065C-1A	NA	5.79159	5.94471e-196	YMR175W	SIP18	-0.815348	7.75541e-11	YDL131W	LYS21	-0.711671	7.84446e-13	YPR145W	ASN1
0.889186	7.86788e-13	YCL025C	AGP1	0.929808	7.18693e-10	YPL152W	RRD2	1.22695	7.79667e-07	YJR106W	ECM27	-0.819373	5.93236e-05	UNDEF_BMA64-1A_14	NA	1.89161	7.74719e-38	YJR115W	NA	0.730144	7.84324e-17	TY2_I-int_1	NA
-1.10406	7.86722e-11	YPL064C	CWC27	-0.928183	7.18054e-05	YJR139C	HOM6	-0.853097	7.7895e-14	YPR002W	PDH1	-0.5771	5.92517e-07	YDR389W	SAC7	1.6907	7.73984e-42	YOL060C	MAM3	-2.06822	7.83797e-73	YER073W	ALD5
-2.87945	7.8664e-305	YAL037C-B	NA	-0.712322	7.1756e-06	YDR189W	SLY1	1.34566	7.78252e-52	YLR285W	NNT1	-1.26673	5.91535e-08	YKR012C	NA	-2.63071	7.73537e-104	YKL152C	GPM1	1.0478	7.82986e-21	YGL096W	TOS8
-1.55087	7.86629e-56	YNR016C	ACC1	0.915512	7.17307e-15	YJL056C	ZAP1	1.03423	7.77721e-19	YPR155C	NCA2	-0.882957	5.896e-11	YOL078W	AVO1	-0.890379	7.73097e-13	YNL197C	WHI3	0.430095	7.81994e-05	YOL013C	HRD1
1.97435	7.86584e-108	YKL016C	ATP7	0.860592	7.17079e-05	YLL027W	ISA1	-0.722765	7.77526e-08	YHL027W	RIM101	1.88854	5.89178e-23	YDR435C	PPM1	-2.30048	7.72285e-47	YJL118W	NA	2.76004	7.8174e-174	YLR304C	ACO1
1.25287	7.85328e-80	YMR170C	ALD2	0.945344	7.16336e-14	YGR112W	SHY1	-2.89545	7.76988e-117	YMR294W	JNM1	1.19203	5.88881e-08	YDR254W	CHL4	-1.96366	7.7144e-48	YPR080W-2A	NA	1.73091	7.81681e-68	YOR054C	VHS3
0.968626	7.85121e-30	YNL033W	NA	-2.23837	7.16165e-09	YDR060W	MAK21	1.2472	7.766e-21	YDL135C	RDI1	1.36948	5.88854e-05	YDR461C-A	NA	2.18807	7.7141e-09	tR(TCT)_5	NA	0.948203	7.81413e-18	YDL106C	PHO2
0.404935	7.85006e-06	YBR274W	CHK1	-1.53903	7.16034e-11	YNL320W	NA	0.646986	7.76486e-08	YNL159C	ASI2	-1.92685	5.87238e-27	YKR075C	NA	-0.576845	7.70113e-08	YDR097C	MSH6	1.84965	7.81231e-89	YGL037C	PNC1
2.41706	7.84942e-251	YPR002W	PDH1	-1.36724	7.15942e-17	YLR313C	SPH1	-0.662169	7.74553e-11	YOL031C	SIL1	-0.646673	5.87018e-07	YLR249W	YEF3	-2.04654	7.69953e-77	YAL035W	FUN12	-0.570609	7.81172e-08	YPL101W	ELP4
2.18285	7.83894e-87	tV(AAC)_11	NA	-0.923003	7.14546e-08	YER064C	VHR2	-1.07793	7.73713e-31	YNL124W	NAF1	1.72161	5.86573e-21	YHR136C	SPL2	-1.72682	7.69669e-32	YBR061C	TRM7	-0.479165	7.80525e-09	YGL139W	FLC3
1.30099	7.83684e-131	YPL154C	PEP4	-1.28606	7.13961e-20	YHR107C	CDC12	0.630748	7.73053e-07	TY_162	NA	2.35035	5.85865e-67	YBL015W	ACH1	1.26941	7.68765e-11	UNDEF_BY4742_122	NA	1.86092	7.80183e-94	YMR297W	PRC1
-0.707434	7.83549e-15	YDR206W	EBS1	-2.11697	7.13563e-60	YPR125W	YLH47	-1.55172	7.72539e-58	YOL070C	NBA1	1.40623	5.85662e-13	YMR280C	CAT8	0.816391	7.68765e-11	YJR061W	NA	1.07578	7.7994e-25	YKL193C	SDS22
1.97308	7.83208e-12	tG(GCC)_3	NA	-0.605588	7.11855e-05	YFL026W	STE2	-0.993653	7.72448e-15	YKR083C	DAD2	1.40006	5.85015e-18	YFL042C	LAM5	-2.34285	7.68164e-43	YFL034C-A	RPL22B	-1.74119	7.79711e-38	YBR061C	TRM7
0.436917	7.81521e-06	YAR031W	PRM9	-3.43209	7.11501e-57	YKL096W	CWP1	-0.556542	7.72344e-08	TY_254	NA	1.66533	5.84559e-26	YOR328W	PDR10	-0.967955	7.67027e-16	YDL122W	UBP1	0.556389	7.79527e-06	YKL002W	DID4
-1.09847	7.8147e-14	YGL239C	NA	0.726616	7.10129e-08	YKR089C	TGL4	0.706252	7.72307e-08	YBR155W	CNS1	1.16966	5.83432e-08	TY_231	NA	0.445903	7.66375e-06	YOL036W	NA	-0.469486	7.79527e-06	YPL116W	HOS3
1.61757	7.80678e-48	YJL137C	GLG2	1.1482	7.09105e-20	YMR261C	TPS3	-1.61897	7.72303e-47	YDL126C	CDC48	1.30254	5.83087e-17	YKL163W	PIR3	-1.13289	7.65855e-13	YDL099W	BUG1	0.656593	7.7942e-06	YCL068C	NA
0.867543	7.80013e-36	YDR329C	PEX3	-1.00223	7.09101e-09	YGL101W	NA	1.6652	7.72293e-16	TY2_LTR_55	NA	0.536843	5.82052e-06	YHR190W	ERG9	0.691787	7.64896e-09	YAL030W	SNC1	-0.805691	7.78752e-05	YHL018W	NA
-3.75436	7.7949e-279	transcr_9528	NA	1.22778	7.08953e-11	YHL022C	SPO11	-0.937541	7.72293e-16	YBR016W	NA	0.751237	5.81767e-07	YMR152W	YIM1	-1.8594	7.6472e-27	YLR225C	NA	-2.60539	7.78449e-62	YDL148C	NOP14
2.19188	7.79354e-11	tW(CCA)_4	NA	-1.45498	7.07258e-09	YNR046W	TRM112	3.06343	7.72104e-144	YHL028W	WSC4	0.667287	5.81748e-05	YDR019C	GCV1	1.84919	7.64175e-05	TY4_42	NA	-1.11429	7.77859e-24	YFR005C	SAD1
1.30941	7.79149e-17	YNR037C	RSM19	-4.15614	7.0634e-77	YNL302C	RPS19B	1.88504	7.72006e-05	tL(CAA)_5	NA	3.04434	5.81689e-94	YFR052C-A	NA	-0.882391	7.63967e-05	YPR094W	RDS3	-0.674221	7.77805e-16	YBR011C	IPP1
-2.41856	7.78801e-194	YBR079C	RPG1	1.48046	7.05098e-27	YDR406W	PDR15	-0.806897	7.71359e-16	YEL003W	GIM4	1.58967	5.78174e-21	YLR164W	SHH4	0.872723	7.62835e-06	YDL218W	NA	-2.01137	7.77688e-100	YMR199W	CLN1
-0.841887	7.78767e-18	YKL117W	SBA1	2.55688	7.04878e-71	YBL075C	SSA3	-0.707416	7.70788e-08	YMR022W	UBC7	0.607383	5.77916e-06	YHR146W	CRP1	2.73972	7.60847e-94	YPR026W	ATH1	-0.996919	7.77494e-29	YGR083C	GCD2
0.597727	7.78729e-18	YNL071W	LAT1	1.11972	7.03297e-07	YIL113W	SDP1	-1.46056	7.70727e-54	YIL109C	SEC24	-0.664496	5.77393e-09	YNL221C	POP1	-1.86712	7.60475e-37	YLR040C	AFB1	-0.670997	7.76725e-07	YPL228W	CET1
-0.683372	7.78662e-08	YDR052C	DBF4	-0.836319	7.02692e-07	YGL159W	NA	0.455694	7.69843e-06	TY2_LTR_84	NA	0.954006	5.77129e-08	YDR059C	UBC5	-0.787125	7.60247e-07	YPL155C	KIP2	0.910264	7.76199e-13	YNL029C	KTR5
-1.8655	7.7864e-84	YPR052C	NHP6A	-2.96564	7.01282e-30	YOR369C	RPS12	3.36105	7.69711e-20	tR(ACG)_6	NA	3.7663	5.75118e-58	YLR327C	TMA10	-0.849656	7.59425e-11	YBR281C	DUG2	-0.758076	7.76111e-12	YNL288W	CAF40
0.483212	7.78134e-15	YCR008W	SAT4	0.885979	7.00061e-13	YHR198C	AIM18	-1.29304	7.6953e-20	YOR250C	CLP1	-0.576677	5.74444e-05	YOL068C	HST1	0.664246	7.58377e-09	YOR221C	MCT1	2.81682	7.75809e-20	transcr_3961	NA
-1.69114	7.77997e-21	YOL002C	IZH2	0.989798	6.99777e-10	YJR045C	SSC1	-0.669553	7.69489e-10	YHL002W	HSE1	1.84916	5.74035e-33	YER103W	SSA4	-4.01875	7.57477e-141	UNDEF_BY4742_9	NA	-0.974629	7.7521e-19	YDR138W	HPR1
-2.59273	7.77573e-106	YPL081W	RPS9A	-0.728888	6.98626e-07	YOR104W	PIN2	-0.597693	7.69489e-10	YJL117W	PHO86	-1.04657	5.71263e-13	YML016C	PPZ1	-1.28661	7.56608e-13	YGR251W	NOP19	-3.69239	7.72858e-275	YEL026W	SNU13
0.680476	7.77528e-31	YGR157W	CHO2	2.05147	6.98266e-16	YLR302C	NA	1.89962	7.69158e-99	YKL106W	AAT1	-1.16948	5.69621e-08	YGR050C	NA	-2.71073	7.55382e-49	YDR184C	ATC1	0.4464	7.72527e-06	YDR470C	UGO1
2.10125	7.77243e-17	tP(AGG)_1	NA	-0.934699	6.97842e-05	YGL033W	HOP2	1.66754	7.68813e-60	YIL087C	AIM19	-0.944656	5.69383e-11	YBR239C	ERT1	2.39016	7.54979e-44	YPL166W	ATG29	1.19275	7.7158e-30	YDR272W	GLO2
-1.97687	7.76596e-80	YLR186W	EMG1	1.50254	6.9615e-14	tE(TTC)_7	NA	-1.11227	7.68645e-18	YHR171W	ATG7	3.49583	5.68517e-10	YOR237W	HES1	0.763919	7.54732e-13	YKL094W	YJU3	-1.16211	7.71579e-27	YIL094C	LYS12
1.04024	7.76576e-29	YHR105W	YPT35	0.800975	6.96022e-14	YNL159C	ASI2	-2.36481	7.68589e-119	YIL146C	ATG32	-0.818319	5.67133e-05	YLR226W	BUR2	4.55862	7.53999e-217	YJL089W	SIP4	1.9868	7.70825e-84	YER079W	NA
-1.24382	7.76562e-58	YML032C	RAD52	4.04144	6.95653e-30	YOR100C	CRC1	-1.34727	7.68399e-38	YHL024W	RIM4	-1.00502	5.65849e-06	YGL065C	ALG2	-2.62608	7.53643e-75	YCL037C	SRO9	-1.95759	7.70688e-54	YBR104W	YMC2
1.8393	7.76378e-05	tM(CAT)_1	NA	-0.604243	6.94966e-06	YMR209C	NA	-1.66344	7.6819e-39	YPL222W	FMP40	-0.909798	5.65661e-06	YER077C	MRX1	1.65733	7.53001e-39	YOR230W	WTM1	-0.753154	7.70581e-13	YKL101W	HSL1
-2.86347	7.76249e-153	YBR088C	POL30	1.48843	6.94792e-18	YDL222C	FMP45	-0.708613	7.68075e-05	YCR094W	CDC50	0.567877	5.64781e-05	YOR192C	THI72	-0.800856	7.52482e-05	YGL086W	MAD1	3.70316	7.70126e-298	YGL187C	COX4
2.00549	7.75557e-299	YDR040C	ENA1	-1.57936	6.94633e-26	YER073W	ALD5	-0.570127	7.67471e-10	YKR076W	ECM4	1.81432	5.64346e-05	YLR311C	NA	-0.49937	7.52448e-05	YJL174W	KRE9	-2.90797	7.69762e-243	YGL135W	RPL1A
-2.28181	7.7538e-21	YOR169C	NA	-1.62129	6.93731e-26	YPL273W	SAM4	0.523162	7.6715e-09	TY2_LTR_64	NA	0.652248	5.62865e-05	YFL029C	CAK1	1.56777	7.52298e-07	tP(TGG)_2	NA	1.05254	7.68334e-06	TY5_8	NA
1.78238	7.75342e-15	transcr_18916	NA	1.06471	6.93573e-08	YML030W	RCF1	-1.40807	7.66658e-47	YER114C	BOI2	-1.76432	5.62439e-17	YGL209W	MIG2	-1.02709	7.51728e-13	YKR042W	UTH1	0.715639	7.68282e-12	YDR003W	RCR2
1.20408	7.75276e-63	YPL057C	SUR1	0.577863	6.91904e-05	YMR197C	VTI1	-1.98373	7.6627e-100	YNL299W	TRF5	0.644185	5.61443e-05	YOR126C	IAH1	3.41432	7.5135e-174	UNDEF_BY4742_52	NA	-2.18892	7.68066e-82	YOR243C	PUS7
-1.3483	7.75269e-72	YLR017W	MEU1	-1.11693	6.91448e-07	YNL108C	NA	-0.550309	7.66127e-06	YKL006W-1A	NA	-1.17921	5.6124e-08	YMR055C	BUB2	1.69734	7.50534e-43	YHR198C	AIM18	-0.898215	7.67889e-21	YML049C	RSE1
-1.239	7.75138e-30	YBR245C	ISW1	2.69484	6.91041e-45	YPR030W	CSR2	-1.23499	7.65917e-42	YJL151C	SNA3	1.5724	5.60972e-23	YJL137C	GLG2	-3.48301	7.50273e-156	YPL093W	NOG1	-2.97704	7.67263e-48	YLR435W	TSR2
1.94873	7.7407e-288	YHL032C	GUT1	-1.70341	6.9083e-16	YOR246C	ENV9	-1.13907	7.65253e-20	YMR077C	VPS20	-1.17976	5.60855e-22	YLR342W	FKS1	1.38956	7.49796e-25	YGR149W	NA	2.26629	7.67196e-82	YNR073C	MAN2
-2.38109	7.73588e-28	YNL182C	IPI3	-4.32636	6.90746e-55	YGL123W	RPS2	-1.54086	7.64064e-54	YER161C	SPT2	-0.916582	5.6044e-09	YPR121W	THI22	1.64972	7.49317e-30	YER096W	SHC1	-1.79687	7.66978e-48	YLR146C	SPE4
2.12791	7.73265e-138	YKL150W	MCR1	-0.979389	6.90653e-05	YDR354W	TRP4	-2.36072	7.63966e-142	TY2_LTR_10	NA	0.690695	5.60222e-08	YBR221C	PDB1	0.636296	7.49266e-07	YFR019W	FAB1	-0.704077	7.66702e-08	YKR068C	BET3
1.26835	7.73108e-50	YPL109C	NA	-2.40689	6.90399e-26	YGR279C	SCW4	-0.798833	7.63847e-11	YDL228C-1A	NA	-0.792907	5.60222e-08	YHR149C	SKG6	-1.08497	7.48754e-29	YGL195W	GCN1	-0.962158	7.65539e-09	YKL114C	APN1
0.699369	7.73067e-19	YOL111C	MDY2	1.82092	6.90366e-50	YLR345W	NA	-0.404839	7.63712e-05	YOR316C	COT1	1.30364	5.59262e-12	YML030W	RCF1	0.940999	7.48358e-18	YPR172W	NA	-0.594132	7.65432e-12	YKL126W	YPK1
-0.786544	7.72425e-09	YHR172W	SPC97	-1.40158	6.90231e-17	YIR008C	PRI1	1.6494	7.63165e-36	YPR138C	MEP3	2.40741	5.58634e-16	YDL022C-A	NA	-1.19659	7.46943e-25	YBR017C	KAP104	2.056	7.65124e-102	YJL163C	NA
-0.473486	7.7048e-10	YDL029W	ARP2	-2.27061	6.89651e-38	YGL234W	ADE5,7	0.785047	7.6316e-08	YGL209W	MIG2	1.35298	5.57776e-24	YOR228C	MCP1	4.39936	7.45974e-267	YNR002C	ATO2	-2.13552	7.64915e-30	YLL004W	ORC3
0.727549	7.68576e-16	YBR117C	TKL2	0.548352	6.89278e-06	YNR056C	BIO5	-0.979662	7.63116e-23	YER093C-A	AIM11	-0.685904	5.56084e-07	YDR364C	CDC40	-1.28889	7.43785e-25	YLR023C	IZH3	-0.521166	7.64651e-06	YIL044C	AGE2
-2.15738	7.68481e-149	YMR199W	CLN1	1.34714	6.89234e-14	YMR007W	NA	1.13539	7.62814e-22	tS(GCT)_2	NA	0.89782	5.5579e-07	YBR111C	YSA1	1.39532	7.43729e-05	YGL088W	NA	-1.54612	7.63756e-69	YPL263C	KEL3
0.628553	7.6839e-07	YJL023C	PET130	-3.46811	6.89006e-76	YPL220W	RPL1A	-3.07761	7.62257e-174	YKR001C	VPS1	0.820841	5.54686e-07	YBL050W	SEC17	1.04786	7.43654e-10	YHR132W-A	IGO2	1.86446	7.6302e-73	YDL194W	SNF3
0.911989	7.68017e-22	YJR122W	IBA57	-1.44688	6.88657e-13	YHR062C	RPP1	1.05291	7.61573e-24	TY_129	NA	-0.827772	5.53574e-06	YFR029W	PTR3	-0.938609	7.42314e-11	YPL010W	RET3	0.536332	7.62661e-08	YIL143C	SSL2
1.20644	7.67892e-37	YCL039W	GID7	0.654755	6.88169e-05	YJR061W	NA	-0.467213	7.60865e-06	YHR172W	SPC97	-0.786273	5.53075e-05	YPRIME_1	NA	-0.648066	7.41886e-07	YKL024C	URA6	2.21726	7.62374e-11	tT(TGT)_3	NA
2.93594	7.67859e-155	YFL051C	NA	-2.57427	6.88043e-86	YIR026C	YVH1	-2.77086	7.60841e-138	YBR148W	YSW1	0.96145	5.52945e-08	YDL244W	THI13	1.18233	7.40632e-35	YOR187W	TUF1	1.72075	7.62161e-47	YMR262W	NA
-0.827454	7.67036e-29	YKL080W	VMA5	-1.78776	6.87195e-18	YNL292W	PUS4	0.945405	7.60418e-15	UNDEF_BY4741_143	NA	-1.13564	5.52945e-08	YLR383W	SMC6	0.652148	7.39682e-09	YNL127W	FAR11	2.77212	7.61748e-07	tP(TGG)_6	NA
-0.791246	7.66696e-15	YDR333C	RQC1	1.06099	6.86876e-12	YOL032W	OPI10	2.20037	7.60356e-06	YJL197W	UBP12	-0.685364	5.528e-05	YOR304W	ISW2	1.06881	7.38716e-10	YMR035W	IMP2	-2.09382	7.61295e-126	YIR012W	SQT1
0.301741	7.65918e-07	YJR126C	VPS70	-1.80065	6.86002e-58	YDL111C	RRP42	0.530007	7.60017e-05	YHL017W	NA	-0.780846	5.52764e-12	YPR190C	RPC82	1.54708	7.3869e-40	YDR247W	VHS1	1.15591	7.6118e-26	YNL019C	NA
1.0718	7.65855e-71	YIL033C	BCY1	3.78188	6.8586e-06	tN(GTT)_6	NA	1.21432	7.58877e-33	YDR126W	SWF1	-2.23501	5.51055e-36	YKR075W-A	NA	1.15393	7.38602e-15	YBR204C	LDH1	0.95267	7.60386e-16	YMR222C	FSH2
1.41587	7.65783e-33	YOL016C	CMK2	-1.04302	6.85656e-12	YGL067W	NPY1	-0.608312	7.58451e-07	YPL180W	TCO89	4.01486	5.50375e-92	YER150W	SPI1	2.6102	7.37977e-09	tT(AGT)_4	NA	1.77249	7.60282e-70	YNL241C	ZWF1
-1.89007	7.64197e-119	YNR053C	NOG2	-1.27276	6.84866e-12	YLR058C	SHM2	2.7182	7.5831e-22	YGL054C	ERV14	-0.806987	5.49698e-07	YHR099W	TRA1	-0.543487	7.37436e-06	YNL311C	SKP2	0.698784	7.59486e-10	YPR147C	NA
0.824602	7.64174e-10	YBR077C	SLM4	-3.1246	6.84827e-116	YNR044W	AGA1	1.49767	7.58185e-50	YKL091C	NA	-1.09791	5.48309e-14	YCL024W	KCC4	-0.905423	7.3713e-06	UNDEF_BY4742_34	NA	-2.83476	7.59044e-198	YNL096C	RPS7B
-0.551737	7.63926e-05	YMR059W	SEN15	2.22303	6.84707e-06	tQ(TTG)_2	NA	-0.692505	7.57699e-14	YHR088W	RPF1	1.3669	5.47796e-16	YLR297W	NA	-1.87636	7.36825e-38	YGL169W	SUA5	-0.99462	7.58267e-21	YGR035C	NA
-0.741725	7.63915e-10	YGL203C	KEX1	-1.43944	6.84664e-12	YDR234W	LYS4	-0.597191	7.57469e-05	YKL074C	MUD2	1.358	5.47352e-05	TY_92	NA	1.16232	7.35194e-23	YPR140W	TAZ1	2.90822	7.5775e-83	YPL171C	OYE3
0.874932	7.63575e-32	YJR106W	ECM27	3.8999	6.84414e-179	YNL194C	NA	1.09988	7.57309e-13	YIR026C	YVH1	1.43131	5.47125e-24	YPL196W	OXR1	-0.965776	7.34439e-14	YPR169W	JIP5	-0.73642	7.57441e-10	YBR182C	SMP1
1.30612	7.63425e-71	YHL048W	COS8	-0.436952	6.83924e-05	YDL178W	DLD2	0.897822	7.57219e-26	TY3_10	NA	2.43422	5.46793e-59	YFL030W	AGX1	0.826515	7.34185e-09	YFR016C	NA	-0.719089	7.56608e-14	YLL010C	PSR1
-0.500047	7.63246e-05	YGR004W	PEX31	-1.73189	6.83149e-43	YDR212W	TCP1	-1.3219	7.5646e-39	TY4_6	NA	0.982024	5.45186e-09	YBR298C	MAL31	-2.23375	7.3332e-88	YNL244C	SUI1	-2.82765	7.56223e-129	YKL078W	DHR2
-2.04961	7.63195e-06	YOR073W-A	NA	-1.36479	6.82863e-10	YBL068W	PRS4	3.44385	7.5554e-294	YDR246W	TRS23	-1.0783	5.45186e-09	YOL112W	MSB4	0.869111	7.33113e-14	YDR506C	GMC1	-0.885786	7.55715e-13	YHL039W	EFM1
-1.39722	7.61915e-52	YNR027W	BUD17	-2.19704	6.8282e-98	YHL011C	PRS3	-0.522484	7.55124e-09	YOL026C	MIM1	0.656104	5.44319e-06	YJR139C	HOM6	-3.74024	7.32979e-224	YGR060W	ERG25	0.796625	7.55527e-14	YDR425W	SNX41
-0.897359	7.61538e-26	YGL210W	YPT32	0.742993	6.82652e-08	YLR216C	CPR6	-1.12621	7.54566e-13	YGR239C	PEX21	-0.772694	5.43279e-07	YGR099W	TEL2	2.133	7.32429e-37	YMR056C	AAC1	0.723176	7.54575e-16	YGL192W	IME4
1.25744	7.60606e-05	YJR037W	NA	1.96437	6.81786e-44	YOL152W	FRE7	-3.17903	7.54109e-222	YGR208W	SER2	1.79863	5.42808e-17	YBL078C	ATG8	-0.696126	7.3157e-09	YDR427W	RPN9	-0.535697	7.54535e-08	YAL012W	CYS3
-1.40453	7.60406e-76	YJL198W	PHO90	1.91353	6.80458e-25	YOR381W	FRE3	0.690722	7.54004e-14	YHR108W	GGA2	-0.718868	5.40876e-10	YML111W	BUL2	0.422192	7.31418e-05	YDR036C	EHD3	-0.933381	7.5352e-19	YPL129W	TAF14
0.699622	7.60241e-21	YGR031W	IMO32	1.21755	6.78721e-06	YKL209C	STE6	-1.07851	7.52819e-23	YMR029C	FAR8	-1.15814	5.40702e-15	YML043C	RRN11	1.6996	7.31332e-41	YKL209C	STE6	2.25253	7.53512e-112	YBR241C	NA
1.46898	7.58734e-28	YBR230W-A	NA	1.25503	6.78257e-18	YLL016W	NA	-1.13021	7.51469e-13	YDL165W	CDC36	1.48386	5.39484e-15	YCL049C	NA	-0.600613	7.31268e-06	YML107C	PML39	2.67494	7.52945e-43	tE(TTC)_0	NA
-4.65782	7.58623e-256	YML026C	RPS18B	-1.08946	6.77886e-07	UNDEF_SEY6210_21	NA	-0.899514	7.51347e-13	YNL005C	MRP7	-0.942764	5.38568e-08	YLR288C	MEC3	-4.30439	7.30918e-200	YDR025W-1A	NA	-2.28465	7.52895e-73	YCL059C	KRR1
-1.0078	7.58078e-14	YOR025W	HST3	-1.92734	6.76451e-46	YDR002W	YRB1	-1.55547	7.512e-44	YPR190C	RPC82	0.879241	5.37306e-05	YMR056C	AAC1	-1.04917	7.30881e-17	YDL042C	SIR2	-0.760566	7.52703e-19	YPL049C	DIG1
-1.18442	7.58048e-11	YOL054W	PSH1	0.802225	6.76252e-12	YLL063C	AYT1	-2.23186	7.51109e-167	TY_89	NA	2.08137	5.37054e-05	YOR264W	DSE3	-0.742468	7.30629e-10	YML069W	POB3	0.964417	7.52426e-16	YCR046C	IMG1
-1.71729	7.57938e-60	YDR044W	HEM13	-2.58704	6.76074e-59	YML008C	ERG6	-0.99892	7.51009e-19	YNL011C	NA	1.03578	5.36645e-11	YOR054C	VHS3	-1.04099	7.2998e-17	YMR277W	FCP1	2.65622	7.50853e-143	YDR529C	QCR7
0.318834	7.57813e-05	YLR260W	LCB5	-0.770499	6.75756e-15	YNL189W	SRP1	2.90108	7.50161e-174	YBR136W	MEC1	-0.824956	5.36177e-13	YLR430W	SEN1	1.75608	7.29642e-61	YBR140C	IRA1	-0.490715	7.50848e-06	YGL210W	YPT32
0.509118	7.56403e-06	YLR437C-A	NA	-2.40016	6.75547e-26	YBR079C	RPG1	-1.82781	7.49603e-06	YEL060C	PRB1	-1.22012	5.36177e-13	YCR065W	HCM1	0.644411	7.27294e-05	YOR351C	MEK1	-2.88484	7.49602e-110	YLR222C	UTP13
0.443786	7.56359e-05	YOL156W	HXT11	-2.21053	6.7493e-34	YGR123C	PPT1	0.815662	7.49425e-10	YGR180C	RNR4	-1.60719	5.34584e-26	YOL140W	ARG8	-1.29365	7.27282e-25	YGL067W	NPY1	-1.89025	7.49597e-111	YOR107W	RGS2
-0.768762	7.56042e-28	YDR483W	KRE2	-3.53269	6.74888e-64	YKR013W	PRY2	-0.87205	7.48979e-19	YKL060C	FBA1	0.981715	5.34447e-12	YDR519W	FPR2	-1.05003	7.26362e-10	YNR015W	SMM1	-1.0134	7.49432e-21	YJR092W	BUD4
-0.761769	7.54835e-21	YBR109C	CMD1	-0.742958	6.71056e-14	YPL117C	IDI1	-2.58416	7.48604e-165	YHR129C	ARP1	1.0228	5.33586e-06	YPR100W	MRPL51	-0.750296	7.26046e-09	YKR044W	UIP5	0.876183	7.49358e-17	YDR043C	NRG1
0.367655	7.54655e-06	YLR382C	NAM2	-3.42669	6.70874e-76	YMR307W	GAS1	-0.728556	7.48326e-11	YNL254C	RTC4	1.01837	5.32522e-06	YPL013C	MRPS16	-3.49351	7.2601e-258	YDR447C	RPS17B	1.22311	7.48647e-37	YBR046C	ZTA1
1.27626	7.53776e-44	YGR292W	MAL12	1.77153	6.70409e-21	YEL024W	RIP1	0.985925	7.48297e-13	YBR161W	CSH1	-0.915064	5.31899e-07	YNR011C	PRP2	2.59288	7.25848e-12	tV(CAC)_0	NA	1.08784	7.48556e-27	YLL006W	MMM1
2.7165	7.53534e-30	YFL015C	NA	-1.48332	6.70194e-19	YOL142W	RRP40	1.39303	7.47421e-41	YGL134W	PCL10	-1.10446	5.29595e-15	YMR215W	GAS3	1.42137	7.24874e-18	TY5_0	NA	-0.89727	7.48248e-23	YOL030W	GAS5
-0.655045	7.53136e-10	YOR241W	MET7	1.10771	6.68525e-07	YER184C	TOG1	-0.566302	7.47358e-09	YML028W	TSA1	1.35324	5.281e-13	YML118W	NGL3	-0.715307	7.24766e-08	YDL164C	CDC9	0.587883	7.47714e-10	YGL036W	NA
-0.942589	7.52417e-26	YBR173C	UMP1	1.06323	6.68065e-09	YHR189W	PTH1	1.73312	7.46531e-05	UNDEF_BY4741_114	NA	-0.827195	5.27222e-12	YDR464W	SPP41	3.27663	7.24757e-06	tR(ACG)_3	NA	1.0485	7.47465e-30	YLR034C	SMF3
-1.52796	7.52195e-46	YJL087C	TRL1	-3.55001	6.67755e-36	YLR150W	STM1	-1.87385	7.46497e-86	YGR143W	SKN1	-0.768501	5.26622e-11	YGL092W	NUP145	-1.03938	7.23707e-15	YHR005C	GPA1	0.973972	7.46928e-21	YAL039C	CYC3
0.326381	7.52043e-06	YDR316W-A	NA	-1.91717	6.66753e-30	YOL136C	PFK27	0.542216	7.46384e-06	YDL230W	PTP1	-1.11714	5.26449e-06	YLR341W	SPO77	0.849806	7.23471e-11	YNL034W-2A	NA	-1.28697	7.46797e-47	YOL057W	NA
-2.2354	7.51312e-36	YLR363W-A	NA	-0.742754	6.66744e-07	YOL141W	PPM2	-0.841415	7.46242e-05	YDR032C	PST2	0.762316	5.25575e-07	YPL262W	FUM1	2.54644	7.22883e-50	tG(GCC)_6	NA	-1.21629	7.46129e-54	YFR009W	GCN20
-1.65228	7.50512e-07	YDR045C	RPC11	-0.743901	6.66539e-05	YLR026C	SED5	-1.63578	7.46135e-16	YPR179C	HDA3	0.717082	5.24509e-05	YNL242W	ATG2	-1.3157	7.22478e-18	YDL074C	BRE1	0.928103	7.45419e-24	YGR254W	ENO1
0.873993	7.50113e-25	YIL042C	PKP1	-2.28415	6.66384e-29	YFR012W	DCV1	3.38204	7.45536e-230	TY_44	NA	0.780768	5.23811e-05	YNL159C	ASI2	-2.51704	7.22391e-113	YGL012W	ERG4	-1.2527	7.45198e-44	YDR234W	LYS4
-0.979502	7.49407e-11	YBR104W	YMC2	-0.813711	6.64729e-11	YOR367W	SCP1	-0.89657	7.4532e-20	YPR199C	ARR1	1.65929	5.22534e-10	YNL009W	IDP3	0.873049	7.21835e-17	YCR011C	ADP1	-1.64699	7.44733e-49	YBR233W	PBP2
-0.640412	7.49344e-11	YGR026W	NA	-1.70164	6.64182e-28	YEL042W	GDA1	2.00054	7.4424e-96	YFR030W-1A	NA	0.953737	5.21378e-15	YER012W	PRE1	1.67475	7.21165e-27	YLR037C	PAU23	-0.652411	7.44544e-10	YLR378C	SEC61
-1.55042	7.48569e-51	YDR211W	GCD6	1.77169	6.63695e-19	YLR177W	NA	-1.73346	7.4387e-65	YGL211W	NCS6	-0.97547	5.18376e-06	YPR174C	NA	0.666738	7.21007e-07	YGL251C	HFM1	1.08264	7.44311e-17	YMR193W	MRPL24
-1.21918	7.48433e-38	YJR072C	NPA3	-2.5061	6.63193e-23	YCR012W	PGK1	-2.18279	7.43787e-49	YMR181C	NA	1.95687	5.16931e-38	YFL054C	AQY3	1.39371	7.20955e-39	YMR008C	PLB1	0.698503	7.43886e-09	YMR115W	MGR3
0.523662	7.48273e-07	YHR150W	PEX28	1.28894	6.62941e-29	YDR074W	TPS2	0.508255	7.4373e-07	YBR062C	NA	0.624594	5.14809e-08	YKL157W	APE2	0.76796	7.20705e-06	YGL249W	ZIP2	0.485304	7.4362e-05	YDR229W	IVY1
1.6051	7.48273e-07	YLR307C-A	NA	-1.92961	6.61832e-23	YOL092W	YPQ1	0.709069	7.43351e-14	YCR052W	RSC6	1.04814	5.13161e-10	YDR216W	ADR1	-0.774585	7.19408e-06	YJL085W	EXO70	0.838393	7.43385e-15	YML078W	CPR3
-0.534185	7.48233e-07	YDR110W	FOB1	-1.47279	6.61397e-10	YJL011C	RPC17	1.40026	7.43275e-49	YLR433C	CNA1	3.96519	5.12493e-93	YOL052C-A	DDR2	-0.987791	7.18408e-13	YDR397C	NCB2	-0.501813	7.42624e-07	YLR451W	LEU3
0.389178	7.47947e-08	YBR002C	RER2	-1.43186	6.6125e-20	YML113W	DAT1	0.843272	7.43051e-13	YER020W	GPA2	-0.636168	5.12364e-05	YKL216W	URA1	1.72807	7.17989e-05	tE(TTC)_5	NA	-0.614589	7.42538e-06	YML015C	TAF11
-0.533117	7.47419e-10	YKL047W	ANR2	-0.740755	6.60776e-10	YNR012W	URK1	2.35863	7.42573e-20	YER172C	BRR2	0.933796	5.10964e-06	TY_211	NA	-1.2027	7.17813e-23	YJL014W	CCT3	1.03573	7.42519e-23	YDR069C	DOA4
1.73029	7.46783e-16	YNL145W	MFA2	-1.29884	6.59955e-06	YML092C	PRE8	-2.18967	7.41121e-89	YFR031C-1A	NA	-1.07515	5.10961e-20	YNL311C	SKP2	2.1191	7.17145e-22	YGR164W	NA	-2.51982	7.42494e-84	YPR119W	CLB2
-2.09523	7.46196e-24	YIL096C	BMT5	2.12333	6.5808e-58	YGL184C	STR3	-2.23071	7.40507e-23	YOR337W	TEA1	1.1305	5.09492e-07	YOR267C	HRK1	-0.593586	7.17007e-06	YPR113W	PIS1	0.607018	7.42472e-06	YJL059W	YHC3
-2.86107	7.45296e-147	YBR089W	NA	1.38358	6.57837e-08	YCL035C	GRX1	0.610829	7.38896e-05	YBR292C	NA	-0.809645	5.09492e-07	YER003C	PMI40	0.975401	7.16591e-20	YPL219W	PCL8	-1.33836	7.42206e-44	YOR056C	NOB1
2.01753	7.45053e-110	YFR033C	QCR6	-1.13512	6.57817e-13	YDR183W	PLP1	-0.820807	7.38495e-18	YHR014W	SPO13	0.956522	5.09008e-09	YOL100W	PKH2	-1.2172	7.16447e-19	YML127W	RSC9	1.02504	7.41867e-11	YJL077C	ICS3
-2.13424	7.44578e-20	YDL062W	NA	-0.691753	6.57556e-06	YKL062W	MSN4	-1.43656	7.37862e-37	tV(AAC)_4	NA	-0.651968	5.09008e-09	YPL137C	GIP3	-2.73443	7.16399e-60	YNL182C	IPI3	0.50287	7.41688e-05	UNDEF_X2180-1A_33	NA
0.625328	7.43887e-10	YFR040W	SAP155	-1.22889	6.56839e-06	YPR063C	NA	0.533681	7.37224e-07	YMR214W	SCJ1	0.741301	5.0797e-12	YCR030C	SYP1	-2.02653	7.16243e-42	YDR044W	HEM13	0.537707	7.40376e-05	YJR152W	DAL5
-0.678469	7.43134e-23	YGR134W	CAF130	0.975523	6.5575e-08	YLR001C	NA	-0.838352	7.37086e-14	YNL126W	SPC98	0.83749	5.06587e-08	YPL170W	DAP1	0.965623	7.15976e-10	UNDEF_BY4742_7	NA	0.465138	7.40224e-07	YKL192C	ACP1
-0.739565	7.42476e-05	YHR207C	SET5	1.21363	6.54211e-06	YDR421W	ARO80	-0.81506	7.3676e-14	TY2_LTR_76	NA	1.38792	5.06506e-07	YCR047W-A	NA	1.11596	7.15192e-14	YOR352W	TFB6	-2.70955	7.4017e-155	YCR072C	RSA4
-0.785426	7.42401e-18	YLR116W	MSL5	-1.16655	6.53591e-16	YMR312W	ELP6	-0.958011	7.3607e-13	YGR172C	YIP1	-0.584218	5.06234e-07	YDR103W	STE5	1.88774	7.14644e-34	UNDEF_BY4742_36	NA	-0.689627	7.39617e-11	YMR078C	CTF18
-2.0163	7.418e-42	YNL149C	PGA2	1.45151	6.53574e-34	YNL193W	NA	2.23766	7.35351e-36	transcr_4373	NA	1.42589	5.05905e-25	YNL241C	ZWF1	-0.587217	7.13694e-05	YJL097W	PHS1	2.91195	7.39573e-30	tS(AGA)_3	NA
-0.652831	7.4079e-12	YGR093W	DRN1	-2.03491	6.53446e-36	YKR059W	TIF2	1.48973	7.34695e-47	TY3-1p_LTR_8	NA	4.37373	5.0376e-81	YNL195C	NA	2.95936	7.13255e-10	tQ(TTG)_2	NA	-0.677272	7.39464e-11	YNL231C	PDR16
1.04075	7.40023e-06	RDN5-5	NA	-1.54904	6.53349e-07	YFR055W	IRC7	-0.989108	7.34409e-21	YER166W	DNF1	-0.864573	5.02096e-19	YER052C	HOM3	-2.82867	7.12519e-101	YBR249C	ARO4	2.84562	7.38295e-73	tL(CAA)_6	NA
-0.691719	7.3978e-15	YBR110W	ALG1	4.51505	6.53076e-75	YKL217W	JEN1	-1.14043	7.33869e-31	YLR135W	SLX4	-1.02356	5.01982e-06	YNL210W	MER1	-2.88735	7.11919e-06	YLR063W	BMT6	1.02758	7.3796e-33	YDL237W	AIM6
0.533947	7.39203e-05	YPL183W-A	RTC6	-2.82545	6.52984e-27	YMR246W	FAA4	1.4585	7.33168e-43	YCL011C	GBP2	0.823344	5.01241e-07	YKR011C	NA	-2.27073	7.11077e-66	YEL036C	ANP1	0.75707	7.37829e-08	YGR042W	MTE1
0.946502	7.3871e-17	YLR159W	NA	2.31579	6.52916e-05	YNL223W	ATG4	-0.386681	7.3262e-05	YKL037W	AIM26	4.50083	4.99255e-226	YML042W	CAT2	2.04617	7.1027e-47	YGL229C	SAP4	1.03204	7.37412e-19	YLR390W	ECM19
-1.2286	7.38435e-13	YMR076C	PDS5	-4.54532	6.52486e-70	YER131W	RPS26B	2.96604	7.32162e-223	YKR078W	NA	0.753947	4.98489e-05	TY_210	NA	1.54428	7.09604e-33	YDR533C	HSP31	-1.03697	7.37228e-20	YKL166C	TPK3
0.631551	7.37848e-24	YGL063W	PUS2	-1.08158	6.51581e-14	YHR030C	SLT2	-1.0182	7.31095e-16	TY3_31	NA	-2.44417	4.98372e-29	YDL039C_mRNA	NA	-0.814351	7.08096e-07	YJL110C	GZF3	0.675959	7.3696e-06	YLL049W	LDB18
-1.22408	7.37783e-40	YGR177C	ATF2	-1.01472	6.50933e-07	YBR127C	VMA2	-1.64736	7.30733e-44	YBR040W	FIG1	2.16495	4.98004e-42	YDR248C	NA	-3.63483	7.07345e-151	YJR063W	RPA12	-1.18649	7.36065e-37	YML038C	YMD8
-3.34222	7.37496e-71	YCR087C-A	NA	1.53203	6.49749e-45	YJL213W	NA	-0.553977	7.30638e-08	YGR284C	ERV29	0.826655	4.96217e-07	YCR073W-A	SOL2	-0.751393	7.06925e-11	YMR078C	CTF18	0.783619	7.35565e-08	YLL017W	NA
1.78131	7.37282e-52	YGR205W	TDA10	-1.31391	6.49576e-10	YLR405W	DUS4	1.54753	7.29972e-07	YBL048W	NA	3.43691	4.96193e-121	YAR071W	PHO11	0.805784	7.06843e-05	TY_275	NA	-0.553115	7.34817e-11	YJL171C	TOH1
0.855528	7.37282e-52	YDR423C	CAD1	0.990027	6.49553e-13	YPR198W	SGE1	-1.58947	7.29843e-40	YDL109C	NA	3.43691	4.96193e-121	YHR215W	PHO12	2.06424	7.06449e-24	tY(GTA)_5	NA	-2.98776	7.33729e-264	YGL120C	PRP43
-0.885978	7.37132e-31	YOL125W	TRM13	-1.34062	6.48e-17	YPR190C	RPC82	-2.71105	7.29797e-124	YLR211C	ATG38	-0.607456	4.95633e-05	YKL071W	NA	-0.827999	7.06442e-08	YGL122C	NAB2	-0.642728	7.33165e-08	YCR063W	BUD31
2.25838	7.34082e-120	YPL186C	UIP4	-0.436082	6.47549e-05	YDR119W	VBA4	-0.708273	7.29659e-07	YNL026W	SAM50	-1.29327	4.95528e-18	YBL095W	MRX3	2.30375	7.0615e-06	TY_171	NA	0.600081	7.32979e-07	YPL264C	NA
0.990909	7.33659e-23	YMR157C	AIM36	1.88026	6.47524e-09	tQ(TTG)_1	NA	3.22045	7.29277e-271	YCL059C	KRR1	-0.637872	4.94573e-07	YGL163C	RAD54	1.57199	7.0557e-47	YDL149W	ATG9	2.7945	7.31871e-09	tK(CTT)_5	NA
0.784737	7.32689e-22	YIL051C	MMF1	-2.1574	6.47421e-95	YNR038W	DBP6	-0.763629	7.28673e-12	YDR503C	LPP1	-0.96008	4.94034e-11	YMR190C	SGS1	-2.06844	7.05498e-29	YPR143W	RRP15	1.75495	7.31851e-68	YNR069C	BSC5
-1.01045	7.32648e-30	YLR397C	AFG2	2.01715	6.46993e-22	YKL031W	NA	0.657248	7.28143e-08	YDL157C	NA	1.12717	4.93377e-20	YGR237C	NA	2.07023	7.05387e-88	YGL219C	MDM34	-0.825662	7.29635e-27	YOR270C	VPH1
2.15455	7.32629e-99	YGL121C	GPG1	-0.901456	6.46059e-14	YHR192W	LNP1	-3.62507	7.27832e-156	YDR222W	NA	1.07834	4.93066e-10	YDR313C	PIB1	-1.46759	7.03625e-26	YBL009W	ALK2	-2.57497	7.29301e-147	YLR185W	RPL37A
-3.55391	7.31426e-07	YDL007C-A	NA	-2.2401	6.45132e-61	YJR007W	SUI2	0.855916	7.27743e-16	YKL193C	SDS22	-0.62639	4.92286e-06	YIL147C	SLN1	-1.62891	7.03181e-37	YNL149C	PGA2	-1.54601	7.28779e-51	YLR022C	SDO1
1.13295	7.31121e-36	YBR101C	FES1	-1.37775	6.44687e-07	YKR093W	PTR2	-1.18188	7.27608e-34	YDR358W	GGA1	0.606895	4.91999e-05	YDR237W	MRPL7	-0.508018	7.02898e-05	YJR068W	RFC2	0.975133	7.28431e-21	YGR062C	COX18
-0.877636	7.30658e-06	YJL119C	NA	-0.862753	6.43754e-14	YNL049C	SFB2	2.13062	7.269e-07	YOR328W	PDR10	-0.972026	4.9196e-07	YOR388C_mRNA	NA	-1.0036	7.02047e-19	YBR245C	ISW1	0.403339	7.27899e-05	YOR355W	GDS1
-2.09983	7.30603e-210	YBL054W	TOD6	1.39565	6.43628e-19	YDR215C	NA	-1.25065	7.26875e-23	TY_109	NA	-0.62068	4.91052e-05	YBR203W	COS111	-1.8544	7.01783e-59	YPL032C	SVL3	-0.679717	7.27717e-16	YDR389W	SAC7
2.28916	7.29896e-80	tE(TTC)_5	NA	-2.2759	6.43573e-28	YJL080C	SCP160	-0.841379	7.26872e-17	YLR384C	IKI3	1.02159	4.8867e-07	YKL193C	SDS22	-1.68555	7.01768e-28	YJL108C	PRM10	-1.6522	7.27705e-75	YML018C	NA
0.900933	7.29717e-10	YHR053C	CUP1-1	1.4134	6.43087e-17	YHR104W	GRE3	2.01536	7.26814e-46	YDR307W	PMT7	-0.541338	4.87916e-05	YLR086W	SMC4	2.02298	7.01763e-47	YIL160C	POT1	2.47248	7.27445e-168	YMR081C	ISF1
-3.20715	7.28415e-31	YPL044C	NA	-4.00917	6.42801e-74	YDL055C	PSA1	-3.6508	7.26245e-182	UNDEF_BY4741_65	NA	-0.918778	4.86664e-05	YGR035C	NA	0.637638	7.0137e-06	UNDEF_BY4742_5	NA	2.31404	7.27445e-168	YOR285W	RDL1
-1.01246	7.2832e-07	YDL098C	SNU23	-0.796541	6.42431e-05	YLL002W	RTT109	-0.6238	7.25561e-07	YJR096W	NA	-0.774673	4.85278e-11	YPL030W	TRM44	-2.43137	7.00981e-89	YDL051W	LHP1	0.917675	7.27001e-13	YOL017W	ESC8
-3.34596	7.27509e-290	YDR033W	MRH1	2.16963	6.40639e-32	YLR303W	MET17	-1.17966	7.25483e-24	YPL261C	NA	1.01308	4.84058e-06	YOR019W	NA	-0.918463	7.00966e-19	YPR165W	RHO1	0.748451	7.26865e-10	YBR274W	CHK1
-2.49926	7.27405e-236	YPR080W	TEF1	-1.28475	6.40492e-09	YMR263W	SAP30	-4.09152	7.25453e-183	YPL213W	LEA1	1.80207	4.83276e-43	YOR215C	AIM41	0.820628	7.00932e-06	YCR007C	NA	0.586075	7.26731e-06	YNL034W	NA
-0.747572	7.27245e-06	YJL061W	NUP82	1.57923	6.3953e-09	tS(AGA)_4	NA	-0.754973	7.25201e-10	YML086C	ALO1	-0.942685	4.8324e-15	YER070W	RNR1	-1.26161	7.00774e-18	YOR095C	RKI1	-0.36164	7.2628e-05	YOR349W	CIN1
-1.23809	7.2678e-06	YLR066W	SPC3	-1.8955	6.3953e-09	YBR155W	CNS1	-2.30755	7.2506e-132	YHR189W	PTH1	-0.730071	4.80782e-05	YBL104C	SEA4	0.962951	7.00324e-17	YDR338C	NA	-1.67486	7.26016e-86	YJR143C	PMT4
-0.823125	7.26243e-11	YNL108C	NA	-1.09059	6.3893e-15	YLR285W	NNT1	-1.17865	7.24439e-22	YMR087W	NA	0.85147	4.80032e-06	YDR256C	CTA1	-1.36081	7.00242e-23	YDR400W	URH1	-1.37662	7.2586e-59	YLR244C	MAP1
-1.0122	7.26226e-05	YNL155W	CUZ1	2.64269	6.38896e-30	YPR026W	ATH1	1.56449	7.24362e-25	YOR255W	OSW1	-1.23863	4.79848e-08	YMR076C	PDS5	0.417544	6.99357e-05	YBL105C	PKC1	0.512965	7.25851e-05	YPL107W	NA
-1.36756	7.26112e-90	YMR067C	UBX4	1.81658	6.38809e-11	YJR073C	OPI3	-0.805244	7.24245e-13	YDR281C	PHM6	-1.01994	4.7889e-13	YGL012W	ERG4	-1.30204	6.9918e-33	YHR039C-A	VMA10	-0.752061	7.24855e-13	YNL298W	CLA4
0.74756	7.24487e-41	YOR267C	HRK1	-2.14028	6.38671e-15	YPR119W	CLB2	-0.404951	7.24068e-05	YKL013C	ARC19	-1.35419	4.77963e-11	YKR013W	PRY2	-0.465778	6.98507e-05	YBR133C	HSL7	1.28934	7.24673e-06	YGL183C	MND1
-1.9122	7.24336e-62	YIL079C	AIR1	-1.01145	6.37292e-10	YDL155W	CLB3	-1.50408	7.24e-22	YBR167C	POP7	-0.633774	4.77942e-06	YJL222W	VTH2	-0.79548	6.97857e-10	YNL291C	MID1	-0.739335	7.24116e-11	YLR026C	SED5
1.68978	7.23675e-60	YMR056C	AAC1	-1.03683	6.37064e-08	YEL021W	URA3	-1.2583	7.23862e-28	YEL041W	YEF1	2.65651	4.77221e-05	tK(TTT)_7	NA	0.546683	6.9764e-07	YPR024W	YME1	-2.74297	7.22695e-139	YLR340W	RPP0
0.390423	7.23268e-06	YIL135C	VHS2	0.755745	6.36769e-06	YJL036W	SNX4	1.09066	7.23856e-25	YDL079C	MRK1	1.59411	4.76816e-12	YMR084W	NA	2.74803	6.97182e-71	YCR005C	CIT2	-0.367334	7.22225e-05	YAR014C	BUD14
0.588152	7.22836e-08	YOL096C	COQ3	0.742054	6.36769e-06	YOR081C	TGL5	0.917495	7.23778e-10	YJL066C	MPM1	1.92274	4.76354e-07	tD(GTC)_0	NA	1.67527	6.96479e-05	tY(GTA)_2	NA	-2.50255	7.21839e-40	YPL227C	ALG5
-2.00993	7.22769e-148	YKR013W	PRY2	1.02885	6.35942e-14	YBR120C	CBP6	0.433605	7.23335e-06	YFR054C	NA	0.821547	4.75849e-05	YER094C	PUP3	-0.945107	6.9382e-13	YGL035C	MIG1	-4.41282	7.21733e-223	YDL037C	BSC1
0.438606	7.2244e-10	YNL183C	NPR1	1.9525	6.35559e-62	YBR056W	NA	0.567509	7.2271e-08	YNR041C	COQ2	-0.849475	4.75196e-07	YOR333C	NA	-2.98197	6.9175e-73	YGR108W	CLB1	2.06164	7.21692e-84	YKR076W	ECM4
-0.849858	7.22135e-26	YNL216W	RAP1	0.633491	6.35402e-05	YPL270W	MDL2	-1.25493	7.22447e-31	YMR089C	YTA12	2.81639	4.75046e-71	YEL011W	GLC3	-0.740814	6.91658e-06	YDR519W	FPR2	-2.7201	7.21692e-84	YPL211W	NIP7
0.744774	7.21931e-06	YLL059C	NA	-1.20851	6.3534e-17	YFR037C	RSC8	2.85097	7.22357e-45	transcr_2466	NA	-0.874387	4.74511e-05	YNR040W	NA	1.6587	6.91337e-28	YGL184C	STR3	2.83071	7.21256e-179	YAL060W	BDH1
0.403922	7.21453e-06	YOR222W	ODC2	1.26608	6.34274e-11	YGL166W	CUP2	0.826781	7.21117e-19	YIR012W	SQT1	3.02191	4.74295e-189	YMR250W	GAD1	2.75438	6.90657e-156	YJR008W	MHO1	-0.633766	7.20327e-05	YKL178C	STE3
-0.763209	7.20573e-05	TY_104	NA	-1.65478	6.33902e-48	YOR361C	PRT1	-0.52587	7.20394e-05	YNL249C	MPA43	1.13524	4.73806e-05	YML003W	NA	0.806345	6.90387e-07	YJL059W	YHC3	1.67568	7.19199e-60	YJL153C	INO1
-0.524617	7.19896e-06	YPR176C	BET2	0.794327	6.31398e-07	YPL224C	MMT2	-1.4996	7.19782e-44	YOR133W-3A	NA	-1.40346	4.73128e-07	YKL111C	NA	-2.47508	6.89858e-86	YER073W	ALD5	1.46056	7.1909e-38	YOR020C	HSP10
3.04017	7.19871e-153	YDL130W-A	STF1	-1.41841	6.30526e-08	YKL154W	SRP102	1.04813	7.19393e-17	YDR463W	STP1	-1.43555	4.72639e-14	YHR022C	NA	2.16221	6.89807e-15	tL(CAA)_6	NA	0.908672	7.18499e-08	UNDEF_X2180-1A_68	NA
-0.533564	7.19746e-05	YNL135C	FPR1	-2.05213	6.29566e-16	YGL148W	ARO2	-2.04898	7.19005e-55	YLR383W	SMC6	-0.658943	4.71809e-09	YDR266C	HEL2	2.7197	6.89754e-10	tR(TCT)_3	NA	-2.4412	7.18255e-181	YPR010C	RPA135
-0.898282	7.18716e-26	YKL073W	LHS1	3.48137	6.29511e-07	TY2_LTR_7	NA	-1.63138	7.17814e-15	YER046W	SPO73	1.65543	4.70063e-17	YJR008W	MHO1	0.616368	6.89201e-06	YLR392C	ART10	0.622105	7.18239e-09	YIL006W	YIA6
-0.487252	7.187e-13	YNL307C	MCK1	0.583213	6.29214e-05	YNR060W	FRE4	-1.27746	7.17032e-23	YIL017C	VID28	2.13215	4.69448e-09	TY_43	NA	0.42997	6.88988e-06	YEL009C	GCN4	2.71044	7.17718e-17	tV(AAC)_11	NA
0.593192	7.1854e-15	YFL044C	OTU1	1.2063	6.29094e-06	YML117W	NAB6	-2.10391	7.16993e-48	YOR183W	FYV12	0.785946	4.69219e-15	YER178W	PDA1	-1.00567	6.87967e-11	YLR089C	ALT1	1.82826	7.17676e-39	YBR296C	PHO89
-1.2529	7.18326e-35	YIL009W	FAA3	2.84697	6.28157e-34	YOR178C	GAC1	-1.69289	7.16939e-33	YDL029W	ARP2	-1.5037	4.67823e-08	YHR014W	SPO13	1.10706	6.87472e-06	YER121W	NA	-1.04244	7.17105e-19	YGR047C	TFC4
0.684597	7.17542e-05	YAL064C-A	TDA8	-1.45524	6.27837e-15	YPL128C	TBF1	-0.756725	7.16792e-10	YOR354C	MSC6	-0.751715	4.67495e-06	YEL009C	GCN4	-0.796565	6.87472e-06	YFR035C	NA	0.824136	7.16877e-14	YHR195W	NVJ1
2.0582	7.17259e-50	tP(TGG)_2	NA	-3.00252	6.27721e-40	YCR072C	RSA4	-2.54463	7.16528e-163	tS(TGA)_2	NA	1.29995	4.66201e-06	YHR140W	NA	0.480178	6.86716e-05	YJR062C	NTA1	3.64232	7.16834e-13	tF(GAA)_0	NA
-2.41671	7.16835e-209	YML027W	YOX1	1.40993	6.26873e-15	YDR436W	PPZ2	0.927683	7.16307e-08	YER134C	NA	1.07963	4.66201e-06	YOR053W	NA	0.690649	6.86716e-05	YOR193W	PEX27	-2.34967	7.16046e-211	YKL056C	TMA19
-3.16848	7.15939e-118	YOR369C	RPS12	2.19542	6.26631e-59	YPR160W	GPH1	0.375435	7.15737e-05	YJL016W	TPH3	1.0756	4.65847e-14	YEL040W	UTR2	-1.41359	6.86671e-51	YBR023C	CHS3	-1.1427	7.15764e-35	YDR211W	GCD6
-1.35113	7.15727e-44	YJL002C	OST1	1.54462	6.26366e-07	tG(TCC)_2	NA	1.39189	7.1565e-34	YHR080C	LAM4	2.32012	4.65384e-17	YEL057C	SDD1	-1.42398	6.86562e-17	YLR405W	DUS4	-2.29333	7.15537e-84	YGL171W	ROK1
1.40268	7.15644e-26	YGL059W	PKP2	0.598112	6.2598e-06	YMR021C	MAC1	2.73396	7.15453e-168	YJL144W	NA	2.701	4.6502e-13	YOR186C-A	NA	-1.27737	6.86414e-26	YFL047W	RGD2	1.6553	7.15475e-47	YMR118C	SHH3
-3.84765	7.15571e-213	YDL136W	RPL35A	-1.13528	6.25493e-18	YCL063W	VAC17	1.21772	7.15219e-25	YNL270C	ALP1	-0.743072	4.64818e-06	YLR056W	ERG3	-1.87734	6.86352e-06	YOR313C	SPS4	-1.91129	7.15389e-122	YJL138C	TIF2
0.926972	7.15381e-14	YLR241W	CSC1	1.01469	6.25394e-14	YPL006W	NCR1	0.987705	7.15185e-18	YLR015W	BRE2	0.564331	4.64063e-05	YNL084C	END3	-0.686868	6.86021e-06	YDR414C	ERD1	1.75925	7.15372e-47	YBR053C	NA
-1.13652	7.14869e-44	YIL030C	SSM4	-4.5375	6.23738e-65	YPL131W	RPL5	0.504955	7.14958e-07	YOL043C	NTG2	1.41953	4.63272e-28	YGR146C	ECL1	1.63935	6.85737e-38	YJL020C	BBC1	-2.39157	7.12526e-94	YDL031W	DBP10
-0.985861	7.13675e-43	YOR375C	GDH1	-0.869336	6.23734e-08	YOL125W	TRM13	0.94303	7.14872e-15	transcr_1493	NA	-0.808602	4.63139e-07	YOL125W	TRM13	0.661749	6.85291e-10	YPL150W	NA	2.3421	7.12079e-110	YMR110C	HFD1
-1.6783	7.13621e-67	YDL100C	GET3	-1.54112	6.23656e-18	YNL119W	NCS2	2.07788	7.14836e-49	YOR310C	NOP58	2.64372	4.62899e-68	YKR076W	ECM4	-1.52775	6.84631e-51	YOR198C	BFR1	0.536676	7.117e-06	YJL055W	NA
0.944793	7.13595e-27	YDR517W	GRH1	-1.84777	6.2316e-13	YBR118W-1A	NA	1.94526	7.14294e-91	YDL140C	RPO21	-1.08584	4.62821e-10	YKR054C	DYN1	-2.55761	6.84432e-39	YNL002C	RLP7	0.453823	7.11647e-05	YGL068W	MNP1
-0.883351	7.13112e-45	YNL016W	PUB1	-1.2806	6.21969e-05	YML069W	POB3	-1.14	7.13724e-25	TY3_23	NA	-0.612785	4.61758e-05	YOL029C	NA	-2.5126	6.84325e-90	YPR074C	TKL1	1.69001	7.11583e-05	tE(TTC)_7	NA
0.793945	7.12803e-06	YAL064W-B	NA	-1.51587	6.21878e-11	YGL202W	ARO8	2.41242	7.1362e-62	transcr_1469	NA	-1.30972	4.61434e-17	YPL221W	FLC1	0.871308	6.83989e-07	YER142C	MAG1	0.875885	7.11565e-18	YBR071W	NA
-0.968635	7.1261e-08	YBR174C	NA	1.2557	6.21593e-16	YNL191W	DUG3	0.48192	7.12576e-05	YCL051W	LRE1	-0.635441	4.60278e-05	YPRIME_7	NA	0.850583	6.83783e-07	YOL108C	INO4	-0.887928	7.11465e-13	YLR455W	PDP3
0.65256	7.12606e-07	YNR064C	NA	1.05355	6.21435e-17	YNR047W	FPK1	-1.13757	7.11607e-31	YKR061W	KTR2	0.948036	4.59096e-07	YCR024C-A	PMP1	0.59941	6.83031e-06	UNDEF_BY4742_53	NA	-0.490679	7.10928e-05	YDR420W	HKR1
1.77379	7.11275e-61	YLR109W	AHP1	-0.925139	6.211e-06	YIL116W	HIS5	-0.915794	7.10595e-20	TY_35	NA	-0.570481	4.5816e-07	YML085C	TUB1	1.45109	6.82567e-27	YDR319C	YFT2	0.646722	7.10856e-08	YOL147C	PEX11
-0.902423	7.1082e-06	YNL089C	NA	-3.04808	6.20259e-55	YIL158W	AIM20	2.10204	7.1e-24	TY4_21	NA	1.55484	4.58141e-23	YGR044C	RME1	1.3118	6.82465e-17	YFR008W	FAR7	-2.43137	7.10574e-191	YLR060W	FRS1
2.68233	7.10446e-81	transcr_28185	NA	-1.80584	6.20207e-10	YJL179W	PFD1	0.968275	7.09966e-23	YGR165W	MRPS35	-0.5933	4.57169e-05	YIR023W	DAL81	-2.71962	6.81823e-109	YJL069C	UTP18	-2.68834	7.10532e-167	YJL136C	RPS21B
-0.5394	7.1007e-06	YGL207W	SPT16	1.50533	6.20115e-06	TY2_LTR_47	NA	1.05755	7.09771e-25	YDR326C	YSP2	-0.511642	4.55253e-06	YER110C	KAP123	0.55254	6.81242e-05	YDR538W	PAD1	-1.91236	7.0907e-40	YKR060W	UTP30
-2.24343	7.0984e-156	YCR013C	NA	-0.545983	6.19853e-06	YMR153W	NUP53	0.674553	7.08163e-05	YDR028C	REG1	0.518817	4.5479e-05	YCL057W	PRD1	-0.846418	6.79606e-07	YDL227C	HO	2.10376	7.08585e-65	UNDEF_X2180-1A_1	NA
-2.33936	7.09835e-96	YOR168W	GLN4	-1.36855	6.18403e-11	YLR052W	IES3	-0.802033	7.07981e-07	TY2_LTR_2	NA	-0.852141	4.54256e-06	YKR036C	CAF4	1.42201	6.79412e-18	TY5_6	NA	-0.650153	7.08505e-11	YGL211W	NCS6
2.07358	7.09429e-49	YKL067W	YNK1	1.26377	6.16489e-19	YIL036W	CST6	-2.42281	7.07935e-115	TY_268	NA	2.22192	4.53955e-05	YOR236W	DFR1	1.34297	6.78474e-20	YKL133C	NA	-2.47684	7.07969e-198	YDR037W	KRS1
2.02959	7.0919e-76	YMR114C	NA	-0.924694	6.16432e-07	YDL108W	KIN28	-1.1007	7.07922e-23	YMR267W	PPA2	-0.510528	4.53249e-07	YGL202W	ARO8	1.54151	6.77965e-28	UNDEF_BY4742_120	NA	-1.79579	7.06492e-71	YCL063W	VAC17
1.041	7.08692e-06	YLR159C-A	NA	-1.56847	6.15552e-18	YNL058C	NA	-0.800816	7.0709e-15	TY_139	NA	1.26398	4.52429e-14	YJL020C	BBC1	0.882349	6.77871e-08	YDR259C	YAP6	-0.62262	7.04116e-09	YDL235C	YPD1
1.05135	7.08651e-81	YNR047W	FPK1	-0.846489	6.15208e-08	YGL038C	OCH1	1.09891	7.06847e-31	YOR126C	IAH1	1.42912	4.51986e-08	YOR343C	NA	1.51927	6.76951e-21	UNDEF_BY4742_108	NA	-1.82723	7.02805e-48	YLR243W	GPN3
-0.934742	7.08543e-35	YDR188W	CCT6	-1.36187	6.14923e-05	YHR060W	VMA22	-0.592735	7.06441e-07	YHR019C	DED81	-0.848974	4.51466e-09	YNL201C	PSY2	-1.6084	6.76912e-42	YOL092W	YPQ1	0.485186	7.02454e-06	YDR438W	THI74
2.33428	7.08168e-05	tA(AGC)_1	NA	-2.02655	6.14292e-39	YIL142W	CCT2	1.07854	7.04533e-07	YKL079W	SMY1	-0.92104	4.51081e-15	YOR153W	PDR5	-1.35882	6.7643e-18	YDR075W	PPH3	-1.70874	7.02436e-30	YDR021W	FAL1
-3.84322	7.08089e-05	transcr_701	NA	0.929159	6.12582e-18	YJL206C	NA	0.523889	7.04533e-07	YOR181W	LAS17	-0.651435	4.50825e-05	YOL113W	SKM1	-0.666597	6.76231e-09	YKL112W	ABF1	2.66787	7.02404e-127	YNL305C	BXI1
0.735325	7.07929e-24	YNR075W	COS10	-1.84852	6.12418e-13	YBR118W	TEF1	0.511247	7.04239e-07	YHR027C	RPN1	-0.935151	4.50721e-10	YJL019W	MPS3	0.513794	6.75877e-05	YJR005W	APL1	-1.26543	7.02136e-53	YPL032C	SVL3
-0.997473	7.07901e-18	YJR144W	MGM101	-0.801177	6.12118e-11	YKL104C	GFA1	-0.466629	7.03654e-07	YPL120W	VPS30	0.661474	4.50502e-05	YDR328C	SKP1	-4.4068	6.74501e-188	YEL054C-1A	NA	-0.80111	7.01863e-15	YEL015W	EDC3
-0.844212	7.07876e-08	YLR199C	PBA1	-0.876653	6.12095e-07	YPR036W	VMA13	1.08187	7.03266e-12	YAL044C	GCV3	-0.910662	4.49868e-11	YGR089W	NNF2	1.08872	6.74391e-23	YNL104C	LEU4	-2.07009	7.01211e-22	YGL170C	SPO74
-0.673293	7.07543e-17	YKL212W	SAC1	-3.19745	6.11357e-57	YOL019W	NA	3.17448	7.03055e-23	YDR435C	PPM1	5.43614	4.49737e-224	YMR107W	SPG4	-3.68022	6.73898e-77	YNL300W	TOS6	-0.899439	7.00494e-09	YNL001W	DOM34
-0.726765	7.07303e-12	YOR154W	SLP1	-1.6425	6.10987e-20	YOR344C	TYE7	-1.17159	7.03055e-23	YDL006W	PTC1	0.644847	4.4963e-05	YJL005W	CYR1	-2.23688	6.73394e-98	YGL009C	LEU1	-0.431192	6.99587e-05	YML092C	PRE8
-0.625218	7.07187e-18	YHR214W	NA	0.801657	6.09217e-10	YHR105W	YPT35	-3.07948	7.03045e-121	YBR071W	NA	0.955193	4.49266e-10	YJL034W	KAR2	0.688105	6.73217e-09	YJR103W	URA8	-1.61537	6.99376e-57	YCL018W	LEU2
2.35817	7.06227e-07	tG(GCC)_4	NA	1.38649	6.09217e-10	YOL014W	NA	-2.02435	7.02576e-48	YML030W	RCF1	1.76881	4.49053e-20	YMR090W	NA	-0.772256	6.73156e-11	YJL001W	PRE3	0.926642	6.99182e-25	YPL270W	MDL2
-1.62311	7.05865e-69	YNR021W	NA	-0.698321	6.08541e-08	YOR370C	MRS6	1.10404	7.02184e-20	UNDEF_BY4741_128	NA	1.70988	4.49053e-20	YKL150W	MCR1	-0.85011	6.72646e-08	YLR238W	FAR10	0.577915	6.98788e-05	YDR495C	VPS3
-0.750145	7.05279e-12	YOR087W	YVC1	0.863677	6.08337e-18	YGR028W	MSP1	0.653745	7.02157e-08	YNL257C	SIP3	-0.679445	4.4813e-07	YMR124W	EPO1	-0.684216	6.72407e-06	YGR048W	UFD1	0.697978	6.98012e-10	YDR076W	RAD55
2.13215	7.05225e-78	tL(CAA)_8	NA	1.16806	6.08047e-08	YNL173C	MDG1	-2.94223	7.01744e-244	YDR272W	GLO2	2.46944	4.45459e-07	YOR261C	RPN8	-2.55758	6.71861e-100	YOR133W-2A	NA	1.26829	6.97843e-44	YML004C	GLO1
0.268155	7.0478e-05	YOR070C	GYP1	-2.40229	6.07788e-53	YOR145C	PNO1	3.29331	7.01561e-06	YMR307W	GAS1	-0.939752	4.44573e-09	YGR065C	VHT1	2.0564	6.70827e-32	YNL092W	NA	-0.482309	6.97223e-08	YPR036W	VMA13
-2.3462	7.04583e-63	YPL086C	ELP3	2.35112	6.07374e-05	TY2_LTR_54	NA	-1.58281	7.01561e-46	YLR409C	UTP21	-0.979892	4.42801e-10	YHR033W	NA	2.27401	6.68449e-76	YKL091C	NA	1.83776	6.97179e-72	YJL164C	TPK1
-3.60049	7.04245e-15	YPL033C	SRL4	-2.24766	6.07091e-11	YLR051C	FCF2	-1.79561	7.00867e-73	YJL093C	TOK1	0.61989	4.42164e-05	YNL081C	SWS2	-2.53565	6.68436e-83	YOR078W	BUD21	-0.631181	6.96818e-07	YPL233W	NSL1
1.15963	7.03887e-25	YHR080C	LAM4	0.956042	6.05987e-08	YDL070W	BDF2	2.27196	6.99693e-143	YDR456W	NHX1	1.48516	4.41821e-19	YMR139W	RIM11	2.35726	6.68411e-29	TY_270	NA	-0.559243	6.96548e-11	YNL064C	YDJ1
1.67227	7.03168e-87	YLR345W	NA	0.956608	6.05726e-09	YDR132C	NA	-0.52637	6.98495e-05	YBR015C	MNN2	-0.680833	4.41534e-05	YDR072C	IPT1	-1.031	6.68265e-15	YHR187W	IKI1	-1.25356	6.95836e-43	YIL142W	CCT2
2.44814	7.02974e-176	YJR073C	OPI3	1.28869	6.05627e-14	YDR078C	SHU2	-2.57905	6.98123e-133	YGL061C	DUO1	0.808795	4.41205e-08	YHR161C	YAP1801	2.95807	6.68206e-42	tW(CCA)_1	NA	-0.524636	6.95006e-05	YNR058W	BIO3
1.60699	7.02955e-56	YOR285W	RDL1	-0.828098	6.04804e-05	YHR200W	RPN10	1.21919	6.97999e-25	YOL152W	FRE7	-0.914016	4.41138e-11	YDR527W	RBA50	4.34021	6.678e-279	YBL015W	ACH1	-2.08927	6.94399e-28	YMR274C	RCE1
-2.51139	7.02757e-96	YOL097C	WRS1	1.37179	6.04752e-11	YPL134C	ODC1	2.29173	6.97944e-136	YBR184W	NA	0.569525	4.40847e-05	YJR044C	VPS55	1.24331	6.67435e-23	YPR083W	MDM36	-1.01213	6.94045e-36	YAL026C	DRS2
-2.48869	7.02558e-16	YLR264C-A	NA	-1.68096	6.04372e-11	YMR123W	PKR1	2.06855	6.97764e-50	TY_131	NA	0.627234	4.40171e-07	YJR045C	SSC1	-2.92039	6.66963e-60	YNL110C	NOP15	-1.16912	6.93834e-19	YOR095C	RKI1
-0.812783	7.02435e-15	YDR049W	VMS1	1.29686	6.04347e-05	TY_7	NA	1.0994	6.97661e-21	YIR030C	DCG1	-1.69359	4.39668e-48	UNDEF_BMA64-1A_1	NA	-1.34792	6.6637e-28	YDL100C	GET3	1.07911	6.93486e-06	YOL162W	NA
1.95164	7.01952e-121	YJL221C	IMA4	0.681553	6.04074e-05	YMR258C	ROY1	-1.19935	6.97247e-25	YJL200C	ACO2	0.734894	4.39558e-07	YDR368W	YPR1	1.31535	6.66096e-14	YJL170C	ASG7	1.19494	6.93351e-35	YHR050W	SMF2
-0.728248	7.01933e-21	YGL255W	ZRT1	1.78089	6.03852e-10	tT(AGT)_3	NA	1.29135	6.9724e-43	YJL074C	SMC3	1.02649	4.39057e-10	YMR286W	MRPL33	0.839224	6.66054e-05	YLR255C	NA	-0.643697	6.92875e-07	YGR104C	SRB5
0.56401	7.01876e-16	YOL036W	NA	-2.19488	6.03475e-18	YOR265W	RBL2	-1.61867	6.96722e-58	YLR117C	CLF1	0.685728	4.38585e-05	YER081W	SER3	-2.85031	6.65316e-93	YBR267W	REI1	1.23391	6.92721e-31	YDL123W	SNA4
-0.918039	7.01844e-05	YPR058W	YMC1	-1.45389	6.02019e-13	YPR159W	KRE6	-0.629336	6.96069e-12	YGR119C	NUP57	1.48296	4.38378e-46	YNL007C	SIS1	-2.10306	6.65215e-33	YBR028C	YPK3	0.899181	6.92614e-22	YOR042W	CUE5
-1.10411	7.01429e-41	YML038C	YMD8	-3.08074	6.01331e-51	YER043C	SAH1	-0.425346	6.95492e-06	YMR206W	NA	-0.743836	4.37606e-05	YDR239C	NA	1.81891	6.65119e-09	tS(GCT)_1	NA	0.899716	6.91591e-23	YJR059W	PTK2
-1.1458	7.0111e-06	YNR003W-A	NA	-2.90079	6.01328e-52	YMR260C	TIF11	1.32912	6.9528e-19	YPR201W	ARR3	1.47382	4.37541e-21	YFR047C	BNA6	-1.17223	6.65116e-10	YLR096W	KIN2	-2.16034	6.91277e-104	YPR069C	SPE3
0.390874	7.00666e-09	YCR038C	BUD5	-1.76232	6.00312e-26	YJL198W	PHO90	-0.577097	6.94565e-06	YGR286C	BIO2	1.34703	4.37417e-24	YMR297W	PRC1	0.834531	6.64558e-11	YNL293W	MSB3	0.883561	6.90996e-07	YPL278C	NA
2.29122	6.98989e-123	tL(CAA)_1	NA	-4.22382	5.99629e-119	YGR060W	ERG25	-1.03289	6.94139e-12	YFL017C	GNA1	-0.857242	4.37199e-07	YLR212C	TUB4	0.583545	6.64443e-06	TY_6	NA	-3.06076	6.90691e-78	YOL041C	NOP12
-0.99018	6.98967e-22	YPR165W	RHO1	1.89562	5.99517e-44	YBR139W	NA	1.45192	6.94135e-29	YNL295W	MRX6	-0.946463	4.36504e-07	YDR295C	HDA2	1.73852	6.64416e-21	YGR045C	NA	1.00217	6.90516e-27	YNL239W	LAP3
-3.33532	6.98188e-65	YHR052W	CIC1	-2.84455	5.99098e-38	YOR224C	RPB8	-1.35398	6.93404e-35	YIL003W	CFD1	1.0484	4.3425e-12	TY2_I-int_37	NA	1.42315	6.64051e-22	YDR248C	NA	1.98992	6.90416e-91	YIL087C	AIM19
2.37839	6.98155e-26	YBR285W	NA	-1.15444	5.98066e-23	YPL235W	RVB2	0.599862	6.9317e-08	YPR089W	NA	-0.548765	4.33962e-07	YOL021C	DIS3	0.761064	6.63635e-13	YJR033C	RAV1	-1.12784	6.90046e-32	YOR342C	NA
-0.797422	6.97886e-21	YNL298W	CLA4	-0.961487	5.95769e-14	YDL040C	NAT1	-0.520016	6.9317e-08	YOL090W	MSH2	1.0452	4.33774e-08	YBR085C-A	NA	2.25621	6.63257e-93	YOR328W	PDR10	-0.604775	6.88802e-12	YOR204W	DED1
0.964949	6.97558e-23	YDR296W	MHR1	-1.73512	5.94557e-14	YBL031W	SHE1	-1.28263	6.92593e-30	YER038C	KRE29	0.584287	4.33633e-06	YHR174W	ENO2	0.5504	6.62905e-06	YOR377W	ATF1	-0.600821	6.88561e-06	YFL008W	SMC1
-2.27167	6.97015e-147	YGL105W	ARC1	3.1772	5.93437e-88	YHR096C	HXT5	1.71202	6.92455e-54	YJR057W	CDC8	2.59682	4.33633e-06	YOR238W	NA	-3.56678	6.6235e-126	YML123C	PHO84	1.02732	6.88277e-21	YFR007W	YFH7
1.295	6.96489e-43	YDL019C	OSH2	-1.62307	5.9318e-39	YGR078C	PAC10	-0.91649	6.92398e-18	YHR112C	NA	0.757813	4.33055e-06	YPL225W	NA	-1.43825	6.62147e-22	YKL048C	ELM1	-0.618777	6.88034e-05	YPR141C	KAR3
-2.35301	6.96422e-104	YML008C	ERG6	-2.35468	5.93115e-52	YOR101W	RAS1	2.34529	6.91876e-33	YOL159C	CSS3	0.552234	4.32576e-05	YLR241W	CSC1	-1.62186	6.61078e-19	YOR103C	OST2	2.10686	6.87609e-75	YDR533C	HSP31
0.974323	6.96227e-12	YOL110W	SHR5	-0.771061	5.92851e-14	YNL023C	FAP1	1.6666	6.91875e-68	YBR295W	PCA1	1.12999	4.32377e-20	YOR161C	PNS1	-0.605539	6.59977e-07	YLR373C	VID22	0.642119	6.87569e-09	YMR119W	ASI1
1.20603	6.96001e-14	tE(TTC)_9	NA	-2.31602	5.92704e-07	YML093W	UTP14	-2.20183	6.91007e-99	YBL088C	TEL1	1.72257	4.31462e-11	YEL012W	UBC8	-3.46381	6.59634e-157	YMR049C	ERB1	-0.625881	6.8745e-07	YNL326C	PFA3
-2.94289	6.9558e-97	YMR229C	RRP5	1.76351	5.91867e-14	YKR058W	GLG1	1.91641	6.90745e-59	YER008C	SEC3	1.16294	4.30728e-06	YAL055W	PEX22	2.24499	6.58692e-71	YGR070W	ROM1	1.3854	6.8735e-52	YNL006W	LST8
-2.72084	6.95255e-83	YMR304C-A	NA	-1.08118	5.9156e-05	YLR079W	SIC1	1.28442	6.90666e-39	YBR055C	PRP6	1.31629	4.30163e-14	YPR150W	NA	-3.42332	6.58454e-135	YLR150W	STM1	-0.71515	6.87234e-09	YOR061W	CKA2
-0.449561	6.95247e-05	YLR381W	CTF3	-0.871836	5.9156e-05	YPL246C	RBD2	0.795891	6.90566e-13	YCR043C	NA	2.32024	4.29589e-05	YOR250C	CLP1	-1.21475	6.58334e-28	YOL057W	NA	1.73146	6.86364e-56	YDL079C	MRK1
-1.49008	6.94698e-06	YGR035W-A	NA	1.97388	5.91333e-45	YAL061W	BDH2	1.07121	6.90158e-22	YHR194W	MDM31	-0.459914	4.29532e-05	YLR448W	RPL6B	1.06152	6.57267e-20	YNL193W	NA	1.36624	6.86303e-48	YER033C	ZRG8
-0.751179	6.94218e-07	YBR081C	SPT7	-1.67941	5.90992e-27	YGL070C	RPB9	0.672573	6.90152e-13	YGR195W	SKI6	0.995245	4.29167e-14	YIL055C	NA	-2.66169	6.57097e-113	YPR110C	RPC40	2.46873	6.86225e-62	YPR151C	SUE1
0.548424	6.94205e-07	YNR066C	NA	1.64177	5.88529e-15	tV(CAC)_1	NA	0.930169	6.9002e-15	YHR039C	MSC7	-0.580467	4.28242e-05	YIL085C	KTR7	0.942514	6.56462e-12	YEL030W	ECM10	2.68122	6.86044e-194	YER150W	SPI1
1.4825	6.92106e-13	TY_247	NA	-2.74702	5.88296e-47	YHR064C	SSZ1	-0.980684	6.89579e-17	YMR228W	MTF1	2.11432	4.2675e-30	YGL156W	AMS1	-0.868498	6.55538e-08	YBL097W	BRN1	-0.4548	6.86024e-06	YLR398C	SKI2
-1.01428	6.92034e-36	YDR055W	PST1	1.39558	5.87579e-15	YBR296C	PHO89	2.53409	6.88499e-07	TY_12	NA	1.15202	4.26579e-18	YIR037W	HYR1	-1.71005	6.55133e-28	YGR081C	SLX9	-0.383073	6.85362e-06	YLR403W	SFP1
-0.741674	6.91843e-26	YOR306C	MCH5	-4.24701	5.87084e-61	YEL054C	RPL12B	2.02341	6.8683e-86	YAL026C	DRS2	1.03705	4.265e-14	YLR177W	NA	-0.582965	6.5399e-06	YMR224C	MRE11	-2.17593	6.85218e-31	YGR280C	PXR1
1.16395	6.91839e-31	YJL020C	BBC1	-1.58386	5.86684e-28	YOL149W	DCP1	1.22662	6.86495e-35	YFL004W	VTC2	1.12385	4.24305e-20	YPR124W	CTR1	-0.737193	6.53709e-11	YBR202W	MCM7	-0.692976	6.85112e-10	YPR089W	NA
1.18262	6.9159e-10	YEL069C	HXT13	2.64922	5.85215e-09	TY_6	NA	-0.933791	6.86366e-11	YIL010W	DOT5	1.06508	4.24069e-08	YFL058W	THI5	1.15676	6.53623e-14	YHR189W	PTH1	1.38488	6.83532e-27	YOL071W	SDH5
-1.10539	6.90778e-19	YCR066W	RAD18	2.18329	5.84955e-43	YGR248W	SOL4	1.72303	6.86032e-68	YDL081C	RPP1A	1.06508	4.24069e-08	YNL332W	THI12	1.49568	6.52776e-44	YBR179C	FZO1	-2.37625	6.83284e-104	YNR009W	NRM1
0.938038	6.90347e-09	YBR296C	PHO89	0.917984	5.84637e-13	YDL170W	UGA3	1.77981	6.84577e-87	YLR385C	SWC7	-0.771721	4.24069e-08	YGR068C	ART5	1.55416	6.52562e-45	YDR329C	PEX3	-0.715014	6.83216e-15	UNDEF_X2180-1A_8	NA
0.710872	6.90341e-38	YDR073W	SNF11	1.4066	5.83059e-12	tL(CAA)_5	NA	-1.86246	6.84564e-93	YGL202W	ARO8	-0.889803	4.23851e-05	YNL326C	PFA3	-0.760476	6.52496e-13	YOR099W	KTR1	-0.62852	6.82927e-10	YPL169C	MEX67
-1.1273	6.90225e-12	YOR021C	SFM1	1.53347	5.82121e-06	tG(GCC)_6	NA	1.67394	6.84333e-05	YHR163W	SOL3	-0.715554	4.23748e-08	YLR019W	PSR2	0.725624	6.52028e-10	YGR046W	TAM41	1.75671	6.82669e-08	YHL037C	NA
0.877988	6.90029e-28	YJR127C	RSF2	-2.4561	5.81263e-06	TY_257	NA	-1.14267	6.83607e-25	YFL040W	NA	-1.58643	4.23533e-30	YKR099W	BAS1	-1.01684	6.51866e-19	YBR275C	RIF1	-1.50894	6.81749e-48	YOR276W	CAF20
-2.35543	6.8832e-42	YMR239C	RNT1	-2.79162	5.80226e-50	YDR465C	RMT2	0.982681	6.83124e-13	YIL132C	CSM2	-0.812095	4.22574e-07	YDR259C	YAP6	0.758243	6.51716e-08	YAL031C	GIP4	1.69261	6.81296e-87	YMR139W	RIM11
-0.727681	6.88172e-05	YHR191C	CTF8	0.704498	5.79908e-09	YKL039W	PTM1	0.830339	6.82463e-10	YLR307W	CDA1	3.34503	4.20168e-128	YIL162W	SUC2	0.48759	6.51287e-05	YNL306W	MRPS18	1.23188	6.80976e-25	YNL036W	NCE103
-2.06134	6.8817e-43	YMR049C	ERB1	1.57458	5.79874e-06	TY_238	NA	0.938569	6.81889e-08	YJR138W	IML1	-1.22036	4.19314e-20	YCR073C	SSK22	-0.562107	6.51287e-05	YNR039C	ZRG17	3.38293	6.80916e-28	tV(AAC)_3	NA
-1.63141	6.87846e-105	YJR004C	SAG1	1.59918	5.79199e-07	tD(GTC)_5	NA	0.995452	6.80978e-30	YLR375W	STP3	-1.09828	4.17655e-21	YER032W	FIR1	-2.99736	6.51027e-15	YHR052W	CIC1	0.423368	6.80494e-05	YDL109C	NA
-1.10333	6.87404e-08	YNL024C	EFM6	1.58015	5.78529e-13	TY_46	NA	2.89045	6.80017e-211	YHR009C	TDA3	-0.943027	4.16384e-10	YDR234W	LYS4	-1.14595	6.50939e-13	YNL188W	KAR1	2.31069	6.80237e-90	YJL144W	NA
1.90684	6.87368e-55	YNL274C	GOR1	-0.769788	5.77784e-05	YJL024C	APS3	-2.36114	6.78855e-189	YDR170C	SEC7	-1.19231	4.15102e-16	YIL140W	AXL2	-3.66395	6.50904e-142	YER011W	TIR1	1.88708	6.79324e-39	YPL166W	ATG29
1.48026	6.87253e-25	tR(TCT)_7	NA	-1.61922	5.76873e-61	YOR335C	ALA1	-1.08212	6.78125e-27	YIL118W	RHO3	0.945753	4.14538e-10	YOR176W	HEM15	1.57254	6.50793e-28	YOL151W	GRE2	0.798408	6.78245e-08	YPL077C	NA
-1.12225	6.87024e-29	YGL020C	GET1	-0.933008	5.76279e-21	YNL207W	RIO2	-1.98087	6.77903e-70	YMR293C	HER2	-0.799415	4.14538e-10	YNR038W	DBP6	1.17656	6.49362e-07	YGR069W	NA	-0.515784	6.78245e-08	YGR204W	ADE3
-1.12498	6.86828e-17	YPL239W	YAR1	1.36466	5.76086e-05	tM(CAT)_8	NA	-0.702059	6.77752e-18	YGR059W	SPR3	0.559049	4.11959e-05	TY_138	NA	-0.711262	6.49303e-07	YLR116W	MSL5	-3.25995	6.78181e-118	YKL009W	MRT4
0.53736	6.86766e-07	YOR208W	PTP2	-0.928972	5.76037e-10	YPR108W	RPN7	-3.48671	6.77402e-296	tI(GAT)_1	NA	1.04937	4.11176e-25	YBR286W	APE3	1.13128	6.49205e-26	YBR059C	AKL1	-2.13427	6.78134e-32	YCR016W	NA
-0.813471	6.86686e-05	YLR117C	CLF1	-1.82862	5.75882e-08	YKL119C	VPH2	2.57353	6.76007e-92	YOR022C	DDL1	-1.38111	4.08659e-22	YLL012W	YEH1	0.723316	6.49075e-06	YDL018C	ERP3	1.06429	6.77691e-11	YLR460C	NA
2.30654	6.86404e-106	YMR256C	COX7	0.836206	5.75873e-15	YOR064C	YNG1	-1.57994	6.75876e-40	YBL049W	MOH1	0.719165	4.08447e-09	TY_343	NA	1.5739	6.48842e-06	TY3-1p_LTR_8	NA	-0.925254	6.77357e-13	YNL090W	RHO2
1.75166	6.862e-55	YNL173C	MDG1	-2.19465	5.74629e-24	YJL109C	UTP10	0.897797	6.75671e-10	YMR255W	GFD1	1.11112	4.07581e-08	YDL239C	ADY3	0.796504	6.47389e-12	YHR009C	TDA3	2.18679	6.76675e-34	tS(AGA)_1	NA
1.50939	6.84811e-255	YHR161C	YAP1801	1.08667	5.74515e-19	YLR241W	CSC1	1.79864	6.75435e-19	YLR081W	GAL2	-0.700773	4.07484e-05	YBL060W	YEL1	1.5	6.46966e-28	YDR306C	NA	2.12268	6.76374e-60	transcr_8686	NA
1.34917	6.84657e-09	YDR254W	CHL4	1.21169	5.7404e-11	YPR193C	HPA2	1.17597	6.74928e-35	YLR004C	THI73	-0.570702	4.072e-06	YDL167C	NRP1	0.405327	6.45974e-05	YOR290C	SNF2	0.53933	6.76015e-07	YOR059C	LPL1
1.35338	6.83793e-13	YKL037W	AIM26	1.41929	5.72599e-06	tY(GTA)_1	NA	1.05458	6.74538e-05	YAR035W	YAT1	1.81289	4.07037e-18	YJL144W	NA	1.64302	6.44973e-49	YJR104C	SOD1	1.09938	6.73177e-14	YGR051C	NA
1.30237	6.83378e-18	YBL100W-C	NA	-1.02068	5.72506e-05	YLR059C	REX2	0.951986	6.74258e-16	YMR290C	HAS1	-0.994217	4.06901e-19	YNL216W	RAP1	-2.37431	6.44823e-23	YJR097W	JJJ3	0.601525	6.72901e-05	YBR278W	DPB3
-1.69346	6.82836e-16	YLR063W	BMT6	1.98128	5.72028e-10	YNL242W	ATG2	-3.41263	6.73844e-198	YLR341W	SPO77	-0.638957	4.05588e-05	YOL137W	BSC6	2.85216	6.44216e-140	YER015W	FAA2	-0.64259	6.72824e-05	YOR305W	RRG7
-0.725339	6.81984e-05	YGL039W	NA	-0.532658	5.71373e-06	YCR067C	SED4	-0.676416	6.73504e-10	YNL231C	PDR16	-0.856557	4.05558e-05	YPR031W	NTO1	0.803961	6.44183e-07	YER115C	SPR6	-0.555971	6.72402e-07	YCL025C	AGP1
-1.17393	6.81678e-56	YGR180C	RNR4	1.27879	5.70963e-20	YDR313C	PIB1	-0.87225	6.73229e-13	YKL090W	CUE2	1.00074	4.05396e-12	YJL048C	UBX6	-2.2408	6.4414e-112	YKR059W-1A	NA	-0.875891	6.72274e-06	YGR150C	CCM1
-2.78665	6.81164e-95	YHR066W	SSF1	-1.16976	5.70614e-07	YHR070W	TRM5	0.709566	6.72925e-07	YER158C	NA	-0.792655	4.05172e-11	YDR508C	GNP1	-1.18419	6.42887e-14	YJR072C	NPA3	-1.63345	6.71889e-32	YMR130W	NA
-1.78722	6.80854e-52	YPL237W	SUI3	2.15702	5.69997e-16	tE(TTC)_8	NA	3.18941	6.72857e-202	YKL208W	CBT1	-0.730518	4.04986e-07	YFR031C	SMC2	-2.7009	6.426e-84	YGR103W	NOP7	1.81236	6.71226e-85	YFL018C	LPD1
3.31934	6.8014e-135	YDR178W	SDH4	0.501476	5.69381e-05	YJR126C	VPS70	-2.11269	6.72678e-105	YDL003W	MCD1	3.47264	4.04868e-67	YDR453C	TSA2	-1.63924	6.42503e-39	YPL256C	CLN2	0.682325	6.70858e-10	YDL033C	SLM3
1.08673	6.79696e-06	transcr_10371	NA	1.7324	5.69054e-31	YMR114C	NA	2.91401	6.72588e-134	YNL009W	IDP3	-0.778574	4.04298e-07	YLR084C	RAX2	-1.76589	6.42395e-37	YHR069C	RRP4	-1.1423	6.7074e-39	YCL045C	EMC1
0.592944	6.79592e-13	YPRIME_17	NA	-1.9024	5.69039e-19	YMR310C	NA	2.38421	6.7256e-103	YPL275W	NA	-0.645913	4.03556e-05	YGL216W	KIP3	-0.667913	6.41506e-07	YIL138C	TPM2	-0.539352	6.70452e-10	YDR103W	STE5
-1.0799	6.79e-65	YLR390W-A	CCW14	0.698835	5.6856e-05	YPR081C	GRS2	-1.0146	6.72537e-06	YJL158C	CIS3	0.758945	4.01597e-09	YBR059C	AKL1	-1.14434	6.41467e-14	YOL128C	YGK3	3.95985	6.7009e-264	YOR100C	CRC1
-1.38636	6.77915e-26	YGL231C	EMC4	1.76367	5.66909e-30	YGR247W	CPD1	0.624232	6.71683e-12	YGL258W	VEL1	3.34209	4.0132e-145	YMR105C	PGM2	-2.35355	6.41377e-77	YLR449W	FPR4	-0.42318	6.69703e-06	YHR119W	SET1
-0.92826	6.77807e-22	YPR183W	DPM1	-1.12869	5.66023e-07	YFL039C	ACT1	-0.551741	6.71182e-09	YGR157W	CHO2	-0.976741	4.0075e-07	YOR388C	FDH1	-0.92832	6.41003e-07	YOL141W	PPM2	0.801584	6.69624e-07	YDL065C	PEX19
-1.43334	6.77692e-24	YKL113C	RAD27	0.991474	5.65445e-09	YJL160C	PIR5	1.60126	6.70682e-58	YOR118W	RTC5	3.45726	4.00713e-86	YBR116C	NA	0.682296	6.40928e-06	YAL064C-A	TDA8	0.422506	6.69624e-07	YGL040C	HEM2
2.64269	6.77621e-62	YPL123C	RNY1	-1.18472	5.64739e-17	YJR015W	NA	1.10198	6.70249e-42	TY_237	NA	1.40449	4.00246e-11	YDL026W	NA	-1.87899	6.40896e-30	YKL122C	SRP21	-0.458479	6.68969e-06	YOR091W	TMA46
0.664478	6.76648e-07	YPR049C	ATG11	-0.809868	5.64665e-08	YKL196C	YKT6	-0.966806	6.70114e-17	UNDEF_BY4741_80	NA	-0.66681	3.99708e-08	YJL076W	NET1	-2.00229	6.40724e-34	YNL151C	RPC31	-1.47376	6.68365e-56	YNL255C	GIS2
-2.47747	6.76416e-86	YDR524C-B	NA	1.75376	5.63734e-18	YDR216W	ADR1	-0.867206	6.69812e-11	YGR127W	NA	2.71258	3.99323e-147	YLR258W	GSY2	-0.97165	6.40545e-11	YLR143W	DPH6	-2.31161	6.68341e-106	YDR002W	YRB1
-1.12269	6.76162e-06	YNL048W	ALG11	3.09041	5.63575e-55	YPL054W	LEE1	-0.588019	6.69812e-11	YJR127C	RSF2	0.708254	3.98743e-05	YOL053W	AIM39	-0.737299	6.4023e-11	YNL059C	ARP5	2.267	6.68188e-82	YEL070W	MAN2
-0.605741	6.75839e-07	YIL115C	NUP159	2.27863	5.63179e-19	YGL229C	SAP4	1.41679	6.69744e-20	tS(GCT)_5	NA	0.502563	3.9739e-06	YNR067C	DSE4	0.766854	6.39665e-11	YIL112W	HOS4	3.62219	6.67871e-113	tK(CTT)_3	NA
-0.572049	6.75839e-07	YPR130C	NA	-2.28914	5.62312e-27	YOL061W	PRS5	3.0564	6.6706e-85	YNL111C	CYB5	-0.626382	3.96158e-05	YDR146C	SWI5	-1.08418	6.39585e-17	YDL240W	LRG1	1.22742	6.65916e-38	YHR161C	YAP1801
-2.46439	6.7547e-218	YPR041W	TIF5	-1.6928	5.61829e-22	YKR025W	RPC37	0.538569	6.66898e-09	YBR240C	THI2	0.782536	3.95804e-07	YNR036C	MRPS12	-0.641971	6.38828e-08	YKR038C	KAE1	0.757054	6.65887e-08	YDR259C	YAP6
1.39456	6.75048e-05	tV(AAC)_4	NA	1.34486	5.6153e-08	YLR109W	AHP1	-1.56262	6.66785e-19	YNR023W	SNF12	-0.806798	3.95003e-06	YBR030W	RKM3	-0.583712	6.38495e-07	YML115C	VAN1	-0.552475	6.6551e-09	YFR048W	RMD8
0.848954	6.74948e-43	YPL270W	MDL2	0.652198	5.60709e-09	YOR384W	FRE5	1.17008	6.65743e-22	TY5_4	NA	-0.882609	3.92244e-11	YCR057C	PWP2	-0.610184	6.38392e-06	YCR054C	CTR86	0.711919	6.64675e-13	YEL050C	RML2
-0.765668	6.73661e-06	YKL049C	CSE4	1.35012	5.60673e-08	YPR061C	JID1	0.580262	6.65132e-09	YNL125C	ESBP6	0.929343	3.91933e-08	TY_206	NA	-2.27333	6.37726e-99	YMR309C	NIP1	-0.431087	6.64482e-05	YMR153W	NUP53
1.80657	6.73631e-57	YIL099W	SGA1	-1.46354	5.59669e-09	YJR022W	LSM8	-0.899119	6.63482e-17	YJL034W	KAR2	-0.639789	3.91897e-06	YBR293W	VBA2	0.77392	6.37281e-08	UNDEF_BY4742_119	NA	2.6995	6.64195e-123	YHR087W	RTC3
2.20526	6.73152e-95	YDR018C	NA	-1.34883	5.59647e-05	YDR021W	FAL1	0.698499	6.63114e-05	YDL052C	SLC1	-1.46205	3.91439e-23	YGL257C	MNT2	2.55879	6.36886e-19	tY(GTA)_3	NA	0.74519	6.64011e-13	YBR067C	TIP1
-1.90917	6.72226e-91	YKR056W	TRM2	1.04993	5.593e-07	YLR460C	NA	1.44646	6.62829e-58	YML077W	BET5	-0.723471	3.89821e-08	YLR222C	UTP13	0.854177	6.36266e-10	YJL023C	PET130	-0.920615	6.63003e-28	YBR017C	KAP104
1.00677	6.72162e-06	snR4	NA	0.634432	5.59086e-07	YPR199C	ARR1	-2.06537	6.62829e-58	YPL048W	CAM1	1.45251	3.88941e-17	YAL008W	FUN14	-2.00658	6.35874e-37	UNDEF_BY4742_47	NA	-1.3166	6.62682e-57	YML031W	NDC1
2.31229	6.7141e-216	YHR051W	COX6	-2.90177	5.58994e-34	YOR247W	SRL1	-0.989065	6.62393e-19	TY3-1p_LTR_0	NA	1.08423	3.88941e-17	YJR148W	BAT2	-1.672	6.35466e-41	YMR235C	RNA1	0.459599	6.62556e-07	YHR188C	GPI16
0.87985	6.71216e-12	YJL078C	PRY3	0.825625	5.58537e-12	YPL133C	RDS2	0.781855	6.62297e-14	YAR002C-A	ERP1	0.806611	3.86372e-05	YNL071W	LAT1	0.90592	6.34966e-11	YHL035C	VMR1	-0.44441	6.62166e-06	YLR335W	NUP2
0.644369	6.70908e-07	YMR031C	EIS1	-0.752162	5.57863e-07	YLR381W	CTF3	-0.664294	6.61876e-05	YOR271C	FSF1	-0.678263	3.86031e-07	YNL197C	WHI3	0.599364	6.33703e-05	YHR180W	NA	1.90576	6.62051e-79	YPL203W	TPK2
-1.01478	6.6969e-11	YLR225C	NA	-2.45799	5.57731e-09	YLR068W	FYV7	2.48547	6.61193e-90	YKL170W	MRPL38	-0.595807	3.8589e-05	YLR022C	SDO1	1.91205	6.32881e-60	YER103W	SSA4	0.744213	6.61038e-10	YOR382W	FIT2
0.681641	6.696e-05	YMR294W	JNM1	1.07373	5.57711e-05	transcr_2775	NA	-2.09859	6.60787e-49	YBR185C	MBA1	-0.815614	3.84127e-09	YLL008W	DRS1	-1.39072	6.32838e-23	YGR155W	CYS4	-1.17636	6.6047e-37	YLR407W	NA
1.08274	6.69411e-27	YKL147C	NA	1.07373	5.57711e-05	transcr_3958	NA	0.89387	6.59646e-24	YML007W	YAP1	-0.628993	3.83718e-07	YLR060W	FRS1	-1.02233	6.32662e-13	YDR448W	ADA2	2.10199	6.5993e-39	YBR018C	GAL7
1.00548	6.69411e-27	YJL101C	GSH1	1.59875	5.57561e-09	YFL015C	NA	-2.84456	6.59421e-172	YFR047C	BNA6	2.45495	3.83465e-53	YKR009C	FOX2	-2.20465	6.32457e-79	YOR047C	STD1	0.775462	6.58822e-17	YHR174W	ENO2
-1.31069	6.69145e-17	YPL069C	BTS1	1.85979	5.56125e-10	YML091C	RPM2	-0.903989	6.59391e-14	YOL095C	HMI1	-0.850783	3.82942e-05	YOR351C	MEK1	-0.949216	6.32421e-19	YOR051C	ETT1	-2.29052	6.5834e-147	YHR007C	ERG11
0.565103	6.68639e-32	RME2	NA	1.14674	5.55448e-07	YHR136C	SPL2	-1.62812	6.5914e-60	YDR177W	UBC1	-0.799139	3.82833e-07	YGR014W	MSB2	-0.548969	6.32399e-05	YAL058W	CNE1	-0.70854	6.57904e-12	YIL009W	FAA3
-1.36967	6.68639e-32	YPL127C	HHO1	1.15528	5.55291e-15	YNL293W	MSB3	0.93884	6.59121e-21	YGR257C	MTM1	-1.57974	3.82391e-06	YPL025C	NA	-0.953596	6.32156e-07	YLR404W	SEI1	-0.566776	6.57856e-11	YOR092W	ECM3
-0.581277	6.68461e-07	YDR222W	NA	-1.73961	5.54687e-35	YOR168W	GLN4	-0.904413	6.58553e-17	TY2_LTR_93	NA	-1.38426	3.82162e-20	YLR014C	PPR1	0.601155	6.30673e-06	YER147C	SCC4	0.553156	6.5774e-10	YER178W	PDA1
-0.995191	6.67879e-11	YBR232C	NA	0.614515	5.54316e-05	YOL075C	NA	0.923862	6.58515e-06	YOL041C	NOP12	-1.04509	3.82083e-06	YMR069W	NAT4	-1.19263	6.30272e-24	YPL235W	RVB2	-2.74077	6.57365e-164	YDR500C	RPL37B
2.71571	6.67516e-157	YOR065W	CYT1	-0.878645	5.54196e-18	YER025W	GCD11	-1.78533	6.58346e-63	YJR128W	NA	0.517231	3.82008e-05	YLR299W	ECM38	-0.571938	6.3012e-06	YBR263W	SHM1	1.24258	6.5704e-53	YDL025C	RTK1
-0.32559	6.67206e-11	YKR072C	SIS2	-3.82329	5.54017e-39	YOR315W	SFG1	-1.06139	6.58204e-24	YPR009W	SUT2	2.32709	3.81954e-51	YFR015C	GSY1	-2.90181	6.29396e-43	YBL081W	NA	-0.88205	6.56904e-07	YMR003W	AIM34
-0.487706	6.67149e-05	YPL279C	FEX2	-0.690723	5.53632e-05	YMR072W	ABF2	-2.06007	6.57177e-91	YKL092C	BUD2	2.58186	3.80791e-06	YOR252W	TMA16	3.58134	6.29205e-189	YFL051C	NA	0.837455	6.5627e-06	YIL165C	NA
3.48246	6.67098e-72	YAR035C-A	NA	2.59773	5.52952e-33	YNR073C-1A	NA	-1.47806	6.5677e-33	tV(TAC)_1	NA	-1.26115	3.80768e-09	YDR113C	PDS1	0.479754	6.28581e-05	YPL023C	MET12	-2.9799	6.55095e-258	YPL226W	NEW1
-1.33147	6.66512e-184	YKL191W	DPH2	-1.49691	5.51887e-08	YOR252W	TMA16	-0.711919	6.55473e-10	YGL077C	HNM1	-1.59143	3.80085e-05	YPRIME_14	NA	0.89153	6.28416e-08	YER042W	MXR1	-2.93154	6.54809e-250	YMR217W	GUA1
-1.32624	6.66476e-25	YFL001W	DEG1	1.04774	5.51687e-16	YGL134W	PCL10	2.98344	6.54915e-176	YBL029W	NA	-0.861121	3.79788e-11	YJL092W	SRS2	0.668809	6.2824e-05	YHR156C	LIN1	-0.966696	6.54797e-18	YOR144C	ELG1
1.2704	6.66384e-20	YBR128C	ATG14	-0.440706	5.5144e-05	YHR201C	PPX1	2.48524	6.54785e-194	YIR033W	MGA2	1.79417	3.79323e-11	YFL051C	NA	-1.79092	6.28165e-68	YHR072W	ERG7	-0.509078	6.54699e-06	YER100W	UBC6
-2.25676	6.64957e-149	YGL253W	HXK2	-1.39728	5.51258e-05	YLR078C	BOS1	-0.898394	6.54359e-09	YFL007W	BLM10	0.811473	3.77857e-08	YJL016W	TPH3	-1.29384	6.27569e-29	YPL239W	YAR1	0.859926	6.54603e-25	YDR293C	SSD1
-1.952	6.64845e-79	YBR143C	SUP45	0.637371	5.51203e-05	YLR191W	PEX13	-1.07584	6.53495e-32	YPL145C	KES1	-0.966518	3.77361e-09	YOR108W	LEU9	1.86745	6.26367e-49	YGR247W	CPD1	-1.4064	6.54467e-49	YNR013C	PHO91
1.17193	6.64727e-15	TY_213	NA	3.42472	5.51014e-31	YFR017C	IGD1	-2.89648	6.53356e-204	YHR137W	ARO9	1.43557	3.77285e-15	YMR085W	NA	1.97126	6.26156e-69	YKR058W	GLG1	1.19848	6.53428e-20	YDR254W	CHL4
0.528322	6.64587e-07	YOL075C	NA	-0.877686	5.50408e-06	YPL038W	MET31	1.2253	6.5271e-35	YEL066W	HPA3	1.16169	3.77077e-16	YDR262W	NA	-0.940726	6.25586e-20	YJR132W	NMD5	-0.995492	6.52583e-13	YNL050C	NA
-2.11288	6.64322e-76	YLR074C	BUD20	1.9688	5.49868e-54	YIR039C	YPS6	1.4512	6.52457e-38	YBL061C	SKT5	1.75386	3.76998e-72	YAL005C	SSA1	1.32579	6.23866e-34	YLR295C	ATP14	0.817314	6.52547e-17	YKL128C	PMU1
1.40916	6.63825e-144	YGL125W	MET13	1.16979	5.49751e-07	YJR108W	ABM1	1.63004	6.50652e-27	YKL114C	APN1	-0.933071	3.76444e-10	YHL007C	STE20	-1.73371	6.23838e-25	YDR339C	FCF1	-1.15692	6.52221e-24	YKL073W	LHS1
0.307032	6.63544e-10	YBR221C	PDB1	1.57427	5.49212e-07	YDL019C	OSH2	0.74658	6.50598e-10	YEL071W	DLD3	-2.3458	3.74419e-74	YJL088W	ARG3	1.39417	6.23795e-05	TY_94	NA	0.786042	6.51281e-17	YKL129C	MYO3
-1.47059	6.631e-41	YML019W	OST6	3.97192	5.48615e-109	YKR097W	PCK1	-2.47626	6.49583e-120	YEL053C	MAK10	1.62393	3.74046e-20	YPR001W	CIT3	-3.17692	6.22618e-127	YLR009W	RLP24	-1.90113	6.51161e-12	YGR271C-A	EFG1
-1.08757	6.631e-41	YDR394W	RPT3	1.67059	5.47849e-41	YDR096W	GIS1	-1.02991	6.48454e-23	YNL084C	END3	-1.51163	3.73985e-29	YMR199W	CLN1	0.730453	6.22369e-05	YDR014W	RAD61	-1.44507	6.50275e-27	YGR081C	SLX9
0.580754	6.62946e-11	YLR436C	ECM30	1.57296	5.46956e-07	YKR016W	MIC60	1.87936	6.48315e-08	YDR443C	SSN2	-0.675267	3.72902e-05	YJL181W	RBH1	1.22582	6.22071e-26	YCR030C	SYP1	-1.10177	6.5015e-22	YOR247W	SRL1
0.64756	6.61651e-19	YCL038C	ATG22	-3.16955	5.46695e-68	YKR092C	SRP40	-0.755189	6.48113e-14	YGR126W	NA	1.06276	3.72412e-06	YAR035W	YAT1	0.683644	6.20886e-05	YGR101W	PCP1	-0.799494	6.4996e-12	YBR281C	DUG2
-0.752311	6.61625e-08	YDR372C	VPS74	-1.44103	5.45483e-10	YPL263C	KEL3	0.841371	6.47342e-14	TY_223	NA	0.548114	3.72252e-05	YJL165C	HAL5	-0.397909	6.20886e-05	YER164W	CHD1	-0.42187	6.4914e-07	YDR208W	MSS4
-0.785599	6.61624e-18	YFL048C	EMP47	-1.31779	5.44317e-08	YMR177W	MMT1	0.779679	6.46764e-16	YAR028W	NA	0.732491	3.72182e-07	YLR324W	PEX30	0.458946	6.20756e-05	YNL172W	APC1	-0.69493	6.48777e-18	YPR008W	HAA1
-0.756888	6.61593e-16	YDL240W	LRG1	-2.25691	5.43854e-24	YEL034W	HYP2	-1.32423	6.4602e-30	YDR293C	SSD1	0.795251	3.71171e-07	YDL023C	NA	2.27362	6.19891e-14	tK(CTT)_2	NA	0.501945	6.47332e-05	YHR067W	HTD2
-1.0675	6.61175e-18	YMR012W	CLU1	1.40771	5.42868e-12	YNL196C	SLZ1	-0.924137	6.4562e-07	YNL189W	SRP1	-0.716545	3.70412e-06	YOR071C	NRT1	5.04737	6.19441e-218	YHR139C	SPS100	-0.57839	6.45592e-06	YJR040W	GEF1
1.04963	6.60844e-57	YLR158C	ASP3-1	-2.91688	5.4271e-65	YHR148W	IMP3	-1.23953	6.45549e-25	YPL206C	PGC1	0.873245	3.69511e-13	YLR248W	RCK2	-3.75045	6.18209e-182	YGL120C	PRP43	-0.587574	6.45029e-07	YMR211W	DML1
-1.58264	6.60752e-09	YJR041C	URB2	1.89283	5.41287e-36	YLR270W	DCS1	-1.47843	6.45266e-37	TY_93	NA	-1.12163	3.68694e-08	YJL107C	NA	-2.17475	6.18202e-67	YFL022C	FRS2	-0.4496	6.44085e-06	YDL015C	TSC13
-0.493316	6.605e-06	YDR373W	FRQ1	-1.2142	5.40956e-18	YBR233W	PBP2	-0.762628	6.45148e-19	YMR187C	NA	-0.937095	3.68027e-10	YOR341W	RPA190	-2.4941	6.18176e-67	YGR254W	ENO1	0.926511	6.43567e-12	YDL218W	NA
0.452169	6.60431e-05	YMR064W	AEP1	1.75943	5.40339e-10	TY_212	NA	0.798046	6.44648e-10	YPL131W	RPL5	-1.04411	3.6629e-09	YMR144W	FDO1	-0.669225	6.1796e-07	YOR286W	RDL2	-2.43366	6.43223e-157	YBR247C	ENP1
-0.740819	6.60238e-16	YDR354W	TRP4	-2.43351	5.39963e-37	YJR070C	LIA1	-0.783695	6.44648e-10	YNL180C	RHO5	1.91488	3.66062e-07	YNL013C	NA	2.25825	6.17404e-82	YBR284W	NA	0.955414	6.42823e-25	YHR037W	PUT2
0.485047	6.5988e-05	YPL133C	RDS2	-0.891704	5.39952e-05	YGR282C	BGL2	2.07563	6.44367e-66	YNL055C	POR1	0.663984	3.63466e-06	YDR394W	RPT3	-1.04937	6.1715e-15	YJL025W	RRN7	1.07864	6.42502e-21	YDR376W	ARH1
0.563298	6.59843e-12	YPRIME_4	NA	-3.68317	5.39001e-62	YGL031C	RPL24A	-3.26231	6.44259e-265	YBR200W	BEM1	1.32305	3.62058e-13	YKR067W	GPT2	1.43107	6.16871e-23	YBR076W	ECM8	-1.9841	6.41549e-54	UNDEF_X2180-1A_44	NA
-0.927048	6.59694e-21	YMR276W	DSK2	0.940284	5.3854e-17	YDR506C	GMC1	0.808444	6.43088e-07	YOR191W	ULS1	-0.627348	3.61903e-07	YDR153C	ENT5	-0.89268	6.16284e-09	YDR117C	TMA64	-0.604971	6.41481e-07	YKL108W	SLD2
-0.852228	6.59142e-06	YDL101C	DUN1	0.94774	5.36719e-05	YLR425W	TUS1	-0.794232	6.43048e-10	YLR309C	IMH1	1.44249	3.61512e-06	YLR269C	NA	-1.01963	6.15942e-16	YBL063W	KIP1	1.52956	6.41367e-61	YOR230W	WTM1
-1.46301	6.58881e-34	YKL114C	APN1	-1.82002	5.36515e-60	YPR175W	DPB2	-1.92766	6.42993e-66	YLL027W	ISA1	-1.15618	3.61387e-12	YNL141W	AAH1	1.99558	6.15565e-71	YKR016W	MIC60	0.71994	6.41231e-07	YLL005C	SPO75
1.42429	6.58774e-94	YGR288W	MAL13	0.638394	5.35659e-08	YBL050W	SEC17	-1.00426	6.42981e-13	YDL200C	MGT1	-0.705588	3.60247e-09	YLR129W	DIP2	-0.829	6.15518e-11	YKL051W	SFK1	1.47663	6.40753e-48	YOR381W	FRE3
0.624024	6.58602e-06	YGL131C	SNT2	1.722	5.33878e-17	YHL032C	GUT1	-0.720325	6.42178e-09	YDL240W	LRG1	-0.533311	3.59568e-05	YMR049C	ERB1	0.623389	6.14924e-06	YGL056C	SDS23	-1.09211	6.40452e-26	YMR010W	NA
-0.58296	6.58387e-06	YBR276C	PPS1	1.75814	5.33595e-10	tW(CCA)_0	NA	-0.778323	6.41132e-16	YDR499W	LCD1	1.74853	3.56812e-22	YGR067C	NA	-1.02529	6.13769e-12	YDR280W	RRP45	3.73229	6.39218e-23	tG(GCC)_8	NA
1.22817	6.58379e-10	YAR023C	NA	-1.46866	5.33531e-14	YOL002C	IZH2	-1.04696	6.41132e-16	YHR102W	KIC1	0.984586	3.56673e-17	YDL019C	OSH2	-4.82845	6.13174e-280	YJL177W	RPL17B	-0.380251	6.39186e-05	YBR021W	FUR4
-0.580539	6.58247e-13	YKR038C	KAE1	-1.24232	5.33468e-06	YGR075C	PRP38	0.776153	6.40707e-11	YPL119C	DBP1	-0.971352	3.55546e-05	YLR210W	CLB4	-0.754281	6.13114e-08	YLR043C	TRX1	-1.08685	6.38944e-12	YOL149W	DCP1
0.550581	6.58137e-31	YNL321W	VNX1	-1.63581	5.33088e-09	YDR133C	NA	-0.87223	6.40568e-13	YNL044W	YIP3	-1.23355	3.55217e-20	YIL131C	FKH1	-0.569039	6.12291e-05	YPL169C	MEX67	-1.04422	6.38372e-40	YGR180C	RNR4
-1.12375	6.57932e-09	YNL129W	NRK1	-2.14148	5.32727e-08	YDR365C	ESF1	-1.0497	6.40364e-28	YDR410C	STE14	-0.908585	3.55211e-16	YLL021W	SPA2	-0.672069	6.12127e-06	YDR267C	CIA1	1.58458	6.38196e-22	transcr_7907	NA
2.04561	6.57507e-32	tA(TGC)_0	NA	-1.36504	5.32126e-12	YEL001C	IRC22	3.56726	6.39973e-17	YGR041W	BUD9	1.52347	3.54852e-19	YDR204W	COQ4	1.947	6.12029e-08	tR(TCT)_6	NA	2.15408	6.37866e-95	YBR183W	YPC1
-0.743164	6.56769e-13	YGR115C	NA	0.707218	5.31104e-10	YHR028C	DAP2	1.1415	6.39973e-15	YNL192W	CHS1	-1.50321	3.54468e-25	YER062C	GPP2	0.749026	6.11949e-05	YDR317W	HIM1	3.09602	6.37471e-24	tY(GTA)_1	NA
0.976229	6.56409e-15	YKL218C	SRY1	-1.96477	5.31061e-40	YHR094C	HXT1	-1.14563	6.39886e-24	UNDEF_BY4741_137	NA	-1.40858	3.54249e-08	YHR021W-A	ECM12	-0.569407	6.11857e-05	YAL041W	CDC24	0.947902	6.37397e-23	YLR168C	UPS2
-1.16482	6.56409e-15	YPL144W	POC4	1.30797	5.3046e-05	tD(GTC)_8	NA	-0.709366	6.39542e-09	YBR194W	AIM4	0.770558	3.54207e-06	YPR103W	PRE2	1.218	6.11629e-22	YGR157W	CHO2	-0.638851	6.37163e-06	YMR147W	NA
1.07972	6.55027e-66	YLR160C	ASP3-1	-1.41976	5.30059e-23	YJL208C	NUC1	0.383398	6.39209e-05	YER012W	PRE1	0.835585	3.53894e-10	YMR181C	NA	3.12546	6.11622e-52	YBL048W	NA	0.387534	6.3694e-05	YJL060W	BNA3
-0.670669	6.5328e-06	YMR223W	UBP8	-4.27189	5.29942e-53	YNL300W	TOS6	-1.07104	6.38879e-22	YLR047C	FRE8	-0.670887	3.53349e-05	YNL233W	BNI4	2.86688	6.11345e-147	YEL024W	RIP1	-0.373488	6.36633e-05	YOR140W	SFL1
0.592306	6.52857e-06	YPL031C	PHO85	-0.837588	5.29865e-08	YLL031C	GPI13	-2.76901	6.38652e-279	YLR017W	MEU1	-0.638989	3.53091e-05	YBR281C	DUG2	1.11248	6.10686e-19	YBR077C	SLM4	0.679914	6.36532e-12	YDL072C	YET3
-0.487445	6.52273e-12	YLR420W	URA4	0.983746	5.29616e-15	YOR377W	ATF1	-0.638109	6.386e-08	YDL173W	PAR32	-0.749407	3.52959e-07	YMR019W	STB4	-1.58052	6.10391e-44	YAL040C	CLN3	-2.54376	6.36331e-105	YOR294W	RRS1
-1.64095	6.52008e-77	YPL273W	SAM4	-1.1178	5.28895e-20	YBR159W	IFA38	-0.434961	6.38348e-05	YBR230C	OM14	1.0279	3.52731e-07	YDL169C	UGX2	0.993008	6.09744e-17	YJL206C	NA	-1.4416	6.35726e-06	transcr_2604	NA
-0.721987	6.51369e-06	YIL066W-A	NA	-1.09372	5.28474e-05	YLR096W	KIN2	1.30942	6.38078e-20	TY4_29	NA	1.45779	3.52458e-05	TY_144	NA	-1.90516	6.09621e-65	YBR187W	GDT1	-0.392081	6.35714e-05	YPR108W	RPN7
-0.855715	6.51174e-20	YNL291C	MID1	-1.97663	5.28335e-67	YBR061C	TRM7	-0.591761	6.38015e-06	YHR060W	VMA22	-0.917366	3.52458e-05	YML104C	MDM1	4.26248	6.09546e-265	YHL021C	AIM17	1.37128	6.35519e-28	YPR061C	JID1
3.96938	6.50405e-269	YJL089W	SIP4	-1.90249	5.28034e-05	TY_224	NA	1.43354	6.37783e-47	YBR289W	SNF5	0.98372	3.51888e-12	YDR085C	AFR1	1.42043	6.09347e-24	YPL196W	OXR1	2.67399	6.34375e-13	YGL088W	NA
-0.80541	6.5012e-09	YML104C	MDM1	-0.965899	5.27861e-13	YBR164C	ARL1	0.634815	6.37535e-08	YGR130C	NA	1.01577	3.51584e-15	YGR255C	COQ6	-1.08241	6.08989e-14	YBL082C	ALG3	-0.942408	6.33747e-20	YOR104W	PIN2
1.344	6.49703e-21	YBR204C	LDH1	1.07311	5.27653e-07	YBR177C	EHT1	1.15635	6.37316e-34	YNL077W	APJ1	1.6547	3.50866e-23	YHR097C	NA	0.930276	6.08877e-16	YJR045C	SSC1	1.32965	6.33341e-53	YMR181C	NA
-1.23947	6.49198e-44	YBL036C	NA	-1.69329	5.26991e-45	YJL194W	CDC6	-1.02027	6.363e-19	YCL016C	DCC1	1.5889	3.50866e-23	YPL203W	TPK2	-0.973296	6.08108e-16	YKL080W	VMA5	-1.21809	6.32247e-12	YKL122C	SRP21
-0.681108	6.48005e-07	YGL223C	COG1	-0.749678	5.26562e-07	YDR527W	RBA50	-1.3638	6.35616e-25	YKL162C	NA	-0.852004	3.50741e-07	YNL172W	APC1	0.796114	6.07632e-11	YPL154C	PEP4	-0.543055	6.31631e-05	YGL179C	TOS3
-0.353378	6.47941e-06	YDR407C	TRS120	-1.46163	5.26454e-22	YDR339C	FCF1	-2.64799	6.35573e-192	YNL326C	PFA3	2.09968	3.50735e-39	YBR126C	TPS1	-1.21649	6.07186e-33	YKL101W	HSL1	2.88978	6.3069e-169	YKL187C	FAT3
1.12905	6.47437e-56	YKL034W	TUL1	1.84917	5.25435e-18	YER033C	ZRG8	0.639256	6.35479e-10	YPR019W	MCM4	1.44936	3.49023e-26	YKR066C	CCP1	1.10135	6.06877e-07	YLR211C	ATG38	0.819213	6.30107e-09	YIL071C	PCI8
-1.00573	6.4695e-58	YGR106C	VOA1	-0.762218	5.23983e-05	YML001W	YPT7	-0.391092	6.34715e-05	TY_218	NA	1.63723	3.48085e-18	YJL164C	TPK1	-0.909	6.06751e-14	YCL001W	RER1	-0.508562	6.29987e-06	YGL256W	ADH4
-0.294036	6.46051e-07	YML016C	PPZ1	-1.07981	5.23952e-14	YMR221C	FMP42	1.55859	6.34233e-59	YGL093W	SPC105	-0.571832	3.4793e-05	YGR056W	RSC1	-2.20863	6.06267e-40	YDL209C	CWC2	0.506133	6.2995e-07	YOL116W	MSN1
-1.29119	6.449e-14	YEL017C-A	PMP2	-1.17601	5.23851e-24	YML105C	SEC65	0.424921	6.33917e-05	YLR012C	NA	-0.708395	3.47679e-05	YKR069W	MET1	2.49436	6.06056e-70	YHR087W	RTC3	-1.33521	6.29895e-50	YPR033C	HTS1
-1.61831	6.44571e-09	YJL011C	RPC17	-2.50531	5.23421e-29	YGL105W	ARC1	-2.46935	6.32122e-103	YJL209W	CBP1	-0.866958	3.47583e-05	YNL187W	SWT21	-1.10573	6.05679e-16	YNR012W	URK1	-0.428804	6.29888e-07	YJL186W	MNN5
-1.82845	6.44315e-54	YDR507C	GIN4	0.810554	5.23165e-10	YLR450W	HMG2	-2.83747	6.31565e-256	YHR178W	STB5	-0.723696	3.46879e-05	YNL166C	BNI5	-1.82026	6.05601e-43	YGR279C	SCW4	-0.904815	6.29799e-25	YOR260W	GCD1
-0.377022	6.44056e-08	YPL111W	CAR1	0.678872	5.23009e-05	YJL042W	MHP1	-1.21209	6.31132e-27	YFR025C	HIS2	0.669486	3.45642e-09	YKL035W	UGP1	1.14205	6.05106e-24	YPL167C	REV3	-0.369798	6.29753e-05	YDR062W	LCB2
-0.899347	6.4402e-23	YML075C	HMG1	1.31274	5.22795e-44	YPL078C	ATP4	1.18992	6.30568e-22	transcr_1964	NA	1.17157	3.44999e-06	Q0050	AI1	1.54713	6.04735e-51	YOR227W	HER1	0.611491	6.28975e-11	YNL073W	MSK1
-3.72706	6.43994e-152	YPR119W	CLB2	1.40496	5.21844e-06	YDR085C	AFR1	0.643679	6.3032e-09	YGR255C	COQ6	-0.884647	3.44923e-08	YOR222W	ODC2	2.51157	6.04425e-105	YOR173W	DCS2	0.947507	6.28412e-38	YMR272C	SCS7
1.49423	6.43785e-06	TY_237	NA	-1.62012	5.20702e-11	YML036W	CGI121	-0.89687	6.30273e-07	YLR343W	GAS2	0.978524	3.44191e-07	YGR037C	ACB1	2.82466	6.03984e-06	tQ(TTG)_4	NA	-0.889301	6.26741e-15	YLR208W	SEC13
-0.439415	6.43785e-06	YOR107W	RGS2	1.25905	5.20628e-15	YMR030W	RSF1	-2.21018	6.29992e-33	YBR096W	NA	-0.955886	3.43727e-10	YMR277W	FCP1	2.67812	6.03603e-38	tV(CAC)_1	NA	0.56027	6.25524e-07	YGR023W	MTL1
-1.2911	6.43603e-73	YML085C	TUB1	1.28184	5.20125e-14	YHR171W	ATG7	-0.932719	6.29887e-15	YHR213W	NA	-1.14283	3.43643e-12	YOR047C	STD1	-1.03044	6.03454e-11	YOR094W	ARF3	1.18758	6.25349e-32	YDR287W	INM2
-2.43304	6.43371e-39	YNL166C	BNI5	-0.982877	5.19024e-07	YJL065C	DLS1	-1.06822	6.29724e-08	YDR528W	HLR1	0.804351	3.43603e-09	YBR101C	FES1	-0.749083	6.02843e-10	YBR021W	FUR4	1.04681	6.24508e-16	YPR157W	TDA6
1.51638	6.42247e-12	YJR038C	NA	-1.75212	5.19018e-11	YEL046C	GLY1	1.11153	6.28493e-19	YFR050C	PRE4	-0.638803	3.43066e-06	YHR164C	DNA2	0.899654	6.02809e-09	YDR273W	DON1	-1.09449	6.24457e-28	YPL273W	SAM4
1.23817	6.42185e-06	TY2_LTR_23	NA	1.28198	5.18862e-07	tD(GTC)_14	NA	-1.02207	6.2846e-16	YOR148C	SPP2	1.07899	3.42548e-11	YGR111W	NA	2.58316	6.02258e-26	tS(GCT)_2	NA	-1.35691	6.22152e-54	YER003C	PMI40
-0.565623	6.42185e-06	YPL254W	HFI1	1.30649	5.18038e-11	tK(TTT)_5	NA	-1.6885	6.27444e-16	YDR283C	GCN2	1.82051	3.42459e-18	YOL071W	SDH5	0.62023	6.01467e-06	YOR138C	RUP1	-1.17918	6.22115e-31	YLR419W	NA
-1.05471	6.42129e-29	YFR005C	SAD1	-2.27442	5.17994e-90	YGR014W	MSB2	-1.81208	6.27351e-22	YBL001C	ECM15	0.854715	3.41959e-05	YPR061C	JID1	-1.45577	6.00318e-27	YHR040W	BCD1	-0.998244	6.2191e-32	YKR028W	SAP190
-0.752028	6.41603e-07	YBR141C	BMT2	-0.909259	5.17684e-08	YDR167W	TAF10	-1.61309	6.27251e-05	YPR010C	RPA135	0.721677	3.41378e-09	YDR293C_mRNA	NA	1.9007	6.00076e-44	YDR216W	ADR1	2.55397	6.21864e-62	YBL048W	NA
-1.1194	6.40879e-14	YDR071C	PAA1	-1.43953	5.17163e-24	YCR094W	CDC50	0.593957	6.27201e-08	YBR275C	RIF1	-1.27771	3.40772e-09	YLR063W	BMT6	0.656139	5.9944e-05	YIL152W	NA	1.74991	6.21729e-43	YGR209C	TRX2
-0.49942	6.40879e-08	YMR004W	MVP1	-2.91043	5.17142e-113	YBR267W	REI1	0.606458	6.27023e-07	YPL157W	TGS1	1.09312	3.40343e-05	YFL032W	NA	1.31985	5.9899e-33	UNDEF_BY4742_103	NA	-1.11015	6.21729e-43	YBR080C	SEC18
-1.22408	6.40869e-31	YKL048C	ELM1	-2.80392	5.16904e-87	YBL024W	NCL1	-1.49896	6.26971e-20	YDR392W	SPT3	-0.892214	3.39903e-05	YCR084C	TUP1	-1.42346	5.98889e-21	YMR001C	CDC5	0.730898	6.21651e-10	YCL034W	LSB5
1.41082	6.38936e-87	YNR014W	NA	-1.41245	5.16559e-16	YDL226C	GCS1	-0.778915	6.25215e-19	YKL171W	NNK1	0.838354	3.39848e-06	YNL098C	RAS2	0.705505	5.98795e-06	YPL168W	MRX4	0.814493	6.21646e-16	YMR252C	NA
-0.386086	6.38139e-05	YDR145W	TAF12	-0.967463	5.15579e-09	YKL106W	AAT1	-0.611052	6.25067e-10	YFL054C	AQY3	0.56858	3.39649e-06	YGL048C	RPT6	1.2844	5.98764e-16	YPL265W	DIP5	-0.730689	6.21579e-06	YBR152W	SPP381
-0.616522	6.38011e-09	YOR127W	RGA1	1.76222	5.15315e-12	YPL027W	SMA1	1.04549	6.242e-27	YKL061W	BLI1	1.05325	3.39458e-08	YPR154W	PIN3	-1.32885	5.97671e-29	YDR261C	EXG2	2.11936	6.21419e-109	YJL048C	UBX6
-1.23032	6.37702e-28	YBR233W	PBP2	0.504884	5.15078e-06	YGR167W	CLC1	0.663066	6.23443e-09	TY4_32	NA	0.733107	3.38567e-05	YDL193W	NUS1	-1.18204	5.97153e-22	YPR104C	FHL1	-0.632852	6.21346e-15	YMR266W	RSN1
-1.39809	6.37562e-63	YDL111C	RRP42	-3.67222	5.15037e-41	YBL087C	RPL23A	-2.46945	6.22988e-108	YNL018C	NA	-0.530087	3.38439e-05	YNL154C	YCK2	-0.800455	5.96914e-10	YNL035C	NA	-0.729933	6.21158e-13	YLR194C	NCW2
-1.19745	6.37431e-16	YPL019C	VTC3	-2.33955	5.14475e-24	YKL112W	ABF1	-0.518998	6.2276e-05	YML048W	GSF2	2.42367	3.38108e-05	YOR253W	NAT5	-0.86786	5.96913e-05	YIL149C	MLP2	0.548553	6.20954e-05	YDL230W	PTP1
-0.518292	6.37032e-12	YHR024C	MAS2	-2.5876	5.1381e-24	YBR154C	RPB5	-0.488747	6.22615e-05	YPR139C	LOA1	2.56859	3.37913e-122	YNL200C	NA	0.874554	5.9651e-09	YKL222C	NA	0.371953	6.20157e-06	YJL094C	KHA1
1.5772	6.36715e-50	YMR133W	REC114	-2.80305	5.1361e-92	YKL078W	DHR2	-1.80507	6.22287e-36	YBR126C	TPS1	0.79709	3.37458e-10	YDL205C	HEM3	0.801814	5.96305e-12	YDR463W	STP1	1.7272	6.18976e-85	YKL146W	AVT3
-0.821503	6.36493e-21	YML007W	YAP1	-1.80228	5.13371e-52	YGL245W	GUS1	0.783904	6.22106e-05	YGL037C	PNC1	-0.763874	3.36575e-07	YBL020W	RFT1	-0.832625	5.96215e-10	YLR208W	SEC13	-0.462629	6.18876e-07	YPL242C	IQG1
1.49608	6.36207e-18	YPL171C	OYE3	1.03697	5.12359e-18	YDR319C	YFT2	-1.8024	6.2207e-92	YGR128C	UTP8	-0.555957	3.36286e-06	YNR019W	ARE2	1.41988	5.9621e-18	TY5_1	NA	0.969171	6.18806e-22	YLR189C	ATG26
-4.42986	6.36035e-05	TY4_20	NA	0.627379	5.12271e-05	YOR175C	ALE1	2.17575	6.22009e-64	YIL147C	SLN1	-0.477228	3.36075e-05	YDR206W	EBS1	-0.787335	5.96153e-09	YBR182C	SMP1	3.44081	6.18522e-273	YHL021C	AIM17
-0.927619	6.35602e-12	YOR259C	RPT4	1.0003	5.11879e-07	YML131W	NA	-0.695181	6.21734e-15	YKL059C	MPE1	1.06002	3.34867e-14	TY_298	NA	-2.46679	5.95458e-74	YDL192W	ARF1	-0.997141	6.18077e-30	YDR326C	YSP2
-0.905561	6.35436e-09	YLR428C	NA	-1.02301	5.11482e-13	YJL107C	NA	-2.08847	6.21393e-52	YKL085W	MDH1	0.73299	3.34724e-05	YML070W	DAK1	-1.65105	5.95365e-49	YOR056C	NOB1	1.02136	6.18043e-24	YNL063W	MTQ1
-1.37895	6.34168e-31	YPL010W	RET3	1.164	5.11396e-08	YFR014C	CMK1	1.63475	6.20595e-17	YPL063W	TIM50	1.93414	3.34431e-46	YOR285W	RDL1	1.14758	5.94738e-25	YGR250C	RIE1	2.9608	6.17251e-190	YJR073C	OPI3
3.24243	6.34111e-219	YMR206W	NA	1.10101	5.11379e-06	YJL170C	ASG7	-3.73366	6.20547e-242	YNL113W	RPC19	3.66403	3.34106e-198	YBR117C	TKL2	0.834424	5.93607e-12	YLR425W	TUS1	1.76681	6.17104e-74	YML118W	NGL3
-0.787623	6.33987e-09	YML064C	TEM1	-1.08904	5.11379e-06	YKL130C	SHE2	-3.07501	6.20536e-91	YDL076C	RXT3	-0.635962	3.33828e-08	YOR043W	WHI2	-0.534587	5.92871e-06	YIL085C	KTR7	-0.895917	6.16483e-24	YDR390C	UBA2
1.34882	6.33853e-122	YLL061W	MMP1	-2.87533	5.11253e-39	YBR031W	RPL4A	-3.67549	6.20019e-112	YKL052C	ASK1	1.24651	3.3254e-05	YLL009C	COX17	-3.11629	5.91852e-111	UNDEF_BY4742_98	NA	0.424826	6.16439e-05	YBR237W	PRP5
0.791416	6.33313e-32	YLR163C	MAS1	-4.00068	5.1107e-66	YJR123W	RPS5	-1.68998	6.20017e-39	YHR127W	NA	-0.826462	3.32342e-09	YPRIME_0	NA	-0.801919	5.91845e-11	YHR182W	NA	-0.68835	6.16043e-09	YKL042W	SPC42
1.74611	6.33193e-32	transcr_2673	NA	-2.04032	5.11017e-07	YGR145W	ENP2	-2.70462	6.19827e-133	YAL059W	ECM1	-0.831593	3.32076e-05	YNL053W	MSG5	-0.582294	5.91431e-07	YMR037C	MSN2	-1.63271	6.15863e-47	YKR026C	GCN3
0.354403	6.32956e-06	YDR034C-C	NA	4.60811	5.10946e-99	YML042W	CAT2	-1.17612	6.1978e-37	TY3_9	NA	3.03064	3.32035e-181	YBL075C	SSA3	-3.38503	5.91368e-112	YBR088C	POL30	-2.17273	6.15677e-94	YJL080C	SCP160
1.30989	6.32776e-09	YPL278C	NA	0.99383	5.10316e-12	YDL089W	NUR1	-1.9268	6.19633e-60	YMR326C	NA	-1.33563	3.31364e-28	YPR159W	KRE6	-1.9776	5.91353e-43	YPR051W	MAK3	-1.79345	6.15337e-44	YBR028C	YPK3
1.1814	6.32631e-13	YDL239C	ADY3	-0.869563	5.10305e-13	YML012W	ERV25	1.39906	6.19468e-34	YNL154C	YCK2	1.08453	3.31051e-06	YOR020W-A	NA	-2.85943	5.91235e-111	YGL078C	DBP3	0.491301	6.15162e-11	YOL036W	NA
0.400881	6.3217e-07	YAR033W	MST28	1.16122	5.10241e-07	YKL162C	NA	-1.84056	6.19426e-82	YHR126C	ANS1	1.28837	3.30658e-23	YAL017W	PSK1	-1.47964	5.90937e-23	YPL068C	NA	2.50622	6.15057e-180	YPL230W	USV1
1.37257	6.32136e-49	YMR139W	RIM11	1.70207	5.09356e-06	tD(GTC)_11	NA	0.843052	6.18905e-12	YKR099W	BAS1	1.60503	3.30314e-17	YLR109W	AHP1	3.66428	5.90864e-186	YMR085W	NA	-2.88389	6.14369e-203	YPL143W	RPL33A
-3.01513	6.31961e-12	YDL139C	SCM3	3.30362	5.09315e-29	YNL270C	ALP1	3.20313	6.1798e-232	YPL159C	PET20	1.11474	3.30206e-05	YDR354C-A	NA	-2.27107	5.90602e-64	YMR128W	ECM16	1.97002	6.14217e-84	YCR091W	KIN82
0.41534	6.31701e-05	YOR142W-A	NA	-1.64438	5.08678e-16	YFR032C	RRT5	0.680969	6.17561e-09	YDL107W	MSS2	1.11004	3.29914e-05	YOL077W-A	ATP19	2.4294	5.90463e-91	YGR110W	CLD1	2.67123	6.13266e-30	tV(AAC)_4	NA
1.71586	6.31614e-26	YOL157C	IMA2	3.03682	5.08656e-27	YNR002C	ATO2	-0.844913	6.17265e-16	TY3_34	NA	-0.512599	3.29914e-05	YKR024C	DBP7	-2.41172	5.90457e-37	YMR177W	MMT1	2.68653	6.1291e-16	tQ(TTG)_5	NA
2.03776	6.31541e-93	YBL078C	ATG8	-1.93726	5.07905e-34	YDR429C	TIF35	-3.1331	6.15896e-119	YJL185C	ATG36	-1.1635	3.29029e-08	YLR407W	NA	-2.55607	5.90247e-98	YOR133W	EFT1	-2.3325	6.12406e-173	YOL019W	NA
-1.70359	6.3061e-24	YMR177W	MMT1	1.75604	5.07475e-06	YOL100W	PKH2	2.2101	6.15777e-65	YJL069C	UTP18	0.552066	3.28611e-07	YBR287W	NA	-2.55979	5.90247e-98	YOR133W-3A	NA	1.2826	6.11485e-45	YGL180W	ATG1
-1.18189	6.30504e-20	YOR232W	MGE1	-0.456952	5.07231e-05	YKL210W	UBA1	2.85589	6.15611e-171	YLR215C	CDC123	-0.773091	3.28611e-07	YHR030C	SLT2	1.30236	5.89603e-24	YHR171W	ATG7	2.77907	6.10642e-40	tD(GTC)_5	NA
-1.39673	6.30157e-23	YLR287C	NA	-1.0652	5.06508e-05	YGR140W	CBF2	0.960336	6.1543e-19	TY_195	NA	-0.938929	3.28611e-07	YNL102W	POL1	1.07446	5.88676e-16	YGL045W	RIM8	0.770436	6.1054e-09	YIL166C	NA
-0.688765	6.29438e-05	YGR091W	PRP31	-2.05485	5.05775e-11	YOR341W	RPA190	-0.840209	6.1539e-15	YDR044W	HEM13	-0.957442	3.28352e-09	YIR031C	DAL7	0.99301	5.88325e-17	YER186C	NA	-1.57659	6.10307e-48	YHR061C	GIC1
1.555	6.29172e-16	TY4_30	NA	1.24539	5.05643e-34	YOR245C	DGA1	-1.37983	6.13625e-38	YKR015C	NA	0.572262	3.28292e-05	YDL179W	PCL9	-1.62524	5.8638e-38	YGL213C	SKI8	-0.897114	6.09782e-10	YGL064C	MRH4
-0.543657	6.28365e-08	YBR153W	RIB7	-1.14988	5.0535e-13	YJR072C	NPA3	1.98761	6.12623e-70	YBR180W	DTR1	-1.15544	3.27329e-14	YKL078W	DHR2	-2.41626	5.85507e-96	YCR057C	PWP2	-0.835087	6.09646e-11	YOR094W	ARF3
0.992257	6.28166e-36	YPL096W	PNG1	0.608938	5.05272e-05	YMR119W	ASI1	3.15929	6.12333e-102	YPL179W	PPQ1	1.91224	3.27129e-13	YDR034W-B	NA	2.31801	5.85429e-45	YOR386W	PHR1	0.600612	6.08826e-10	YBR003W	COQ1
-2.49461	6.27857e-45	YNL308C	KRI1	-0.809669	5.05264e-06	YML115C	VAN1	1.01759	6.12058e-11	YDR124W	NA	-1.26698	3.26338e-13	YJL116C	NCA3	-1.11363	5.85379e-08	YDR013W	PSF1	0.953956	6.07309e-25	YGR231C	PHB2
-0.5282	6.27323e-06	YGL240W	DOC1	-2.51436	5.04902e-23	YGR245C	SDA1	-0.61185	6.11873e-11	YBR105C	VID24	3.04485	3.25479e-75	YNR002C	ATO2	-1.37066	5.85347e-25	YGR200C	ELP2	-1.03704	6.0644e-18	YKL113C	RAD27
1.41226	6.26684e-13	YMR040W	YET2	-1.62059	5.04739e-16	YGR124W	ASN2	-2.27778	6.11493e-69	YGR013W	SNU71	-1.13287	3.25459e-11	YCL025C	AGP1	-2.2983	5.85322e-119	YPL217C	BMS1	2.12029	6.06114e-151	YBL030C	PET9
0.826266	6.26684e-13	YDL035C	GPR1	0.989419	5.04523e-08	YNL011C	NA	-2.04356	6.1132e-79	YHL032C	GUT1	-1.43535	3.25452e-12	YJR154W	NA	0.575496	5.85216e-07	YKR050W	TRK2	1.3289	6.05563e-29	YDR462W	MRPL28
1.99596	6.26539e-57	YLR356W	ATG33	1.68285	5.04429e-16	YHR016C	YSC84	-0.636075	6.11294e-07	YGR152C	RSR1	1.52287	3.24585e-15	YIR039C	YPS6	1.18617	5.84776e-25	YER175C	TMT1	-0.753086	6.05554e-10	YPL010W	RET3
-4.15241	6.26371e-251	YIL052C	RPL34B	-2.37136	5.03304e-08	YML043C	RRN11	-2.50319	6.11283e-152	YGL124C	MON1	-1.10874	3.2439e-19	YIL130W	ASG1	-2.45083	5.84776e-87	YJR016C	ILV3	-1.0141	6.05329e-26	YML103C	NUP188
-1.0568	6.26346e-53	YDR035W	ARO3	-1.18583	5.03078e-09	YKL057C	NUP120	-0.965729	6.10705e-24	YBR214W	SDS24	-0.821763	3.24211e-07	YLR355C	ILV5	-2.14655	5.8465e-63	YBL054W	TOD6	3.20091	6.04928e-97	tW(CCA)_3	NA
-1.25161	6.25799e-43	YOR323C	PRO2	-1.1831	5.03077e-19	YPL137C	GIP3	-2.39993	6.10574e-76	YDR485C	VPS72	0.887694	3.24153e-06	YGL248W	PDE1	-1.78677	5.8426e-57	YJR007W	SUI2	1.18575	6.04813e-27	YPR155C	NCA2
1.12566	6.25637e-84	YOR219C	STE13	1.39388	5.03047e-05	YBR269C	SDH8	0.510907	6.10265e-05	YIL097W	FYV10	2.31507	3.23948e-05	YOR249C	APC5	1.30108	5.83944e-25	YNL160W	YGP1	-1.28114	6.0478e-50	YGL026C	TRP5
-2.08529	6.25629e-77	YHR169W	DBP8	-1.02973	5.022e-08	YDR346C	SVF1	0.438165	6.09146e-06	YCR028C	FEN2	-4.8109	3.23942e-269	YOL154W	ZPS1	2.63735	5.82972e-19	tT(AGT)_7	NA	-0.86357	6.04336e-15	YNL291C	MID1
-0.544666	6.25405e-11	YFR013W	IOC3	-0.960004	5.02193e-20	YPL053C	KTR6	-0.61923	6.09074e-12	YKL138C	MRPL31	1.09246	3.2271e-11	TY_204	NA	-4.09575	5.81836e-220	YPL090C-1A	NA	0.817009	6.04032e-07	YLR239C	LIP2
-0.67689	6.24547e-14	YML086C	ALO1	-0.957406	5.01892e-05	YHR183W	GND1	-1.59808	6.08677e-74	YPL205C	NA	0.678401	3.22669e-05	TY_307	NA	1.22774	5.80483e-08	YKL221W	MCH2	1.0866	6.0299e-25	YER186C	NA
1.78269	6.24441e-101	YMR173W-A	NA	1.02806	5.01779e-06	YDL020C	RPN4	2.094	6.08429e-11	tM(CAT)_2	NA	-0.858502	3.21208e-06	YNL273W	TOF1	-0.68728	5.80344e-08	YAR007C	RFA1	1.36517	6.02845e-56	YDR262W	NA
1.17505	6.24405e-46	YGR244C	LSC2	1.62489	5.01453e-14	YPL135W	ISU1	-2.53582	6.08147e-141	YKL044W	NA	1.08302	3.20175e-11	Q0055	AI2	-1.22478	5.80297e-16	YER145C	FTR1	-2.79289	6.02823e-247	YOL040C	RPS15
0.422069	6.23887e-06	YOR275C	RIM20	1.10426	5.00963e-10	YOR040W	GLO4	1.30155	6.08098e-29	YOL021C	DIS3	1.10887	3.20128e-05	TY_212	NA	-0.661116	5.80209e-05	YOR115C	TRS33	-2.50728	6.02741e-103	YBR267W	REI1
-2.22053	6.23498e-105	YJR007W	SUI2	1.60399	5.00895e-10	tL(CAA)_1	NA	-1.82826	6.07835e-65	YKL020C	SPT23	0.8692	3.19537e-12	YMR261C	TPS3	1.80148	5.79876e-27	YDL091C	UBX3	0.975725	6.02218e-17	YHR176W	FMO1
-0.98667	6.23436e-24	YOR360C	PDE2	2.26382	5.00851e-48	YFR015C	GSY1	-3.73627	6.07713e-220	TY3_33	NA	-1.54113	3.19379e-45	YGR055W	MUP1	-3.56313	5.79616e-110	YKR081C	RPF2	0.657778	6.02167e-11	YJL079C	PRY1
1.21735	6.23333e-17	YMR271C	URA10	-2.67923	5.00839e-83	YOL097C	WRS1	0.912525	6.0678e-06	YDR014W	RAD61	0.961604	3.19151e-05	YGR225W	AMA1	2.56	5.7942e-72	YOR065W	CYT1	2.31418	6.01875e-137	YMR280C	CAT8
-1.09687	6.22973e-73	YHR039C	MSC7	-3.92343	4.99885e-70	YLR372W	ELO3	0.784014	6.06604e-11	YBL076C	ILS1	-0.848993	3.19151e-05	YPL067C	NA	-1.68811	5.78023e-44	YOR233W	KIN4	1.06344	6.01411e-28	YOR084W	LPX1
-1.19249	6.22917e-42	YPL106C	SSE1	1.65587	4.99488e-13	tP(TGG)_5	NA	1.19524	6.06077e-21	YEL032W	MCM3	2.69903	3.18977e-37	YCL042W	NA	-0.866654	5.77614e-05	YMR184W	ADD37	-1.3195	6.00865e-27	YOL093W	TRM10
-1.17133	6.22907e-30	YHR107C	CDC12	-0.926242	4.99277e-05	YKL004W	AUR1	1.79987	6.05905e-51	TY3_3	NA	2.72132	3.16531e-34	YNL093W	YPT53	2.293	5.77473e-67	YIL097W	FYV10	0.653199	6.0078e-07	YER162C	RAD4
-1.96203	6.2253e-45	YLR262C-A	TMA7	1.82386	4.98849e-25	YGR256W	GND2	0.473407	6.05744e-05	YOR132W	VPS17	-1.68793	3.16401e-28	YDR501W	PLM2	2.78494	5.77308e-26	tA(TGC)_2	NA	0.645845	6.0044e-09	YBR270C	BIT2
1.14965	6.22354e-15	YPR158W	CUR1	-1.21039	4.98273e-19	YMR130W	NA	-0.422089	6.04695e-05	YJL190C	RPS22A	0.773322	3.1527e-05	YDR530C	APA2	-2.44135	5.75792e-37	YPL227C	ALG5	0.912909	6.00345e-12	YHL043W	ECM34
1.07042	6.22349e-06	YPR001W	CIT3	-2.92441	4.96872e-59	YBR092C	PHO3	1.13638	6.04646e-15	YMR247C	RKR1	-1.02275	3.15127e-08	YKL072W	STB6	-1.13992	5.75705e-13	YOL028C	YAP7	-0.381279	6.00267e-05	YBR263W	SHM1
-1.68678	6.22305e-78	YFR028C	CDC14	2.22367	4.96865e-07	TY2_LTR_1	NA	-1.32237	6.04603e-54	YJL104W	PAM16	-0.927766	3.15079e-12	YPL016W	SWI1	-1.51686	5.7556e-30	YDR226W	ADK1	-2.3118	6.00212e-139	YPL126W	NAN1
0.418307	6.21647e-06	YPL103C	FMP30	-0.53189	4.96776e-06	YDL097C	RPN6	1.22696	6.02621e-44	YAL040C	CLN3	-1.10746	3.14904e-08	YMR063W	RIM9	1.07153	5.75079e-18	YPR023C	EAF3	0.420289	6.00178e-05	YDR498C	SEC20
0.754793	6.21443e-13	YAR019C	CDC15	0.82263	4.96297e-13	YCR023C	NA	-0.898386	6.02057e-09	YHR201C	PPX1	-1.33055	3.14593e-18	YNL111C	CYB5	-1.10035	5.74637e-20	YDL103C	QRI1	1.29537	6.0003e-06	TY4_6	NA
-1.65159	6.21387e-58	YCL066W	HMLALPHA1	3.57643	4.95674e-103	YER065C	ICL1	-0.494331	6.01659e-07	YMR237W	BCH1	1.62832	3.14188e-17	YDR119W-A	COX26	-0.650741	5.7438e-06	YOL054W	PSH1	0.603401	5.99967e-06	YKL183W	LOT5
-0.805812	6.20154e-10	YHR142W	CHS7	-0.801305	4.94961e-07	YOR110W	TFC7	-0.90406	6.01547e-10	YJL038C	LOH1	-0.964694	3.13777e-11	YBL042C	FUI1	-1.27559	5.7405e-18	YGL064C	MRH4	-2.352	5.9987e-96	YPR060C	ARO7
2.79988	6.20144e-173	YEL024W	RIP1	1.77763	4.94519e-16	YDL091C	UBX3	1.00159	6.01327e-27	YKR084C	HBS1	0.919303	3.13686e-13	YOR227W	HER1	0.690082	5.73988e-07	YLR191W	PEX13	0.682747	5.99139e-05	YCR071C	IMG2
-0.956174	6.2009e-19	YNR046W	TRM112	-1.02821	4.94512e-22	YDL164C	CDC9	1.26978	6.00653e-27	YGR005C	TFG2	-0.9771	3.13623e-11	YDR309C	GIC2	1.34903	5.73738e-06	TY_157	NA	2.70561	5.98467e-191	YHL032C	GUT1
-1.75335	6.19672e-75	YGR037C	ACB1	2.03933	4.94378e-25	YBR126C	TPS1	-2.08299	5.99879e-111	tF(GAA)_5	NA	-0.944724	3.13575e-20	YHR072W	ERG7	0.753735	5.73671e-13	YJR066W	TOR1	-1.56662	5.97781e-44	YDR044W	HEM13
-2.74277	6.1949e-158	YDR224C	HTB1	-1.9545	4.93934e-56	YER049W	TPA1	1.22273	5.99539e-37	YOR350C	MNE1	1.08211	3.12678e-10	YGR289C	MAL11	-1.77341	5.72148e-41	YLL035W	GRC3	0.461755	5.97462e-07	YDL138W	RGT2
-2.88436	6.19247e-153	YLR449W	FPR4	-2.30758	4.9261e-16	UNDEF_SEY6210_40	NA	1.73938	5.9911e-41	YJR157W	NA	0.711531	3.12219e-05	YGR232W	NAS6	0.909399	5.71738e-08	YDL142C	CRD1	1.04199	5.9743e-17	YJR108W	ABM1
-1.33057	6.18904e-13	YML077W	BET5	0.594841	4.92224e-08	YAR071W	PHO11	-0.922301	5.99099e-15	transcr_2388	NA	-0.648617	3.12219e-05	YPL061W	ALD6	0.617822	5.71573e-07	YDR169C	STB3	0.9777	5.97102e-22	YJR049C	UTR1
0.908519	6.18571e-28	YPL148C	PPT2	-1.41072	4.9206e-13	YJL115W	ASF1	2.36866	5.98721e-57	YHL021C	AIM17	1.93095	3.11635e-22	YCR083W	TRX3	1.79815	5.71212e-46	YDR536W	STL1	-2.99814	5.97073e-224	YER074W	RPS24A
-1.57494	6.1848e-62	YJR105W	ADO1	-1.12469	4.9187e-13	YIL067C	NA	0.825084	5.98065e-17	YLR301W	HRI1	0.671474	3.09913e-05	YKL013C	ARC19	0.937359	5.69659e-05	YDR078C	SHU2	-0.515475	5.97027e-08	YER012W	PRE1
-1.02419	6.17928e-37	YJL116C	NCA3	-2.74458	4.91759e-51	YLR083C	EMP70	-1.69705	5.97971e-20	YIL108W	NA	2.64418	3.09809e-142	YFR053C	HXK1	3.7281	5.69529e-248	YDR178W	SDH4	-1.58783	5.9659e-59	YDR120C	TRM1
-1.9487	6.17314e-173	YEL033W	MTC7	-4.27272	4.90918e-67	YDR418W	RPL12B	0.7494	5.97642e-11	YBR029C	CDS1	1.15527	3.09604e-05	YBR047W	FMP23	-1.43213	5.68938e-25	YMR270C	RRN9	-0.756395	5.96237e-15	YNL023C	FAP1
-3.60479	6.16965e-92	YLR435W	TSR2	1.83531	4.90805e-51	YBR018C	GAL7	-2.65596	5.9747e-174	YDR408C	ADE8	0.859703	3.09301e-06	YML092C	PRE8	1.07007	5.68832e-12	YMR258C	ROY1	-3.0515	5.96199e-158	YOR101W	RAS1
1.44838	6.16789e-26	YPL201C	YIG1	-0.904882	4.90536e-06	YDL015C	TSC13	-1.10249	5.96766e-21	YGR086C	PIL1	-0.781698	3.08117e-06	YMR015C	ERG5	1.05097	5.6879e-14	YNL078W	NIS1	1.40403	5.95999e-45	YPR127W	NA
0.695098	6.16778e-06	YKL107W	NA	1.70724	4.89957e-06	tV(AAC)_6	NA	-0.724817	5.95798e-13	YLL002W	RTT109	0.75095	3.07432e-10	YOR132W	VPS17	-1.49724	5.68673e-21	YMR033W	ARP9	1.36181	5.95926e-49	YIL162W	SUC2
0.541688	6.16679e-19	YDR105C	TMS1	-0.939307	4.89158e-06	YER168C	CCA1	1.32247	5.95601e-36	YDR252W	BTT1	1.8953	3.06681e-19	YOL032W	OPI10	-0.769137	5.68486e-08	YCR028C-A	RIM1	0.879181	5.95683e-24	YPR115W	RGC1
-0.631658	6.1637e-09	YNL126W	SPC98	0.598461	4.88809e-07	YBR270C	BIT2	-0.947168	5.95135e-10	YFL020C	PAU7	-1.30582	3.05565e-25	YKL101W	HSL1	-0.981107	5.68363e-20	YBL041W	PRE7	1.11311	5.95296e-36	YLR203C	MSS51
0.652035	6.14638e-07	YHL035C	VMR1	-3.54281	4.88129e-34	YAL038W	CDC19	2.73034	5.94895e-19	YML058W	SML1	1.05464	3.0532e-11	YDL078C	MDH3	0.844802	5.67869e-10	YMR311C	GLC8	-0.456708	5.95249e-06	YER145C	FTR1
0.989767	6.14356e-33	transcr_17782	NA	0.748542	4.8725e-05	YIL024C	NA	-1.61994	5.94895e-19	UNDEF_BY4741_6	NA	1.26288	3.05316e-11	YOR289W	NA	-2.80879	5.67361e-122	YMR131C	RRB1	1.27393	5.93615e-26	YMR068W	AVO2
0.537413	6.14353e-05	YOR388C	FDH1	1.36843	4.86932e-28	YHR202W	NA	-0.987471	5.9446e-22	TY4_31	NA	1.4774	3.05195e-16	YNL015W	PBI2	-3.69498	5.6716e-101	YHR089C	GAR1	1.47031	5.93611e-64	YEL060C	PRB1
-2.01895	6.14215e-25	YML061C	PIF1	-1.49972	4.86615e-27	YBR083W	TEC1	-0.480127	5.93608e-07	YPL125W	KAP120	1.22518	3.04368e-15	YDR202C	RAV2	2.92024	5.67151e-48	YML090W	NA	1.45044	5.9334e-31	YGR087C	PDC6
-1.33634	6.13694e-08	YLR200W	YKE2	3.06639	4.86207e-85	YMR206W	NA	1.22427	5.93027e-15	UNDEF_BY4741_66	NA	1.62408	3.04261e-24	YMR118C	SHH3	0.79208	5.66968e-10	YOL065C	INP54	-2.10198	5.92952e-85	YBR088C	POL30
-1.12394	6.13549e-33	YBR127C	VMA2	-3.99268	4.85124e-58	transcr_2888	NA	-0.413624	5.9129e-05	YMR148W	OSW5	0.752404	3.04207e-07	YBR151W	APD1	3.12306	5.66153e-225	YLL041C	SDH2	0.611013	5.9289e-07	YFR018C	NA
-1.84694	6.13418e-10	YDL227C	HO	-0.921651	4.84451e-07	YNR043W	MVD1	0.875832	5.91199e-16	YGR082W	TOM20	1.0011	3.03891e-07	YEL005C	VAB2	-1.00948	5.66089e-11	YHL028W	WSC4	-0.581839	5.91726e-05	YJL147C	MRX5
-2.34438	6.13234e-239	YGR061C	ADE6	-2.16325	4.8438e-10	TY3_49	NA	-1.89666	5.90926e-47	YCR095C	OCA4	-0.793352	3.02055e-06	YDL063C	SYO1	-1.12238	5.65737e-15	YCR052W	RSC6	-1.72133	5.91587e-71	YPR144C	NOC4
-1.68988	6.1284e-38	YFL023W	BUD27	-0.830982	4.84308e-09	YIL138C	TPM2	0.997476	5.90858e-12	YBL059W	NA	-1.26603	3.01825e-24	YGR138C	TPO2	1.66994	5.65479e-47	YNL007C	SIS1	0.460724	5.90844e-05	YMR155W	NA
-2.37641	6.12564e-51	YDL192W	ARF1	-2.10189	4.84305e-42	YDL209C	CWC2	-0.872418	5.90819e-06	YOR197W	MCA1	-1.03004	3.00758e-11	YNR050C	LYS9	-1.3943	5.65357e-24	YPL127C	HHO1	-0.869094	5.90228e-18	YIL085C	KTR7
0.705631	6.12407e-16	YMR036C	MIH1	-1.96286	4.83978e-40	YFL037W	TUB2	-0.743229	5.90754e-10	YJL085W	EXO70	0.866436	3.00615e-11	YHL034C	SBP1	-0.597584	5.65247e-07	YPL117C	IDI1	1.36638	5.90023e-65	YMR302C	YME2
0.666211	6.10892e-22	YKR046C	PET10	-0.653897	4.83267e-05	YOR286W	RDL2	-1.5949	5.88796e-38	YIL155C	GUT2	0.922606	3.00595e-06	YBR046C	ZTA1	1.50211	5.64738e-22	YIL113W	SDP1	-1.13404	5.8952e-39	YEL046C	GLY1
-0.618181	6.10574e-08	YJL092W	SRS2	-0.731548	4.83052e-09	YHR117W	TOM71	3.31815	5.88634e-183	YGR185C	TYS1	1.39293	3.00036e-36	YPL004C	LSP1	-0.713866	5.64708e-05	YDR020C	DAS2	0.622029	5.89324e-07	YGL193C	NA
0.843794	6.10497e-10	RUF5-1	NA	1.04606	4.82551e-07	YLR201C	COQ9	-0.781149	5.88294e-09	YBL017C	PEP1	1.20278	2.9979e-21	YIL033C	BCY1	-1.57896	5.64091e-24	YBR087W	RFC5	0.6575	5.892e-12	YHL047C	ARN2
-0.859713	6.10418e-08	YDR428C	BNA7	1.53489	4.82062e-06	TY3_35	NA	1.0444	5.88147e-18	YER013W	PRP22	1.05126	2.99689e-17	YDR231C	COX20	2.16183	5.63638e-75	YLR152C	NA	0.908247	5.886e-25	YLL040C	VPS13
2.34086	6.10211e-39	tS(CGA)_0	NA	-4.3982	4.81861e-57	YDL082W	RPL13A	-0.835066	5.87032e-16	YJR056C	NA	0.961907	2.98825e-06	YLR174W	IDP2	0.966144	5.62373e-11	YIR036C	IRC24	0.825605	5.88591e-16	YDR506C	GMC1
1.67082	6.09369e-67	YHR137C-A	NA	-0.568215	4.81759e-08	YDL195W	SEC31	-0.943864	5.86769e-15	YPR165W	RHO1	1.22648	2.98648e-08	YOR161W-B	NA	-0.559804	5.62166e-07	YGR056W	RSC1	1.15377	5.8838e-26	YNL033W	NA
1.98385	6.07152e-06	YMR247W-A	NA	1.40694	4.81589e-06	YOL081W	IRA2	-1.01582	5.85913e-21	YPL032C	SVL3	-0.601793	2.98647e-05	YMR202W	ERG2	-2.86832	5.62033e-99	YKR043C	SHB17	-1.58947	5.87814e-34	YER077C	MRX1
-0.64321	6.06706e-23	YOR099W	KTR1	-1.09875	4.81589e-06	YDR072C	IPT1	1.08613	5.85359e-15	YIR005W	IST3	1.01038	2.97991e-05	YMR194C-B	CMC4	1.38267	5.61512e-21	UNDEF_BY4742_31	NA	0.651454	5.87657e-15	YKL039W	PTM1
1.11255	6.06696e-14	YDR512C	EMI1	1.32122	4.81459e-09	YKR066C	CCP1	1.56731	5.85128e-35	YDL142C	CRD1	-0.688105	2.95268e-05	YMR207C	HFA1	-0.638282	5.6113e-07	YGL100W	SEH1	0.874778	5.87347e-13	YJL078C	PRY3
-2.37876	6.06612e-104	YGR264C	MES1	-1.31284	4.8134e-05	TY_45	NA	1.15993	5.8512e-21	YGR227W	DIE2	3.44862	2.94715e-104	YFR017C	IGD1	2.34771	5.61035e-99	YOR178C	GAC1	1.06102	5.87341e-34	YIR038C	GTT1
-0.743024	6.06143e-08	YIL074C	SER33	1.11644	4.80135e-12	YPR149W	NCE102	-1.63645	5.84695e-58	YNL195C	NA	-0.741338	2.94452e-05	YDR448W	ADA2	-0.747991	5.60041e-10	YJR015W	NA	-2.87263	5.86874e-183	YER062C	GPP2
1.15644	6.0591e-57	YCR030C	SYP1	1.02713	4.79846e-12	YEL041W	YEF1	-0.836176	5.83923e-16	YMR190C	SGS1	-0.934139	2.93943e-13	YHR077C	NMD2	0.805785	5.59989e-08	YGL131C	SNT2	-1.35778	5.8672e-41	YNR011C	PRP2
-0.758387	6.05372e-07	YGR084C	MRP13	-0.7288	4.79846e-12	YMR005W	TAF4	-3.10131	5.83911e-226	YIR034C	LYS1	-0.682019	2.93616e-06	YDR297W	SUR2	1.18268	5.5919e-36	YBR287W	NA	-0.601008	5.86175e-07	YCR089W	FIG2
2.57361	6.05341e-08	YGR291C	NA	-1.13094	4.79658e-10	YNL153C	GIM3	1.87699	5.83004e-08	YDR438W	THI74	4.81972	2.93246e-215	YBR072W	HSP26	-0.615441	5.58937e-07	YNL219C	ALG9	0.874412	5.85863e-19	YDR306C	NA
0.738828	6.05309e-05	YPR014C	NA	2.08021	4.79537e-06	TY_47	NA	-0.528394	5.82935e-08	YBL105C	PKC1	-1.01723	2.93154e-15	YPL082C	MOT1	-2.59115	5.58881e-94	YLR293C	GSP1	-0.465458	5.85712e-05	YLR089C	ALT1
-1.38822	6.04247e-40	YGL021W	ALK1	1.24135	4.79516e-26	YJL094C	KHA1	-2.05912	5.82695e-63	YJR013W	GPI14	-0.933507	2.9183e-05	YCR098C	GIT1	-0.572877	5.57126e-05	YMR161W	HLJ1	1.38396	5.8511e-31	YNL078W	NIS1
1.36883	6.0401e-84	YGR070W	ROM1	0.726155	4.79501e-05	YDR175C	RSM24	-0.679488	5.8219e-08	TY4_25	NA	-2.75637	2.91439e-05	TY_115	NA	-4.25884	5.57041e-242	YBR238C	NA	-0.723729	5.8505e-18	YER064C	VHR2
-3.23286	6.03989e-92	YCL059C	KRR1	-1.10438	4.79488e-09	YNL048W	ALG11	1.11578	5.80417e-20	UNDEF_BY4741_72	NA	-1.65363	2.9036e-17	YBL094C	NA	-2.16488	5.57e-53	YNL255C	GIS2	-1.0942	5.84823e-17	YJR003C	MRX12
2.11266	6.03759e-77	YNL036W	NCE103	-1.13885	4.78619e-15	YPL175W	SPT14	-2.49938	5.79879e-186	tK(CTT)_3	NA	3.93163	2.90014e-138	YPL186C	UIP4	-0.482024	5.56696e-06	YKL004W	AUR1	-1.19845	5.84765e-25	YDL092W	SRP14
-1.04371	6.036e-05	YMR132C	JLP2	-1.73616	4.774e-27	YDR190C	RVB1	-1.10943	5.79782e-25	TY_222	NA	1.85095	2.89824e-68	YLL024C	SSA2	-0.947741	5.56186e-15	YOR128C	ADE2	1.39134	5.83911e-10	UNDEF_X2180-1A_38	NA
1.74335	6.03475e-232	YMR169C	ALD3	0.83063	4.77181e-08	YOL096C	COQ3	-2.19869	5.79591e-123	TY2_LTR_7	NA	-1.40935	2.88883e-17	YPR196W	NA	2.95936	5.56042e-42	TY_130	NA	-2.30509	5.8378e-69	YPR137W	RRP9
0.878925	6.03209e-17	YAR042W	SWH1	1.70838	4.76679e-27	tG(TCC)_1	NA	-0.401065	5.79478e-05	YGR060W	ERG25	1.94895	2.88873e-15	YNL145W	MFA2	-2.24645	5.5568e-60	YHR063C	PAN5	-0.694047	5.83605e-18	YDR508C	GNP1
0.565841	6.02508e-12	YOL037C	NA	-4.12183	4.76648e-59	YHR010W	RPL27A	-0.817136	5.79067e-16	YBR122C	MRPL36	-0.659334	2.8802e-06	YPL226W	NEW1	1.72389	5.55257e-51	YGL059W	PKP2	-1.12091	5.83321e-29	YGR089W	NNF2
2.05819	6.02119e-21	YLR346C	CIS1	-3.95617	4.76526e-54	YGR034W	RPL26B	-1.27866	5.78703e-48	YPL210C	SRP72	0.689691	2.86899e-06	YLL061W	MMP1	1.17672	5.55196e-23	YHR202W	NA	1.85217	5.8304e-48	YDR248C	NA
-2.45271	6.01703e-223	YHR020W	NA	1.25941	4.76422e-27	YPR196W	NA	2.35558	5.78522e-12	YER188W	NA	-1.90516	2.86526e-22	YFR032C	RRT5	2.02894	5.53459e-20	YCL026C-B	HBN1	-3.79782	5.82278e-276	YDL014W	NOP1
1.12426	6.01628e-79	YJR129C	EFM3	1.73027	4.76399e-09	YDR311W	TFB1	-0.455037	5.78272e-05	YBR067C	TIP1	2.1786	2.86208e-16	TY3_39	NA	1.54772	5.5307e-23	YMR034C	RCH1	-0.716553	5.82268e-14	YPR189W	SKI3
0.87843	6.01441e-11	YIL105C	SLM1	-1.4387	4.7566e-19	YAL023C	PMT2	-1.32369	5.78231e-17	YJL167W	ERG20	-0.729054	2.86026e-06	YJR138W	IML1	-0.794396	5.52267e-09	YGR135W	PRE9	-0.848484	5.82213e-20	YGL028C	SCW11
2.50056	6.01351e-156	YFL054C	AQY3	2.50627	4.75545e-11	YPR005C	HAL1	-1.58961	5.78136e-33	YDL057W	NA	2.99478	2.85615e-07	YOR265W	RBL2	-2.56485	5.51993e-98	YGR285C	ZUO1	-1.87385	5.81832e-84	YKR056W	TRM2
1.71861	6.01202e-260	YOR136W	IDH2	2.78922	4.7554e-150	YIL136W	OM45	-1.05203	5.77989e-24	TY_59	NA	-1.03338	2.85429e-05	YHR173C	NA	0.781761	5.51876e-07	YNL056W	OCA2	-1.17392	5.81211e-16	YNL320W	NA
-2.98673	6.0062e-08	YDL166C	FAP7	-3.52885	4.75518e-66	YDL229W	SSB1	0.81463	5.77842e-09	YLR366W	NA	0.690884	2.85121e-08	YBL101C	ECM21	-1.02903	5.51875e-11	YDL202W	MRPL11	-0.822228	5.81072e-15	YJR140C	HIR3
-4.46961	6.00382e-172	YJL136C	RPS21B	1.11365	4.74342e-07	YJL210W	PEX2	-1.56503	5.76995e-36	YFR003C	YPI1	0.627201	2.85073e-05	YJL057C	IKS1	5.51634	5.51778e-264	YAR035W	YAT1	1.70493	5.80507e-05	TY_84	NA
2.30201	5.99982e-205	YIL155C	GUT2	1.22963	4.73779e-05	YOR214C	SPR2	-0.769786	5.76727e-10	YLR195C	NMT1	1.80237	2.84488e-15	YLR218C	COA4	-0.747869	5.51681e-06	YJR112W	NNF1	2.15792	5.80143e-05	tN(GTT)_3	NA
1.04326	5.99906e-39	YGR055W	MUP1	1.02847	4.73594e-13	YIL112W	HOS4	-1.65348	5.76618e-31	YMR301C	ATM1	0.690126	2.84214e-05	TY_320	NA	-0.732096	5.50248e-07	YPL058C	PDR12	-0.764232	5.79939e-17	YDL042C	SIR2
2.00165	5.99722e-17	tD(GTC)_5	NA	0.606686	4.72724e-08	YDR479C	PEX29	-1.02037	5.76254e-20	YDL161W	ENT1	-0.909364	2.83848e-13	YDR284C	DPP1	0.80247	5.49824e-10	YAR019C	CDC15	-2.12226	5.798e-106	YHR193C	EGD2
1.33847	5.9936e-57	YGL248W	PDE1	-1.33272	4.72437e-08	UNDEF_SEY6210_55	NA	1.68782	5.76163e-50	YDR251W	PAM1	2.26964	2.81895e-40	YPR030W	CSR2	-1.17888	5.49232e-18	YJL168C	SET2	-0.878687	5.79708e-10	YOR076C	SKI7
-0.799505	5.99131e-06	YKR095W-A	PCC1	1.07979	4.70018e-08	YOR292C	NA	-0.528604	5.7589e-09	YNR074C	AIF1	-1.03239	2.81338e-22	YJL130C	URA2	-0.693243	5.48893e-06	YPR070W	MED1	-1.23922	5.79484e-28	YOL076W	MDM20
-3.58027	5.98365e-53	YMR141W-A	NA	1.30862	4.68507e-06	UNDEF_SEY6210_56	NA	-0.553597	5.75246e-05	YLR196W	PWP1	1.33788	2.81102e-07	YDR203W	NA	0.778938	5.48779e-12	YPL140C	MKK2	0.894244	5.78028e-16	YMR087W	NA
-0.675816	5.97797e-12	YBL079W	NUP170	-1.23587	4.68219e-14	YGR234W	YHB1	1.82446	5.74777e-80	YGR186W	TFG1	-0.629562	2.81102e-07	YLR214W	FRE1	-0.659159	5.48291e-05	YKL049C	CSE4	-0.96102	5.77694e-15	YER157W	COG3
1.15066	5.97742e-20	YDR059C	UBC5	-2.23663	4.67921e-09	YDL003W	MCD1	2.14898	5.74576e-06	YAL062W	GDH3	-0.464324	2.80483e-05	YOR048C	RAT1	0.524965	5.4823e-06	YMR145C	NDE1	3.18676	5.77561e-08	tT(CGT)_0	NA
1.3816	5.97391e-07	YDR344C	NA	-2.95117	4.67762e-19	YDR496C	PUF6	-1.99957	5.74377e-77	YIL156W	UBP7	-0.969703	2.80198e-07	YHR046C	INM1	-1.43574	5.48156e-27	YML031W	NDC1	0.639392	5.77195e-14	YIL112W	HOS4
-2.29695	5.97383e-82	YJL193W	NA	0.937259	4.65871e-07	YPL196W	OXR1	2.47199	5.741e-160	YNL208W	NA	0.559664	2.79827e-06	YKL129C	MYO3	-1.37724	5.48106e-17	YBR164C	ARL1	1.11085	5.76584e-06	TY_18	NA
-0.714389	5.97249e-10	YIL106W	MOB1	-2.58685	4.64468e-34	YNR054C	ESF2	1.06686	5.72889e-20	YNL133C	FYV6	0.986935	2.78466e-05	YGL047W	ALG13	-1.80229	5.47813e-31	YML052W	SUR7	1.54937	5.76322e-27	YJR036C	HUL4
-3.98939	5.97058e-105	YGL031C	RPL24A	3.62311	4.64038e-101	YNR001C	CIT1	0.755175	5.72575e-09	YJL153C	INO1	1.68616	2.78243e-06	YHR139C-A	NA	-4.10885	5.47639e-226	YEL054C	RPL12B	-1.08845	5.75975e-39	YNL186W	UBP10
1.03848	5.96908e-27	YBR037C	SCO1	-1.97408	4.63903e-26	YLR183C	TOS4	-1.23802	5.71974e-31	TY4_2	NA	-0.683383	2.78243e-06	YGR266W	NA	2.0907	5.46616e-23	tP(TGG)_4	NA	-2.52868	5.75736e-132	YLR441C	RPS1A
-1.76856	5.96606e-101	YKR075C	NA	-1.7843	4.63775e-19	YER145C	FTR1	1.51246	5.71565e-76	TY2_LTR_104	NA	-6.32827	2.77314e-283	YGL258W	VEL1	-0.597223	5.45242e-05	YGR172C	YIP1	0.553227	5.74763e-07	YJL146W	IDS2
-0.733485	5.95759e-14	YML107C	PML39	-1.05483	4.63359e-07	YCL001W	RER1	-3.07629	5.71537e-101	YOR034C	AKR2	-0.812072	2.77051e-06	YIL150C	MCM10	2.93159	5.45093e-117	YFL054C	AQY3	2.88463	5.74472e-06	TY2_LTR_54	NA
-2.65484	5.95739e-134	YDL050C	NA	1.40147	4.63091e-14	YGR288W	MAL13	2.95667	5.71427e-76	TY2_LTR_110	NA	-1.4378	2.76789e-09	YBR182C	SMP1	2.11855	5.44855e-46	YBR241C	NA	2.55639	5.74262e-46	YNL269W	BSC4
-1.73796	5.95676e-74	YBR187W	GDT1	0.955047	4.62876e-11	YMR068W	AVO2	1.83476	5.71073e-74	YGR267C	FOL2	3.21219	2.76224e-76	YMR206W	NA	-0.641149	5.4404e-07	YDR295C	HDA2	-2.34219	5.74053e-102	YLR129W	DIP2
0.526596	5.95658e-06	YDR270W	CCC2	2.08139	4.62257e-55	YBR297W	MAL33	-1.85125	5.70368e-90	YKL062W	MSN4	-0.659211	2.76028e-09	YBR208C	DUR1,2	-0.969736	5.43433e-17	YHR003C	TCD1	0.595934	5.73992e-12	YOR176W	HEM15
0.89909	5.95519e-10	YHR052W-A	NA	-2.56589	4.62195e-35	YOL139C	CDC33	-2.26258	5.69806e-110	YOR029W	NA	-0.639149	2.75943e-05	YML056C	IMD4	-0.896859	5.42739e-14	YIR033W	MGA2	-0.632977	5.73626e-13	YMR243C	ZRC1
1.7529	5.95151e-258	YJL066C	MPM1	0.914515	4.61939e-05	YLR251W	SYM1	1.55842	5.69373e-30	YFL026W	STE2	-1.25042	2.74894e-21	YNL254C	RTC4	1.15941	5.4264e-23	YNL006W	LST8	-0.780178	5.73352e-06	YDR371W	CTS2
0.88972	5.94928e-09	YHL010C	ETP1	0.674292	4.61787e-05	YNL098C	RAS2	-1.49482	5.69142e-26	TY_283	NA	2.31711	2.7484e-21	YDR461W	MFA1	-1.00502	5.41932e-11	YBL032W	HEK2	3.3661	5.7322e-197	YCL040W	GLK1
-2.8557	5.94873e-110	YGR280C	PXR1	-1.09366	4.61097e-11	YMR113W	FOL3	-1.65535	5.6804e-61	YGR158C	MTR3	-0.669231	2.74743e-05	YPR165W	RHO1	2.21779	5.41497e-11	tD(GTC)_4	NA	-1.12491	5.72708e-19	YLR212C	TUB4
0.487929	5.94711e-12	YOR176W	HEM15	1.01207	4.60988e-06	YJL023C	PET130	-0.700742	5.67768e-12	YDL108W	KIN28	-0.58484	2.74743e-05	YGL215W	CLG1	-1.4251	5.4067e-20	YNL062C	GCD10	1.64252	5.72601e-42	YOR386W	PHR1
0.502075	5.94711e-17	YLR303W	MET17	0.828445	4.60818e-06	YKL218C	SRY1	0.677822	5.6754e-13	YGL007W	NA	-0.674884	2.7463e-09	YNL132W	KRE33	-1.08369	5.38613e-10	YKR023W	NA	-0.425991	5.72599e-06	YER172C	BRR2
2.94792	5.94347e-186	YBR230C	OM14	1.06619	4.60556e-29	YKL034W	TUL1	1.45855	5.67384e-38	YLR126C	NA	1.73764	2.74287e-16	YOL083W	ATG34	1.4416	5.37837e-39	YBL101C	ECM21	1.06988	5.71444e-44	YER020W	GPA2
1.55667	5.94281e-50	YPL078C	ATP4	0.680169	4.59674e-08	YBR262C	MIC12	-1.80235	5.67176e-15	YNL302C-1A	NA	-1.55473	2.74257e-39	YBR043C	QDR3	5.27713	5.37383e-253	YER024W	YAT2	0.561148	5.7069e-10	YMR009W	ADI1
0.437321	5.94124e-10	YDR208W	MSS4	1.39286	4.59638e-06	tD(GTC)_10	NA	-1.21393	5.66838e-20	YCR036W	RBK1	-1.21394	2.73844e-15	YJL200C	ACO2	-0.676098	5.37291e-11	YOL098C	SDD3	1.88954	5.70499e-101	YLR270W	DCS1
1.74238	5.9384e-25	YPR160W-A	NA	-1.06259	4.59559e-10	YOR251C	TUM1	-2.39978	5.6615e-162	YOL163W	NA	0.997089	2.738e-12	YKL168C	KKQ8	1.34716	5.37093e-21	YIL007C	NAS2	0.455503	5.70464e-06	YCL028W	RNQ1
1.47294	5.9325e-47	YMR191W	SPG5	1.1703	4.59316e-17	YHR159W	TDA11	0.909447	5.65501e-12	YKR054C	DYN1	0.844007	2.73736e-07	YOR049C	RSB1	-0.499479	5.36773e-07	YHR073W	OSH3	-1.10722	5.70236e-10	YML108W	NA
1.97273	5.9269e-20	tS(GCT)_1	NA	-1.7436	4.59299e-13	YLR244C	MAP1	-1.58513	5.65086e-23	UNDEF_BY4741_52	NA	-0.750357	2.73351e-05	YDR489W	SLD5	0.824182	5.3675e-12	YNL005C	MRP7	-0.590453	5.69927e-08	YGR195W	SKI6
1.99575	5.92546e-176	YEL060C	PRB1	1.40726	4.58674e-09	tN(GTT)_1	NA	-2.48013	5.64984e-81	YCR068W	ATG15	-0.725244	2.72143e-06	YBR033W	EDS1	2.923	5.36556e-186	YDR258C	HSP78	-0.786224	5.69772e-15	YOR128C	ADE2
-1.46259	5.92521e-22	YEL022W	GEA2	-1.19079	4.58098e-36	YBL023C	MCM2	0.711262	5.63541e-09	YMR139W	RIM11	-0.73005	2.71732e-10	YMR171C	EAR1	-0.56877	5.35936e-06	YPR036W	VMA13	0.763451	5.69689e-05	YEL059W	NA
-2.15533	5.92368e-212	YGR192C	TDH3	1.10995	4.56959e-05	YBR287W	NA	2.68194	5.63399e-18	YLR275W	SMD2	-0.73046	2.71708e-06	YMR192W	GYL1	-2.68457	5.35829e-106	YDL060W	TSR1	-2.16036	5.69552e-141	YML123C	PHO84
-0.878397	5.92241e-07	YPL124W	SPC29	-2.59775	4.56848e-36	YPR163C	TIF3	-1.46275	5.62923e-32	YOL128C	YGK3	0.94393	2.71643e-11	YMR135C	GID8	1.58046	5.35508e-28	YKL162C	NA	-0.924046	5.6943e-23	YHR107C	CDC12
-1.20431	5.91719e-43	YDR300C	PRO1	-1.93261	4.54878e-51	YGR095C	RRP46	-1.30686	5.62921e-32	YGR038W	ORM1	0.899326	2.71343e-07	YOR288C	MPD1	-0.840402	5.35169e-12	YOL020W	TAT2	-1.73268	5.69111e-69	YLR044C	PDC1
-1.17369	5.9126e-18	YNR009W	NRM1	1.64863	4.54808e-17	YPL018W	CTF19	-0.81089	5.62208e-10	YDR482C	CWC21	3.14846	2.71317e-79	YDR171W	HSP42	-0.616268	5.34668e-06	YMR074C	SDD2	-1.00756	5.69015e-27	YBR010W	HHT2
0.528484	5.9119e-10	YPL180W	TCO89	-0.62537	4.54494e-08	YEL062W	NPR2	2.85082	5.61715e-149	YBR068C	BAP2	-1.85369	2.70822e-51	YER069W	ARG5,6	0.690708	5.33639e-08	YMR088C	VBA1	-0.69426	5.68796e-11	YBR289W	SNF5
-1.05668	5.90278e-28	YGR198W	YPP1	-1.93473	4.53853e-19	YKL021C	MAK11	1.72167	5.61299e-07	YJL140W	RPB4	-0.539147	2.70771e-05	YDR395W	SXM1	0.870963	5.3337e-13	YKL023W	NA	1.86228	5.68774e-78	YPL087W	YDC1
-0.983008	5.89872e-11	YOR218C	NA	-3.8891	4.5354e-75	YJL189W	RPL39	-2.18555	5.61029e-56	YLR292C	SEC72	0.83403	2.70456e-05	YDL214C	PRR2	-0.596861	5.31525e-05	YMR058W	FET3	0.704633	5.68672e-09	YCL067C	HMLALPHA2
-0.965991	5.89192e-34	YHR205W	SCH9	1.77426	4.52814e-40	YLL025W	PAU17	1.0266	5.60987e-27	YDR088C	SLU7	-0.624421	2.70456e-05	YGR017W	NA	-0.814307	5.30875e-09	YDR331W	GPI8	-0.545954	5.68029e-06	YOR320C	GNT1
-1.1749	5.88964e-22	YGR172C	YIP1	-1.34884	4.50947e-18	YLR022C	SDO1	2.41386	5.60585e-120	YJR139C	HOM6	0.841571	2.69215e-07	YGR132C	PHB1	-2.349	5.30633e-84	YPR163C	TIF3	0.339868	5.67992e-05	YLR450W	HMG2
-2.98979	5.88547e-45	YDR324C	UTP4	-1.22765	4.50573e-08	YPL221W	FLC1	-0.797966	5.60183e-11	YCR012W	PGK1	-0.611798	2.6896e-06	YLR057W	MNL2	-0.820135	5.303e-15	YDR333C	RQC1	-0.837468	5.67984e-18	YNL221C	POP1
1.86536	5.88059e-199	YBL030C	PET9	2.71531	4.50526e-34	YKL148C	SDH1	0.603319	5.59465e-08	YJR048W	CYC1	1.02044	2.68325e-06	YGR070W	ROM1	0.579382	5.28642e-07	YJL212C	OPT1	0.77323	5.6788e-08	YGR220C	MRPL9
0.760983	5.87422e-21	YCR079W	PTC6	1.1836	4.50433e-10	YDL223C	HBT1	0.411431	5.58989e-05	YGL099W	LSG1	2.249	2.68276e-07	TY_25	NA	-0.525946	5.28501e-05	YMR039C	SUB1	-0.872417	5.67361e-19	YOR129C	AFI1
-0.509785	5.87162e-06	YHR119W	SET1	-2.11342	4.50433e-10	YGR103W	NOP7	1.61595	5.58653e-15	TY_68	NA	1.86568	2.6824e-15	YBL086C	NA	2.6674	5.28259e-78	YML100W	TSL1	-1.90573	5.67333e-92	YHL011C	PRS3
-1.61126	5.87074e-104	YNR043W	MVD1	2.64661	4.49769e-25	YMR101C	SRT1	-0.667889	5.58565e-09	YNL088W	TOP2	1.32436	2.67568e-06	YNL097W-A	NA	1.35511	5.27857e-23	YJL070C	NA	1.6998	5.66955e-63	YDR247W	VHS1
1.39809	5.86069e-24	YOL017W	ESC8	-1.46528	4.49566e-39	YOR095C	RKI1	0.459279	5.5853e-05	YMR009W	ADI1	-0.836347	2.67392e-09	YKR061W	KTR2	1.95457	5.27584e-31	YGR287C	IMA1	3.48986	5.6678e-16	tT(AGT)_7	NA
1.01687	5.84851e-24	YIR036C	IRC24	-2.64868	4.49455e-39	YOR133W-1A	NA	1.91757	5.5834e-91	TY_271	NA	1.42633	2.65939e-13	YGR205W	TDA10	-1.18254	5.27393e-29	YGR083C	GCD2	-0.538477	5.6674e-09	YLR229C	CDC42
-2.61355	5.84747e-210	YKR059W	TIF2	-2.54772	4.48505e-66	YPL256C	CLN2	0.496299	5.58152e-06	YKL132C	RMA1	-0.765744	2.6552e-05	YJR002W	MPP10	-2.85984	5.27315e-119	YDR060W	MAK21	-1.76996	5.66506e-54	YER001W	MNN1
1.01602	5.84486e-06	TY_263	NA	-3.58841	4.46122e-34	YKL060C	FBA1	1.29107	5.57519e-18	YML079W	NA	-1.16379	2.65032e-16	YPL116W	HOS3	2.07313	5.27224e-67	YDL079C	MRK1	-0.707124	5.66492e-13	YPL042C	SSN3
-0.466803	5.84254e-08	YHR192W	LNP1	-0.805945	4.45233e-11	YJR076C	CDC11	0.96199	5.57449e-22	YLR060W	FRS1	-0.569793	2.64803e-06	YBR049C	REB1	-0.748525	5.26694e-09	YDR189W	SLY1	1.05496	5.66448e-24	YJL132W	NA
-1.76213	5.84239e-13	YOR074C	CDC21	-1.83534	4.44775e-13	YPR080W-1A	NA	2.1425	5.57384e-56	TY_243	NA	3.07792	2.64282e-58	YHL021C	AIM17	1.81403	5.26319e-41	YJL161W	FMP33	1.50029	5.66217e-79	YIL033C	BCY1
1.32431	5.84209e-60	YAL028W	FRT2	-0.491984	4.44345e-05	YBR276C	PPS1	-0.824257	5.56603e-14	YFL027C	GYP8	0.838675	2.63367e-06	YKL107W	NA	1.65956	5.25481e-52	YJL053W	PEP8	-1.46659	5.65368e-05	YLR066W	SPC3
1.57202	5.84176e-67	YGL208W	SIP2	2.11222	4.44221e-92	YER091C	MET6	1.13595	5.56592e-30	TY5_11	NA	0.688568	2.62484e-07	SRG1	NA	0.802385	5.25363e-07	YPL120W	VPS30	-0.806555	5.64487e-06	TY2_LTR_72	NA
0.803269	5.84003e-20	YGL181W	GTS1	1.51225	4.43813e-06	tR(TCT)_4	NA	-1.58896	5.56161e-56	YOR061W	CKA2	-0.610326	2.62359e-06	YJR076C	CDC11	-1.58501	5.25318e-20	YOR226C	ISU2	1.88102	5.6414e-60	YPR037C	ERV2
0.639255	5.8394e-08	YNL304W	YPT11	-0.563771	4.43452e-05	YJL167W	ERG20	0.92268	5.56023e-20	YCL038C	ATG22	3.95059	2.62179e-178	YDL223C	HBT1	-1.16232	5.24481e-31	YEL031W	SPF1	-1.71565	5.63939e-19	YIL158W	AIM20
2.54791	5.83311e-263	YGR142W	BTN2	1.85657	4.42933e-16	TY_51	NA	2.58324	5.5539e-146	YDR517W	GRH1	-1.40227	2.61972e-23	YLR106C	MDN1	-1.8895	5.24085e-75	YML126C	ERG13	-3.13544	5.6379e-189	YER070W	RNR1
-3.42134	5.83012e-102	YFR032C-A	RPL29	1.95719	4.42641e-43	YKR009C	FOX2	1.19611	5.55021e-28	TY3-1p_LTR_11	NA	-0.817494	2.6179e-06	YNL186W	UBP10	-1.27967	5.23859e-15	YDR156W	RPA14	-2.50472	5.63741e-97	YDR060W	MAK21
0.728377	5.82862e-24	YOR138C	RUP1	-0.893351	4.42371e-09	YBL071C	NA	1.53798	5.54972e-31	YMR277W	FCP1	-0.727729	2.61455e-07	YDL155W	CLB3	-3.1316	5.22992e-98	YHR148W	IMP3	-1.19136	5.63292e-36	YNR043W	MVD1
-2.11365	5.82846e-108	YML124C	TUB3	0.871603	4.42137e-10	YHR011W	DIA4	-1.86821	5.54884e-31	YLR046C	NA	0.775899	2.6096e-07	YOL073C	DSC2	0.397395	5.22837e-05	YGL206C	CHC1	0.628943	5.62615e-11	YDR169C	STB3
1.78567	5.82641e-08	YOL083W	ATG34	-2.40045	4.42137e-10	YKL172W	EBP2	1.52051	5.54688e-42	YPRIME_3	NA	-1.37462	2.60926e-12	YLR134W	PDC5	-1.78994	5.22673e-40	YOR107W	RGS2	-1.64619	5.62399e-69	YGL169W	SUA5
0.530811	5.82631e-10	YNR067C	DSE4	-1.02006	4.41964e-11	YGL092W	NUP145	-1.53775	5.54022e-33	YKR052C	MRS4	-0.874007	2.60336e-09	YOR188W	MSB1	-1.69914	5.22183e-30	YIL142W	CCT2	0.890633	5.61618e-13	YPL118W	MRP51
-0.65996	5.80857e-11	YCL009C	ILV6	-2.76963	4.41793e-101	YER006W	NUG1	1.95404	5.53849e-50	YKL115C	NA	0.593825	2.59943e-05	YIL154C	IMP2'	1.95304	5.2163e-75	YER033C	ZRG8	1.76998	5.61518e-76	YFL016C	MDJ1
0.664114	5.80565e-06	YKR039W	GAP1	-1.52309	4.41698e-08	YPL243W	SRP68	0.609532	5.51004e-05	YBL090W	MRP21	3.11647	2.58823e-101	YHR096C	HXT5	-1.60917	5.21458e-45	YJL026W	RNR2	-2.5428	5.61441e-105	YGR103W	NOP7
-1.16195	5.80095e-17	YJL098W	SAP185	1.59719	4.41201e-07	tA(TGC)_2	NA	-0.968166	5.50915e-28	YLR233C	EST1	1.31101	2.5879e-23	YIL107C	PFK26	-3.57081	5.21139e-193	YOL019W	NA	-1.23699	5.61104e-10	YJR043C	POL32
-0.754377	5.79717e-10	YNL087W	TCB2	-0.818372	4.40618e-05	YFR009W	GCN20	1.97229	5.49857e-71	UNDEF_BY4741_99	NA	0.681152	2.58405e-08	YML086C	ALO1	-0.854033	5.19675e-13	YBR082C	UBC4	-0.852536	5.6043e-21	YOR099W	KTR1
-2.54604	5.79656e-129	YDR050C	TPI1	-2.30637	4.40376e-17	YPL227C	ALG5	2.17774	5.49836e-06	TY2_LTR_45	NA	-0.635191	2.57505e-07	YPRIME_6	NA	-0.691113	5.19252e-08	YDR394W	RPT3	-0.620946	5.60063e-05	YOR180C	DCI1
-0.912445	5.79655e-12	YNL262W	POL2	-1.30472	4.4021e-24	YOL057W	NA	0.742992	5.4964e-08	TY3_38	NA	-0.685997	2.55987e-05	YLR328W	NMA1	1.7191	5.19197e-34	YBR052C	RFS1	-1.98552	5.59936e-52	YOR369C	RPS12
-0.576779	5.79416e-05	YEL032C-A	NA	0.732705	4.39554e-06	YJL059W	YHC3	-0.480426	5.49391e-05	YBR144C	NA	0.611887	2.55368e-06	YJR126C	VPS70	0.634197	5.19159e-07	YNL279W	PRM1	1.30765	5.59916e-19	UNDEF_X2180-1A_2	NA
-0.359833	5.79416e-05	YKL027W	TCD2	-2.53015	4.39507e-25	YGR090W	UTP22	1.89915	5.4922e-10	YNL233W	BNI4	-0.502527	2.55221e-05	YHR103W	SBE22	-0.698738	5.18601e-08	YNL023C	FAP1	-2.06405	5.59446e-122	YBR078W	ECM33
-0.921092	5.79238e-14	YPR063C	NA	1.03975	4.38585e-07	YGL036W	NA	2.14256	5.48968e-106	YBR290W	BSD2	-0.545758	2.54897e-05	YMR054W	STV1	0.99368	5.18266e-19	YNL159C	ASI2	2.85197	5.59246e-99	YNL093W	YPT53
-0.707856	5.7905e-16	YJL192C	SOP4	1.63614	4.38458e-12	tL(CAA)_8	NA	1.16355	5.4896e-20	YDL120W	YFH1	-1.63109	2.54744e-10	transcr_16812	NA	1.04075	5.18005e-08	YLR122C	NA	-0.550164	5.59198e-09	YMR205C	PFK2
0.827539	5.7773e-17	YMR317W	NA	2.66605	4.38156e-56	YOR120W	GCY1	-0.356587	5.4855e-05	YPL171C	OYE3	0.799414	2.54525e-07	YIL017C	VID28	0.643155	5.17351e-10	YGL073W	HSF1	-1.43974	5.59149e-19	YNL234W	NA
1.06268	5.77626e-26	YBL101C	ECM21	-2.46273	4.38071e-104	YER110C	KAP123	0.800393	5.48426e-18	YDL153C	SAS10	-0.945266	2.54416e-06	YKL063C	NA	-0.775682	5.1668e-07	YDL186W	NA	-0.494336	5.59137e-06	YJL095W	BCK1
-1.5009	5.76876e-30	YML046W	PRP39	-1.56412	4.37843e-32	YGR200C	ELP2	-2.96237	5.4774e-176	YGR194C	XKS1	4.05036	2.5439e-153	YDR070C	FMP16	-0.64928	5.165e-10	YJR004C	SAG1	2.59995	5.58998e-82	YMR103C	NA
-0.878081	5.7652e-20	YDR187C	NA	-1.78974	4.36663e-13	YNL124W	NAF1	-2.30563	5.47667e-104	YOR307C	SLY41	2.85742	2.5411e-64	YEL039C	CYC7	-2.47768	5.16066e-135	YJL130C	URA2	0.385761	5.58563e-05	YIL013C	PDR11
-1.31567	5.75861e-16	YBL009W	ALK2	-2.08521	4.36069e-15	YJL079C	PRY1	-2.85968	5.47666e-197	YDR260C	SWM1	3.47276	2.5393e-100	YER066C-A	NA	0.88846	5.16026e-08	YJR108W	ABM1	2.59555	5.5731e-11	tA(TGC)_2	NA
1.96543	5.75855e-117	YML131W	NA	-1.94691	4.35093e-09	YPL217C	BMS1	-1.86446	5.47096e-49	YOR172W	YRM1	1.52026	2.52608e-05	TY_143	NA	-2.21196	5.15803e-81	YGR264C	MES1	0.813871	5.57066e-19	YPL176C	TRE1
-4.32312	5.752e-152	YDL037C	BSC1	-1.42691	4.35089e-31	YNL062C	GCD10	0.966179	5.4705e-26	YER119C	AVT6	3.63703	2.52035e-115	YML128C	MSC1	-2.29603	5.15726e-49	YML027W	YOX1	-1.50312	5.56938e-29	YNR051C	BRE5
-1.1699	5.74818e-53	YOR260W	GCD1	0.919098	4.34667e-06	YKL187C	FAT3	2.68749	5.47024e-06	YCR093W	CDC39	1.25731	2.51351e-26	YML131W	NA	1.97362	5.15718e-05	YHL045W	NA	2.03218	5.56399e-59	YDR215C	NA
0.523538	5.7451e-06	YBR122C	MRPL36	-2.07501	4.34378e-14	YLR146C	SPE4	-1.22516	5.46915e-29	YLR348C	DIC1	1.75701	2.51273e-19	YBR241C	NA	2.0551	5.14692e-68	YHR016C	YSC84	-1.19558	5.56019e-37	YER156C	NA
-0.870794	5.73954e-38	YOL123W	HRP1	-1.92975	4.3434e-10	YJL033W	HCA4	-0.811147	5.46467e-11	YDR130C	FIN1	0.821333	2.5118e-05	YML081C-A	ATP18	-2.95954	5.14425e-122	YGR079W	NA	-1.98582	5.5559e-65	YCL037C	SRO9
-0.424354	5.73817e-06	YCR077C	PAT1	-2.04775	4.33305e-61	YBR143C	SUP45	2.50038	5.45981e-08	YBL055C	NA	-0.839734	2.50895e-08	YPL159C	PET20	0.80133	5.14404e-13	YKL020C	SPT23	-1.62365	5.55505e-75	YOL092W	YPQ1
-0.592749	5.73602e-09	YLR407W	NA	1.04126	4.33298e-05	YPL223C	GRE1	-0.817477	5.45891e-13	YFL046W	FMP32	1.74082	2.49426e-56	YLR216C	CPR6	-2.08817	5.13819e-64	YJL200C	ACO2	-0.870277	5.55319e-20	YKL060C	FBA1
0.921863	5.73588e-56	YBR287W	NA	1.32934	4.32827e-11	UNDEF_SEY6210_30	NA	-1.83461	5.45076e-61	YFL001W	DEG1	-1.2312	2.488e-13	YIL141W	NA	-0.730342	5.13184e-06	UNDEF_BY4742_25	NA	-1.39307	5.55017e-23	YPL210C	SRP72
-1.03172	5.73367e-18	YCR051W	NA	-1.52366	4.32636e-19	YBR195C	MSI1	-0.894826	5.44808e-16	UNDEF_BY4741_2	NA	0.748147	2.4841e-05	YLR201C	COQ9	2.20885	5.1317e-87	YKL142W	MRP8	3.20611	5.5472e-12	TY1A_0	NA
-0.713533	5.7314e-19	YDR174W	HMO1	1.09432	4.32085e-08	YBL059C-A	CMC2	-2.45367	5.44775e-50	YPL144W	POC4	-0.585697	2.48293e-06	YCR037C	PHO87	2.06648	5.13103e-31	YBR018C	GAL7	0.528417	5.54555e-09	YGR136W	LSB1
1.32136	5.72946e-42	YBR178W	NA	-1.10113	4.32027e-10	YIL027C	EMC5	-0.73799	5.44292e-14	YJR143C	PMT4	-1.82621	2.47431e-52	YPL026C	SKS1	0.726456	5.13012e-06	YLR141W	RRN5	-1.35207	5.53723e-48	YML074C	FPR3
1.57256	5.71836e-14	TY_21	NA	2.17234	4.3081e-34	YGL183C	MND1	-0.785421	5.43526e-13	YJR107W	LIH1	-0.752856	2.47257e-06	YPL233W	NSL1	1.01478	5.12965e-12	YDR287W	INM2	0.890402	5.53126e-21	YNL071W	LAT1
0.540945	5.71518e-06	YMR164C	MSS11	1.42402	4.30294e-17	YER098W	UBP9	-1.58767	5.43422e-51	YLR265C	NEJ1	-0.781838	2.47087e-06	YKR086W	PRP16	-1.81548	5.12711e-47	YJR064W	CCT5	-1.29582	5.53107e-35	YDL150W	RPC53
1.29727	5.71385e-30	YFL032W	NA	1.74559	4.3024e-32	YNL007C	SIS1	-0.628702	5.43288e-09	UNDEF_BY4741_123	NA	-1.45082	2.4665e-18	YOL128C	YGK3	1.09008	5.1139e-30	YHR082C	KSP1	-1.37521	5.52413e-48	YHR149C	SKG6
-1.1511	5.70988e-13	YDL043C	PRP11	-1.26586	4.28168e-08	YOL064C	MET22	-0.710426	5.43274e-10	YMR239C	RNT1	-1.23567	2.45784e-13	YLR343W	GAS2	-3.31924	5.10692e-159	YDR500C	RPL37B	0.741509	5.524e-10	YAL020C	ATS1
-2.24795	5.70895e-08	YNL114C	NA	2.52503	4.28131e-26	YOL084W	PHM7	0.667408	5.43028e-09	YML116W	ATR1	0.973488	2.448e-08	YNL070W	TOM7	-0.988076	5.10201e-08	YHR167W	THP2	0.688801	5.5227e-10	YMR264W	CUE1
-0.934688	5.6947e-15	YBR159W	IFA38	1.10986	4.28024e-15	YLR173W	NA	-0.435179	5.42592e-05	YGR196C	FYV8	-0.657349	2.44696e-05	YLR233C	EST1	2.1181	5.10128e-52	YBR214W	SDS24	-0.620995	5.5224e-10	YDR226W	ADK1
1.84412	5.6882e-16	tP(TGG)_9	NA	0.853537	4.28012e-08	YMR252C	NA	0.629817	5.42491e-07	YHR086W	NAM8	2.21128	2.44038e-78	YOR374W	ALD4	2.75409	5.09662e-66	YDR018C	NA	-2.85256	5.51851e-215	YGL103W	RPL28
0.622182	5.68799e-22	YOR384W	FRE5	-2.91464	4.27703e-34	YLR186W	EMG1	1.16667	5.42418e-32	tI(GAT)_0	NA	3.28811	2.43239e-45	YKL026C	GPX1	-3.00104	5.08834e-83	YOR369C	RPS12	-0.438079	5.51144e-07	YEL002C	WBP1
-1.73924	5.68697e-78	YOR272W	YTM1	-1.38632	4.27374e-30	YDR427W	RPN9	-1.20353	5.41673e-21	YGR224W	AZR1	-1.76566	2.43239e-45	YKL112W	ABF1	0.655281	5.08633e-08	YOR211C	MGM1	0.715145	5.50727e-09	YPR045C	THP3
-0.821937	5.68645e-23	YGL092W	NUP145	-3.56778	4.26962e-46	transcr_6064	NA	-0.495148	5.41195e-07	YGR268C	HUA1	-1.11512	2.43067e-16	YBR243C	ALG7	-3.73134	5.08508e-183	YMR307W	GAS1	-2.29679	5.49862e-92	YIR026C	YVH1
-2.14995	5.66872e-165	YCR057C	PWP2	1.90032	4.26525e-40	YDR247W	VHS1	-0.915972	5.3914e-16	YJR160C	MPH3	1.87589	2.42404e-27	YIR038C	GTT1	2.83396	5.07987e-09	tT(AGT)_3	NA	-1.0742	5.4963e-24	YBR195C	MSI1
-1.19931	5.66792e-29	YMR033W	ARP9	-0.973114	4.25421e-07	UNDEF_SEY6210_8	NA	-1.69966	5.39018e-76	YLR312W-A	MRPL15	-0.650691	2.41917e-07	YLR187W	SKG3	-2.04462	5.06794e-29	YOR073W	SGO1	-1.88089	5.48793e-20	YOR079C	ATX2
1.5609	5.66774e-117	YKL103C	APE1	-1.9616	4.25327e-05	transcr_2604	NA	2.2845	5.3863e-09	YPL095C	EEB1	-1.46088	2.41634e-07	YGL158W	RCK1	-0.797823	5.0668e-05	YPL267W	ACM1	-0.618371	5.48495e-06	YEL021W	URA3
-2.03754	5.66754e-97	YDR172W	SUP35	-3.9182	4.24879e-56	YPL143W	RPL33A	-0.999988	5.38401e-25	YDL098C	SNU23	4.17678	2.41456e-84	YAL054C	ACS1	-1.66139	5.06297e-47	YNR038W	DBP6	-1.51269	5.4829e-05	YLR103C	CDC45
-1.05303	5.66733e-104	YLR378C	SEC61	0.611027	4.24219e-05	YOR222W	ODC2	-1.99011	5.38398e-45	YDL114W	NA	-0.954762	2.40658e-11	YBL034C	STU1	0.609235	5.05564e-06	YDR296W	MHR1	-0.681188	5.4827e-08	YAL011W	SWC3
-2.38577	5.6661e-69	YJL125C	GCD14	1.64584	4.24036e-10	TY_73	NA	-1.55074	5.38384e-29	YPR194C	OPT2	1.46226	2.40523e-09	YDR154C	NA	-4.42821	5.05172e-268	YGL123W	RPS2	-1.82603	5.47509e-57	YCR035C	RRP43
1.07642	5.66366e-36	YDR505C	PSP1	1.15869	4.23791e-06	YKL129C	MYO3	-1.41097	5.3826e-28	YNL020C	ARK1	-0.83057	2.40082e-08	YNL023C	FAP1	1.69702	5.04121e-35	YKL044W	NA	1.71177	5.4749e-46	YPR093C	ASR1
0.720468	5.6516e-09	TY_194	NA	1.45334	4.23716e-22	YBL099W	ATP1	-0.920858	5.3825e-09	YJL036W	SNX4	-0.885604	2.39398e-05	YEL072W	RMD6	0.738091	5.03652e-08	YOL155C	HPF1	0.398207	5.47084e-06	YKL215C	OXP1
1.43527	5.64765e-16	tR(TCT)_6	NA	-2.89758	4.23449e-76	YDL051W	LHP1	-1.90358	5.38023e-40	YOR023C	AHC1	0.864483	2.39079e-05	YGR048W	UFD1	1.50402	5.03478e-49	YOL100W	PKH2	-1.71223	5.47032e-97	YBL076C	ILS1
-0.604781	5.64184e-10	YDR092W	UBC13	-0.561016	4.23082e-05	YNR057C	BIO4	-0.391579	5.37836e-05	YIR017C	MET28	-0.666308	2.3806e-07	YPR169W	JIP5	-0.689681	5.03396e-10	YML103C	NUP188	-0.777026	5.47018e-16	YBR055C	PRP6
-1.7963	5.63799e-125	YML052W	SUR7	-1.6031	4.22376e-16	YHR149C	SKG6	-0.70754	5.37433e-09	UNDEF_BY4741_104	NA	0.774177	2.37532e-10	YER024W	YAT2	-0.603306	5.03266e-06	YBR110W	ALG1	3.03623	5.46965e-54	tT(AGT)_4	NA
-1.07938	5.63122e-09	YLL018C	DPS1	-2.76792	4.22126e-54	YLR175W	CBF5	-1.06663	5.36848e-33	YLR212C	TUB4	2.18474	2.37521e-53	YGR201C	NA	-0.943454	5.03157e-10	YJL128C	PBS2	-1.06359	5.46531e-16	YDL225W	SHS1
1.26503	5.62797e-35	YHL036W	MUP3	-1.04845	4.22078e-07	YBR263W	SHM1	0.86928	5.36305e-08	YOL003C	PFA4	1.352	2.36922e-08	YLR043C	TRX1	0.64159	5.02898e-05	YDR495C	VPS3	0.441441	5.4645e-06	YOR384W	FRE5
-0.513916	5.61302e-06	YJL095W	BCK1	-2.83282	4.21495e-47	YBR106W	PHO88	-3.02925	5.35054e-134	YDR090C	NA	2.62276	2.36892e-35	YOR121C	NA	-2.79197	5.02539e-117	YDR091C	RLI1	-0.41284	5.46154e-07	YPL082C	MOT1
-0.730144	5.60675e-09	YAL044C	GCV3	1.4212	4.21288e-09	YIL065C	FIS1	0.624707	5.34762e-09	YBR267W	REI1	-0.781278	2.36623e-05	YDL003W	MCD1	2.6655	5.02434e-82	YHL032C	GUT1	2.42151	5.4569e-147	YKL109W	HAP4
-0.663291	5.6058e-08	YGL257C	MNT2	-0.802684	4.21277e-10	YMR301C	ATM1	-1.11671	5.34691e-18	YKR036C	CAF4	1.35856	2.36595e-17	YEL060C	PRB1	0.72504	5.02057e-06	YLR337C	VRP1	-1.82649	5.45386e-11	YGL009C	LEU1
1.94811	5.60343e-05	YBL107W-A	NA	1.3455	4.21198e-11	YKL067W	YNK1	3.10236	5.34384e-227	YPR024W	YME1	2.101	2.36595e-17	YER084W	NA	-0.968684	5.01677e-16	YLR357W	RSC2	0.918766	5.44793e-23	YLR399C	BDF1
0.477423	5.60343e-05	YNL328C	MDJ2	-2.56422	4.20509e-46	YPR069C	SPE3	1.23456	5.3422e-21	YHR008C	SOD2	-0.828333	2.36546e-07	YGR188C	BUB1	-1.87522	5.00979e-47	YPL163C	SVS1	2.14736	5.44689e-105	YHR033W	NA
-1.55961	5.60178e-45	YBR248C	HIS7	2.23156	4.20342e-05	TY_81	NA	2.75925	5.3375e-141	YOL033W	MSE1	0.538443	2.3631e-05	YGR143W	SKN1	0.965548	5.00244e-11	YFR045W	NA	1.23263	5.44506e-24	YPR002W	PDH1
0.933488	5.60066e-45	YKL038W	RGT1	-1.2858	4.19546e-05	YNL102W	POL1	-0.960562	5.33636e-21	YPRIME_2	NA	-0.746529	2.36308e-05	YNL126W	SPC98	2.99887	4.99948e-111	YBR298C	MAL31	-1.92511	5.44324e-74	YDL003W	MCD1
-0.35627	5.59913e-05	YPL179W	PPQ1	-1.95557	4.18576e-09	YNL024C	EFM6	0.497157	5.32944e-07	YOR141C	ARP8	0.855202	2.35285e-10	YNL055C	POR1	1.95031	4.99701e-34	TY3_8	NA	-0.560592	5.44209e-08	YGL201C	MCM6
-2.18199	5.59738e-05	transcr_19266	NA	1.66682	4.18539e-05	TY4_18	NA	-0.651173	5.32115e-05	YEL027W	VMA3	-0.886928	2.34138e-09	YDL151C	NA	-4.31835	4.99226e-249	YMR143W-1A	NA	1.68426	5.43536e-63	YGR110W	CLD1
-0.678276	5.5962e-06	YOR069W	VPS5	-1.31186	4.18525e-11	YJL110C	GZF3	0.913572	5.30905e-11	YKL077W	NA	-0.62581	2.33739e-05	YIL026C	IRR1	1.12475	4.99196e-08	YBR148W	YSW1	-0.679197	5.43437e-16	YOR372C	NDD1
0.836432	5.59514e-06	YOR134W	BAG7	-0.629483	4.18511e-05	YML107C	PML39	0.781595	5.30802e-13	YGR175C	ERG1	-0.683443	2.33259e-05	YIL126W	STH1	-4.11121	4.99034e-182	YDR064W	RPS13	2.34102	5.43016e-23	tE(TTC)_2	NA
-0.552799	5.58303e-05	YFR052W	RPN12	-1.04647	4.18338e-08	YDR152W	GIR2	-0.622203	5.30622e-11	YDL189W	RBS1	-0.637116	2.32643e-06	YBL008W	HIR1	-1.56336	4.98992e-31	YCR065W	HCM1	0.675069	5.42785e-09	YER061C	CEM1
1.86299	5.58061e-23	tD(GTC)_13	NA	-1.2757	4.17921e-15	YKL161C	KDX1	-0.632786	5.30075e-07	YOR128C	ADE2	1.67155	2.32354e-49	YOR027W	STI1	-0.653381	4.98424e-07	YJR006W	POL31	1.52059	5.4266e-28	YMR320W	NA
0.838522	5.58061e-23	YDR122W	KIN1	-2.54483	4.1772e-64	YHR143W	DSE2	-0.472222	5.29858e-06	YBR169C	SSE2	2.66937	2.32123e-82	YBR169C	SSE2	-1.34619	4.98006e-25	YCL031C	RRP7	-1.91259	5.42557e-76	YLR106C	MDN1
2.01384	5.57994e-170	YGL037C	PNC1	-3.67934	4.17502e-73	YNL111C	CYB5	-1.15591	5.29458e-10	YIL082W	NA	-1.61771	2.32104e-37	YDR222W	NA	-3.46843	4.96997e-128	YNL289W	PCL1	0.562772	5.42548e-06	YOL025W	LAG2
-1.23908	5.57546e-07	YLR067C	PET309	-4.51012	4.16994e-127	YER070W	RNR1	-1.02563	5.29398e-22	YPR041W	TIF5	-0.873021	2.31871e-05	YLR030W	NA	-2.11807	4.96542e-33	YGR187C	HGH1	-1.61365	5.42386e-96	YML126C	ERG13
-0.724211	5.57295e-09	YIR033W	MGA2	4.57366	4.16653e-32	YAR035W	YAT1	-0.484798	5.28986e-05	TY_274	NA	-0.493746	2.31871e-05	YBR114W	RAD16	0.994934	4.96108e-12	YML028W	TSA1	0.839444	5.4225e-21	YIL055C	NA
0.496788	5.57283e-16	YFR021W	ATG18	-0.641065	4.16526e-08	YKL125W	RRN3	0.749172	5.28808e-12	YCL035C	GRX1	-4.05517	2.31825e-242	YGL256W	ADH4	2.57936	4.95362e-74	YOR348C	PUT4	2.92557	5.41853e-71	tR(TCT)_1	NA
0.932923	5.57237e-53	YFR029W	PTR3	-0.891112	4.16077e-05	YDR092W	UBC13	-2.22441	5.28487e-102	YBL015W	ACH1	2.03353	2.31617e-39	YHR104W	GRE3	-1.32095	4.95055e-16	YBR195C	MSI1	1.59725	5.41511e-57	YDR216W	ADR1
-0.438269	5.56947e-07	YMR149W	SWP1	-2.41993	4.15772e-66	YDR398W	UTP5	-0.998639	5.28266e-25	YDR115W	MRX14	0.914935	2.31555e-13	YLR370C	ARC18	0.82462	4.94897e-16	YPR022C	SDD4	0.767468	5.38965e-21	YOR035C	SHE4
-0.92941	5.56491e-06	YJL074C	SMC3	1.72485	4.1477e-22	YDL149W	ATG9	-1.59809	5.27912e-49	TY_280	NA	2.38751	2.31171e-58	YBL064C	PRX1	2.50196	4.94718e-81	YGR142W	BTN2	-0.802752	5.3894e-12	YIL103W	DPH1
-2.67359	5.55951e-60	YHR063W-A	NA	0.822754	4.14764e-08	YAR027W	UIP3	0.679325	5.276e-07	YJR063W	RPA12	2.68528	2.3104e-88	YPR184W	GDB1	0.480056	4.94559e-05	YGR057C	LST7	-0.946665	5.38698e-13	YNL059C	ARP5
-1.26559	5.55904e-21	YNL232W	CSL4	0.657372	4.14548e-08	UNDEF_SEY6210_27	NA	2.51904	5.27391e-06	YHR098C	SFB3	-1.23954	2.30978e-07	YAL037W	NA	1.13972	4.94441e-19	YDR517W	GRH1	-0.950255	5.38182e-23	YKL216W	URA1
-1.90237	5.55711e-89	YHR084W	STE12	0.782325	4.14063e-05	YDR003W	RCR2	1.13987	5.26715e-32	YHR197W	RIX1	-1.66449	2.30771e-24	YOL136C	PFK27	2.14774	4.94411e-65	YDR436W	PPZ2	-0.660771	5.3736e-09	YDR159W	SAC3
-0.613429	5.55682e-12	YML082W	NA	1.16437	4.13939e-05	TY_90	NA	1.33034	5.26621e-41	YHR035W	NEL1	2.44207	2.30377e-69	YAL061W	BDH2	0.921556	4.93747e-18	YLR241W	CSC1	3.11335	5.36248e-25	tV(CAC)_0	NA
1.70959	5.55646e-149	YJL141C	YAK1	1.65232	4.13757e-16	YPL222W	FMP40	2.07619	5.26303e-79	YDR379W	RGA2	-0.651804	2.3015e-05	YML023C	NSE5	0.954064	4.93232e-11	TY_9	NA	1.8545	5.35317e-16	YMR040W	YET2
-3.13397	5.55527e-261	YDL055C	PSA1	1.56923	4.13548e-20	YBL078C	ATG8	-1.2306	5.25896e-15	YLR104W	LCL2	0.81705	2.29635e-10	YDR342C	HXT7	-1.51676	4.92988e-29	YAR002C-A	ERP1	-1.79543	5.34843e-32	YDR083W	RRP8
-0.509707	5.55523e-07	YOL144W	NOP8	-1.07189	4.13504e-05	YMR125W	STO1	-1.57087	5.2553e-48	YOL007C	CSI2	0.81705	2.29635e-10	YDR343C	HXT6	0.661205	4.92749e-06	YPL098C	MGR2	-1.31035	5.34485e-12	YPL051W	ARL3
-1.53222	5.55523e-07	YGR072W	UPF3	-1.90404	4.12614e-51	YER086W	ILV1	1.32878	5.25431e-26	YFL036W	RPO41	1.52667	2.29603e-10	YOL101C	IZH4	-0.505732	4.9219e-05	YMR209C	NA	1.72519	5.34219e-76	YBR214W	SDS24
-0.5409	5.5541e-13	YNR017W	TIM23	1.64237	4.12525e-10	tT(AGT)_9	NA	-1.74152	5.25193e-72	YDR422C	SIP1	1.09593	2.29396e-05	RUF5-1	NA	0.9296	4.91591e-07	YGR028W	MSP1	1.09067	5.33831e-30	YOR026W	BUB3
-0.555594	5.55277e-12	YPL122C	TFB2	-1.52677	4.12491e-22	YDL189W	RBS1	1.05369	5.25133e-14	YMR032W	HOF1	1.09593	2.29396e-05	RUF5-2	NA	-0.560696	4.90312e-07	YBR198C	TAF5	-1.21717	5.3319e-52	YDR212W	TCP1
0.613891	5.55153e-09	YHR006W	STP2	0.697673	4.1229e-05	YHR075C	PPE1	0.323055	5.2496e-05	YAL027W	SAW1	-2.70601	2.29396e-05	tF(GAA)_5	NA	1.49771	4.90154e-43	YMR160W	NA	-0.389029	5.32753e-06	YHR098C	SFB3
2.05414	5.55124e-53	YBR050C	REG2	0.951775	4.11397e-16	UNDEF_SEY6210_15	NA	0.671803	5.24756e-09	YDR229W	IVY1	1.15004	2.29328e-14	YPR172W	NA	1.65126	4.89716e-48	YOR215C	AIM41	-0.874618	5.32374e-11	YOL006C	TOP1
2.04544	5.54402e-120	YKR067W	GPT2	-2.15907	4.10887e-59	YLL012W	YEH1	-0.589489	5.2443e-12	YPL036W	PMA2	3.21185	2.29012e-116	YHR087W	RTC3	0.658567	4.89676e-08	YPL040C	ISM1	0.64915	5.32221e-08	YJR074W	MOG1
0.413736	5.54401e-06	YKL022C	CDC16	1.85696	4.10761e-49	YBR169C	SSE2	-1.99257	5.24163e-126	YJR041C	URB2	1.43965	2.27717e-05	Q0115	BI3	2.04652	4.8914e-42	YGL208W	SIP2	-0.367143	5.31695e-05	YDR006C	SOK1
0.482307	5.5418e-09	YPR024W	YME1	-0.879104	4.10487e-09	YEL002C	WBP1	-1.70679	5.24084e-62	YLL062C	MHT1	1.13487	2.26481e-05	YHR053C	CUP1-1	-1.4303	4.89007e-22	YGR277C	CAB4	-0.780267	5.31608e-14	YIR033W	MGA2
0.74731	5.54029e-33	YPR013C	CMR3	0.638199	4.09289e-10	YDR423C	CAD1	2.73636	5.24073e-14	YDR172W	SUP35	1.13487	2.26481e-05	YHR055C	CUP1-1	-3.16306	4.8896e-102	YLR222C	UTP13	0.992726	5.31334e-26	YFL031W	HAC1
-1.18668	5.53783e-16	YNL320W	NA	0.564092	4.08195e-06	YCR068W	ATG15	-0.62107	5.24008e-13	YGL128C	CWC23	2.54571	2.25902e-11	YGR204C-A	NA	0.638738	4.88778e-09	YBR286W	APE3	0.480662	5.3102e-05	YKR052C	MRS4
1.0796	5.53668e-06	YNL179C	NA	2.47535	4.08121e-127	YBR050C	REG2	-1.15653	5.23997e-10	tS(AGA)_3	NA	-1.32524	2.25902e-11	YGR079W	NA	-1.02724	4.88294e-15	YML082W	NA	-0.964178	5.30909e-19	YDL116W	NUP84
-0.663615	5.52417e-05	YJL207C	LAA1	-1.48904	4.07801e-11	YLR084C	RAX2	0.655401	5.23857e-10	YNL329C	PEX6	-0.61712	2.25785e-05	YBL061C	SKT5	-0.869724	4.87603e-12	YJL062W	LAS21	-1.02048	5.3007e-12	YLR147C	SMD3
0.922671	5.50768e-56	YNL074C	MLF3	0.950867	4.07755e-05	YDL059C	RAD59	1.29168	5.2365e-37	TY_34	NA	1.93847	2.25764e-25	YPL201C	YIG1	1.6052	4.87231e-14	UNDEF_BY4742_125	NA	-0.821567	5.30015e-06	YLR363C	NMD4
-0.502213	5.50036e-16	YPL234C	VMA11	-1.55477	4.07605e-15	YDR161W	ACL4	1.24086	5.23598e-35	YMR099C	NA	-1.01658	2.25699e-19	YMR011W	HXT2	-2.10005	4.87189e-29	YIL158W	AIM20	3.04507	5.29454e-215	YEL024W	RIP1
1.15511	5.49198e-49	YHR198C	AIM18	1.18278	4.07583e-08	YPR037C	ERV2	-0.918555	5.23527e-13	YEL030W	ECM10	3.03708	2.25625e-157	YDR406W	PDR15	-2.81176	4.8594e-103	YPR112C	MRD1	-0.63476	5.28835e-09	YGL112C	TAF6
-3.56956	5.48972e-14	YDL159C-B	NA	-0.480252	4.06489e-05	YML075C	HMG1	1.17377	5.2331e-31	YGL179C	TOS3	1.23531	2.25344e-14	YMR311C_mRNA	NA	1.11978	4.85608e-12	YOR380W	RDR1	-0.937795	5.28036e-14	YBR164C	ARL1
-0.707209	5.48709e-12	YDR326C	YSP2	-1.26604	4.06354e-15	YOR338W	NA	0.7075	5.22985e-14	YOR021C	SFM1	0.845237	2.24167e-13	YBR054W	YRO2	0.891353	4.85325e-08	YDR132C	NA	0.758591	5.27642e-11	YLL038C	ENT4
-2.38218	5.48377e-168	YDR146C	SWI5	0.961113	4.05157e-08	YPL095C	EEB1	0.741399	5.22887e-13	YDR515W	SLF1	1.11073	2.24005e-16	YKL085W	MDH1	-1.18365	4.84972e-29	YBR060C	ORC2	0.793401	5.27452e-10	YGL128C	CWC23
1.13725	5.48338e-34	YDR030C	RAD28	1.08383	4.04935e-08	YER080W	AIM9	2.78882	5.22887e-13	YOR057W	SGT1	-1.31672	2.23752e-10	YDR013W	PSF1	-0.779645	4.84859e-06	YNR058W	BIO3	-1.28416	5.26697e-53	YDR454C	GUK1
-1.72791	5.48095e-11	YGR169C-A	LSO2	-0.844836	4.04554e-07	YML055W	SPC2	1.11517	5.2284e-31	YNL273W	TOF1	1.09611	2.23564e-07	YNL117W	MLS1	-1.41308	4.84683e-21	YGR208W	SER2	-1.31935	5.25827e-50	YDR395W	SXM1
-3.03276	5.48074e-84	YDR365C	ESF1	1.08395	4.04068e-05	tG(GCC)_11	NA	-1.26296	5.22442e-32	YNR020C	ATP23	-0.629873	2.23564e-07	YBR202W	MCM7	0.622324	4.84637e-08	YDR244W	PEX5	2.76008	5.25111e-81	tV(TAC)_0	NA
-0.485264	5.47652e-05	YKR008W	RSC4	1.1688	4.03822e-24	YPL219W	PCL8	2.05909	5.21381e-28	YOR317W	FAA1	0.660548	2.23219e-05	YGL055W	OLE1	-1.27884	4.83913e-11	YDL049C	KNH1	1.91072	5.25097e-08	YLR296W	NA
0.933115	5.4756e-75	YKL129C	MYO3	2.15038	4.03504e-14	YKR098C	UBP11	-2.08247	5.21126e-69	YOR039W	CKB2	-0.739348	2.23197e-08	YDL171C	GLT1	-2.04061	4.83639e-88	YPL263C	KEL3	2.12577	5.24507e-115	YML128C	MSC1
-1.2469	5.46869e-64	YHR183W	GND1	1.47003	4.03334e-25	YDR030C	RAD28	0.500284	5.20895e-06	YBR084W	MIS1	-0.915737	2.22981e-09	YHR071W	PCL5	0.522801	4.83545e-07	YGR231C	PHB2	-1.37351	5.24434e-54	YHL029C	OCA5
-1.27878	5.46759e-07	YAR008W	SEN34	0.953157	4.03226e-09	YOR267C	HRK1	2.1318	5.20214e-104	YDR158W	HOM2	0.885884	2.22886e-05	TY3_11	NA	1.26332	4.83029e-23	YPL164C	MLH3	1.03202	5.24232e-28	YPL248C	GAL4
-0.696423	5.46584e-07	YGR207C	CIR1	-2.58474	4.03194e-59	YJL193W	NA	1.04514	5.20097e-05	YPL227C	ALG5	1.09866	2.22546e-17	YDR214W	AHA1	3.40826	4.82942e-190	YNL134C	NA	-0.815685	5.22677e-21	YGR260W	TNA1
1.23917	5.46575e-34	YER182W	FMP10	-0.830592	4.03059e-08	YNL181W	NA	-1.6474	5.20005e-75	YKL179C	COY1	0.915062	2.22493e-05	TY_190	NA	0.830899	4.82582e-14	YDR368W	YPR1	1.36439	5.22621e-14	UNDEF_X2180-1A_3	NA
0.51504	5.46424e-06	YJR125C	ENT3	1.44069	4.02637e-10	YOR289W	NA	-0.655593	5.19743e-10	YKR032W	NA	0.917534	2.22085e-06	YER053C-A	NA	1.88338	4.81604e-11	TY_227	NA	-1.05265	5.22503e-29	YKR013W	PRY2
1.42396	5.45864e-10	tK(CTT)_13	NA	-1.61259	4.02424e-23	YKL182W	FAS1	-0.865281	5.19385e-08	YER048C	CAJ1	1.57193	2.21948e-13	YPL165C	SET6	-1.26456	4.81103e-07	YOR339C	UBC11	2.51411	5.21791e-89	YGR289C	MAL11
-0.459684	5.45823e-08	YHR200W	RPN10	-0.841399	4.0223e-10	YDR280W	RRP45	-1.24968	5.19062e-36	YIL086C	NA	1.95893	2.21378e-15	YDR281C	PHM6	-1.11488	4.80862e-26	YNL102W	POL1	3.65774	5.21783e-33	tA(TGC)_0	NA
-0.987953	5.44886e-11	YLR237W	THI7	-1.68968	4.01994e-37	YOL093W	TRM10	0.574444	5.18612e-05	YEL043W	NA	2.70845	2.21037e-88	YPR160W	GPH1	-1.90005	4.807e-20	YOL002C	IZH2	-2.38367	5.21601e-168	YOR341W	RPA190
0.610213	5.44576e-29	YMR291W	TDA1	1.42272	4.01925e-17	YJL165C	HAL5	-1.7235	5.17044e-30	YER058W	PET117	-0.783253	2.2074e-07	YPRIME_9	NA	2.92015	4.80094e-77	YPL147W	PXA1	1.24698	5.20289e-33	YOL100W	PKH2
-1.60736	5.44051e-63	YPR053C	NA	-1.92674	4.0164e-50	YCR057C	PWP2	-0.990555	5.16251e-17	YML002W	NA	-1.27997	2.20241e-18	YGR140W	CBF2	0.921604	4.79531e-08	YDR381C-A	NA	1.6689	5.20212e-64	YDR436W	PPZ2
2.14723	5.43763e-64	YJL220W	NA	-0.464354	4.01375e-06	YOR098C	NUP1	-2.44252	5.16211e-211	YHR021C	RPS27B	-0.826505	2.20208e-10	YLR331C	NA	-0.625906	4.79359e-08	YMR172W	HOT1	-0.981533	5.19945e-18	YHR005C	GPA1
-3.81039	5.43701e-55	YDL148C	NOP14	-1.75514	4.00964e-36	YLL035W	GRC3	-0.902198	5.15508e-13	YJL136C	RPS21B	0.622274	2.20066e-05	TY_45	NA	-0.512722	4.78516e-05	YLR440C	SEC39	-0.752346	5.19827e-06	YKL011C	CCE1
1.0955	5.4177e-44	YMR261C	TPS3	-4.7041	4.00683e-51	YLL045C	RPL8B	-2.1805	5.138e-109	YLR240W	VPS34	0.751451	2.19624e-08	YGR231C	PHB2	0.638463	4.78438e-06	YMR168C	CEP3	-2.47855	5.19629e-96	YGR079W	NA
-0.734084	5.41521e-11	YGL221C	NIF3	1.87558	4.00142e-65	YGR055W	MUP1	-0.662216	5.13375e-05	YDL089W	NUR1	-0.722908	2.18855e-07	YNR044W	AGA1	-2.14529	4.78407e-43	UNDEF_BY4742_89	NA	3.01203	5.19456e-96	tL(CAA)_1	NA
-0.832135	5.41327e-07	YBL063W	KIP1	2.05879	4.00051e-05	YPR010C-A	NA	-1.79033	5.13276e-59	YML115C	VAN1	-0.630627	2.18222e-05	YFL025C	BST1	-1.86029	4.78407e-43	YDL213C	NOP6	-1.66972	5.19433e-56	YDR361C	BCP1
0.951496	5.4132e-30	YNL011C	NA	-0.882687	4.00051e-05	YLR088W	GAA1	0.675633	5.12358e-11	YMR217W	GUA1	-0.913797	2.18107e-07	YPL256C	CLN2	-2.39704	4.78345e-99	YPL126W	NAN1	2.14203	5.19181e-123	YDL215C	GDH2
0.590345	5.41199e-14	YML025C	YML6	1.45379	3.99964e-20	YOL114C	PTH4	-2.26584	5.12306e-47	YNR011C	PRP2	1.05634	2.17359e-10	YDR168W	CDC37	1.78488	4.78276e-52	YJL164C	TPK1	1.65486	5.19002e-60	YLR037C	PAU23
-1.22177	5.4114e-104	YDL131W	LYS21	-0.960065	3.99913e-15	YKR038C	KAE1	0.686057	5.12008e-12	YNR024W	MPP6	1.97947	2.16992e-22	YPL119C	DBP1	0.691553	4.77793e-09	YIL105C	SLM1	0.915784	5.18619e-17	YNL159C	ASI2
1.1255	5.41011e-28	YGL096W	TOS8	-2.39911	3.99075e-17	YPL012W	RRP12	-2.0698	5.12004e-89	YMR188C	MRPS17	0.833673	2.1642e-10	YFR010W	UBP6	1.69441	4.7778e-47	YKL146W	AVT3	0.744858	5.16795e-16	YGL197W	MDS3
-0.917121	5.40645e-14	YBL041W	PRE7	-0.802816	3.98525e-14	YKR090W	PXL1	-1.78084	5.11376e-28	YNR038W	DBP6	-0.562343	2.15903e-06	YOR355W	GDS1	-2.49865	4.77778e-107	YER036C	ARB1	-1.71029	5.16603e-77	YBL042C	FUI1
1.65874	5.40403e-72	YDR435C	PPM1	2.58539	3.97405e-145	YBL049W	MOH1	2.02703	5.11224e-40	YLR053C	NA	2.86	2.15251e-69	YLR149C	NA	-3.81028	4.77597e-71	YAL025C	MAK16	-1.16241	5.16263e-17	YEL029C	BUD16
2.19539	5.40311e-35	TY_108	NA	-0.692302	3.97319e-08	YLR420W	URA4	0.523502	5.11015e-07	TY_124	NA	-0.939163	2.1506e-15	YOR370C	MRS6	-1.5052	4.77407e-12	YOR079C	ATX2	-0.578801	5.15731e-09	YNL278W	CAF120
-1.90724	5.39518e-96	YGR185C	TYS1	0.882163	3.96912e-06	YLR092W	SUL2	0.408886	5.10655e-06	YJL201W	ECM25	1.04358	2.14921e-15	YOR020C	HSP10	-0.601827	4.77313e-08	YJL054W	TIM54	-1.30318	5.15692e-45	YKR093W	PTR2
-1.21404	5.39353e-14	YGL220W	BOL2	-2.25223	3.96224e-21	YLR449W	FPR4	2.35433	5.10528e-05	YDR453C	TSA2	2.50274	2.13099e-65	YJR096W	NA	-1.28942	4.76886e-21	YPL244C	HUT1	1.72409	5.15682e-57	YOR136W	IDH2
-3.12852	5.39192e-138	YPL160W	CDC60	-1.68449	3.96171e-21	YLR243W	GPN3	-0.928352	5.10248e-16	YKL018W	SWD2	3.92993	2.1305e-48	YIL057C	RGI2	-3.70227	4.76815e-143	YDR101C	ARX1	-2.86323	5.1542e-180	YOL136C	PFK27
2.10464	5.39175e-48	snR58	NA	-1.71624	3.95876e-49	YGR173W	RBG2	-0.723578	5.10069e-06	YGR132C	PHB1	0.673359	2.12976e-10	YBL047C	EDE1	0.981882	4.76811e-10	YNL033W	NA	-0.781718	5.15385e-10	YER168C	CCA1
-0.461703	5.3864e-06	YAR066W	NA	1.83642	3.94865e-57	YMR135C	GID8	-2.85738	5.09947e-157	YJL029C	VPS53	1.36699	2.1242e-05	TY_350	NA	0.925298	4.76783e-08	YNL265C	IST1	-0.531197	5.151e-07	YNL106C	INP52
1.25168	5.38032e-13	TY3_24	NA	1.05967	3.94682e-09	YPR049C	ATG11	-1.57642	5.09737e-33	TY_282	NA	1.3564	2.12397e-13	YER182W	FMP10	0.465095	4.76766e-05	YBR295W	PCA1	-1.58717	5.15039e-29	YBR252W	DUT1
-0.783632	5.37966e-13	YAL029C	MYO4	-2.67926	3.94641e-25	YLR222C	UTP13	1.17503	5.0943e-18	YDR322W	MRPL35	-0.719288	2.12353e-06	YIL079C	AIR1	-0.519061	4.76424e-06	YER148W	SPT15	1.54306	5.14413e-38	YIL099W	SGA1
-2.34846	5.37827e-77	YNL255C	GIS2	2.40525	3.94632e-20	YNL036W	NCE103	-0.497437	5.0899e-05	YIL094C	LYS12	1.0017	2.12282e-07	YPL261C	NA	-1.6293	4.76003e-36	YDR454C	GUK1	0.794548	5.13993e-07	YJL046W	AIM22
1.83057	5.37797e-39	tL(CAA)_2	NA	0.660013	3.94239e-05	UNDEF_SEY6210_5	NA	-1.37856	5.08816e-43	YPR153W	NA	-0.532909	2.12176e-05	YPL183C	RTT10	1.08016	4.75382e-18	YJL172W	CPS1	1.98334	5.13063e-48	YPR020W	ATP20
0.788503	5.376e-21	YDR338C	NA	0.724325	3.93939e-10	YGR244C	LSC2	-0.6902	5.08807e-10	transcr_963	NA	-0.715148	2.12015e-08	YGR229C	SMI1	1.74699	4.74202e-13	tK(TTT)_1	NA	-2.42052	5.13057e-39	YOR143C	THI80
1.02738	5.37464e-05	YCR099C	NA	-0.600852	3.93836e-07	YOL054W	PSH1	-2.15978	5.08495e-122	YML032C	RAD52	-1.01481	2.11401e-10	YOL058W	ARG1	2.47958	4.73831e-50	YPL247C	NA	1.43539	5.12615e-76	YDR001C	NTH1
0.809047	5.37227e-09	YIR029W	DAL2	1.6593	3.93572e-08	tM(CAT)_0	NA	0.851878	5.07149e-14	YOR131C	NA	2.62276	2.10255e-31	YPL054W	LEE1	0.547732	4.73783e-05	YHR016C-1A	NA	-3.03688	5.12325e-274	YOR293W	RPS10A
2.06175	5.36886e-20	TY5_5	NA	1.34314	3.93285e-06	tL(GAG)_0	NA	1.025	5.07044e-20	YKL025C	PAN3	-0.642478	2.10141e-05	YOL155C	HPF1	1.59159	4.73431e-14	UNDEF_BY4742_16	NA	-0.574796	5.12302e-06	YOR323C	PRO2
0.757457	5.36692e-20	YNR036C	MRPS12	0.89296	3.93163e-07	YDL247W	MPH2	-2.0254	5.06421e-52	YGR084C	MRP13	-0.936111	2.09992e-10	YOR038C	HIR2	-3.5282	4.73395e-103	YOL041C	NOP12	-0.813869	5.09845e-14	YML109W	ZDS2
-1.23407	5.36669e-14	YNL057W	NA	0.918574	3.9296e-11	YDR322W	MRPL35	0.99523	5.06388e-14	YCR100C	NA	0.795239	2.09844e-09	YPL154C	PEP4	-0.896138	4.73107e-11	YER072W	VTC1	0.955514	5.09655e-17	UNDEF_X2180-1A_63	NA
0.787613	5.36623e-13	YJR159W	SOR1	1.66356	3.9283e-31	YDL238C	GUD1	2.01874	5.06194e-99	YER028C	MIG3	1.42159	2.09711e-14	YNL274C	GOR1	1.02389	4.72877e-24	YJL016W	TPH3	-0.55806	5.08663e-07	YFL010C	WWM1
-0.66038	5.36196e-09	YKL017C	HCS1	-1.46699	3.92793e-42	YAR015W	ADE1	0.852	5.0514e-08	YNL152W	INN1	1.13159	2.09493e-05	YHR052W-A	NA	-1.37176	4.72823e-25	YOL022C	TSR4	0.471072	5.08309e-06	YNL081C	SWS2
1.08192	5.35674e-59	YOR132W	VPS17	-2.35058	3.92428e-08	YDL148C	NOP14	-0.46235	5.04641e-07	YGL229C	SAP4	1.13159	2.09493e-05	YHR054W-A	NA	-1.0634	4.72438e-20	YIL009W	FAA3	0.643458	5.08232e-05	YNR022C	MRPL50
0.520248	5.35184e-10	YIL070C	MAM33	-2.09793	3.92231e-17	YMR309C	NIP1	1.44225	5.04429e-33	YDR003W	RCR2	-2.11203	2.09292e-09	YHR093W	NA	0.719962	4.71516e-09	YEL020C	PXP1	-1.25683	5.08121e-20	YPR051W	MAK3
-3.12585	5.34718e-292	YPL226W	NEW1	-0.821753	3.90665e-06	YOR021C	SFM1	1.81581	5.03948e-09	YNR070W	PDR18	-0.699042	2.09093e-06	YGR217W	CCH1	-2.29965	4.71407e-91	YHR068W	DYS1	-2.03258	5.0812e-63	YFR055W	IRC7
1.65819	5.34659e-31	YBL029C-A	NA	2.94729	3.90175e-11	TY_30	NA	2.97042	5.03902e-142	YOR060C	SLD7	-0.632153	2.08626e-06	YER111C	SWI4	1.06059	4.71398e-16	YJR085C	NA	1.92565	5.07699e-78	YDR204W	COQ4
-0.969668	5.34659e-31	YDR189W	SLY1	1.64841	3.89149e-12	TY_42	NA	-0.464842	5.0376e-06	YHR215W	PHO12	-2.04418	2.08251e-46	YNL289W	PCL1	0.965817	4.7119e-05	transcr_7786	NA	0.84989	5.07177e-11	YAL030W	SNC1
-3.39956	5.34529e-172	YHL001W	RPL14B	1.66122	3.89122e-28	UNDEF_SEY6210_34	NA	-1.69413	5.03443e-79	YHR079C	IRE1	1.85715	2.08218e-43	YOR185C	GSP2	1.17913	4.70128e-20	YOR152C	ATG40	1.28349	5.07121e-40	YIL050W	PCL7
-3.72542	5.34114e-272	YLR325C	RPL38	0.561999	3.88966e-06	YGL154C	LYS5	0.687591	5.02966e-13	YPR187W	RPO26	1.95298	2.07765e-09	YBR051W	NA	2.1223	4.69602e-70	YML118W	NGL3	0.434647	5.06845e-06	YOR231W	MKK1
0.490988	5.33946e-09	YBL047C	EDE1	1.48947	3.88961e-10	YBR183W	YPC1	-2.0144	5.02594e-82	YDR164C	SEC1	-1.14855	2.07413e-13	YIL092W	NA	-0.619688	4.6927e-05	YLL014W	EMC6	-0.628402	5.06158e-09	YGR172C	YIP1
1.65065	5.3361e-115	YBL086C	NA	1.47349	3.88857e-06	tS(AGA)_0	NA	-1.46175	5.02495e-35	YGL112C	TAF6	0.575701	2.07244e-05	YLR420W	URA4	-1.97535	4.68243e-42	YNL308C	KRI1	-0.890251	5.05414e-20	YJL025W	RRN7
0.565503	5.33408e-20	YML013W	UBX2	1.60223	3.88445e-11	tY(GTA)_2	NA	-2.10893	5.02077e-94	YLR151C	PCD1	-0.782061	2.05592e-05	YBR289W	SNF5	-0.481823	4.68015e-05	YJL095W	BCK1	1.59891	5.05408e-47	YPL196W	OXR1
0.870938	5.32961e-38	YGL199C	NA	1.65251	3.88209e-10	tA(AGC)_4	NA	-2.81763	5.01157e-139	YNL053W	MSG5	-0.874605	2.04969e-08	YNL298W	CLA4	0.835764	4.6798e-13	YML119W	NA	0.872568	5.04703e-12	YFR047C	BNA6
-2.0778	5.32735e-95	YFL034C-B	MOB2	2.95609	3.87899e-34	YMR081C	ISF1	1.76558	5.01129e-78	TY3-1p_LTR_7	NA	1.13728	2.04836e-18	YDR032C	PST2	2.17059	4.67869e-05	tF(GAA)_6	NA	-0.825333	5.04634e-12	YDR052C	DBF4
-0.882931	5.31521e-13	YJL115W	ASF1	-1.92688	3.87777e-24	YAR002C-A	ERP1	-4.40659	5.00922e-265	YOR047C	STD1	-0.830697	2.04107e-09	YBR295W	PCA1	-0.556695	4.67798e-05	YLR190W	MMR1	-0.594704	5.03961e-09	YMR288W	HSH155
0.758027	5.31239e-10	YCR025C	NA	-1.72483	3.87232e-23	YEL003W	GIM4	-0.992066	5.00266e-22	YBR109C	CMD1	0.620515	2.03802e-06	YDR427W	RPN9	3.02462	4.67741e-24	TY_75	NA	-1.91808	5.03834e-58	YBR154C	RPB5
1.87664	5.31144e-45	YOL131W	NA	0.847424	3.87212e-07	YHR194W	MDM31	-2.70107	5.00026e-102	tV(AAC)_0	NA	-0.626488	2.03802e-06	YML038C	YMD8	-2.19214	4.67458e-53	YBL002W	HTB2	-1.99079	5.03834e-58	YDR087C	RRP1
1.864	5.30866e-157	YJL185C	ATG36	1.84186	3.8717e-51	YLR297W	NA	0.437463	4.9996e-06	YIL013C	PDR11	-0.639625	2.03552e-07	YLR300W	EXG1	-0.548628	4.66485e-05	YPR133C	SPN1	-0.87029	5.03484e-10	YGR075C	PRP38
1.64441	5.30136e-27	YIL097W	FYV10	-2.03297	3.87101e-33	YLR409C	UTP21	-0.913175	4.99644e-16	YNL240C	NAR1	-0.667103	2.02757e-05	YIL144W	NDC80	-0.727852	4.66204e-13	YBR074W	PFF1	-0.515152	5.03453e-07	YDR174W	HMO1
0.81603	5.29841e-15	YBR098W	MMS4	0.897806	3.86158e-11	YML110C	COQ5	-0.813841	4.99362e-12	YBR150C	TBS1	2.13781	2.02734e-44	YDL024C	DIA3	-2.27392	4.66114e-47	YIL127C	RRT14	-1.11222	5.03256e-21	YDR026C	NSI1
1.04705	5.2968e-14	YOL108C	INO4	-4.39127	3.85961e-56	YER102W	RPS8A	1.8638	4.98876e-44	YPL134C	ODC1	0.967196	2.02521e-20	YDL124W	NA	-0.552128	4.66037e-09	YBL079W	NUP170	2.99309	5.02745e-48	tV(AAC)_8	NA
0.859409	5.29612e-28	YMR315W	NA	-0.778908	3.85256e-09	YGL223C	COG1	-2.59291	4.98547e-86	YMR123W	PKR1	-0.849644	2.02391e-07	YKL045W	PRI2	0.493377	4.65956e-06	YMR036C	MIH1	-0.857712	5.02323e-21	YOR330C	MIP1
-1.29328	5.2945e-09	YPL008W	CHL1	-2.88071	3.84727e-88	YJL122W	ALB1	-1.53732	4.98544e-31	UNDEF_BY4741_138	NA	-0.969461	2.02082e-07	YKL161C	KDX1	-1.80091	4.6568e-16	YJL179W	PFD1	-0.66029	5.01822e-10	YPR031W	NTO1
-0.296467	5.29395e-06	YMR203W	TOM40	-3.44905	3.84725e-61	YDL228C-1A	NA	-2.03075	4.9835e-92	YAL055W	PEX22	-1.06885	2.02056e-17	YAL024C	LTE1	-0.77435	4.64832e-07	YOL005C	RPB11	1.49468	5.01595e-47	YJL210W	PEX2
0.815085	5.28144e-16	YBR270C	BIT2	0.623834	3.84714e-08	YHR004C	NEM1	2.56215	4.98126e-85	UNDEF_BY4741_145	NA	-1.07173	2.01949e-06	YHR015W	MIP6	-2.42424	4.64791e-89	YBR154C	RPB5	-1.03574	5.01584e-24	YHR204W	MNL1
-4.78838	5.27919e-175	YNL178W	RPS3	-0.730737	3.84714e-08	YLR208W	SEC13	1.37743	4.98117e-35	YPR048W	TAH18	-0.673512	2.01184e-05	YFL037W	TUB2	0.810108	4.64482e-11	YGL254W	FZF1	1.39469	5.01526e-78	YDR074W	TPS2
-0.571512	5.27913e-06	YJL178C	ATG27	1.34491	3.84589e-05	YBR097W	VPS15	-1.43014	4.98117e-35	YJL023C	PET130	1.05048	2.01166e-13	YJL221C	IMA4	-0.729432	4.6413e-09	YGL241W	KAP114	0.365213	5.01404e-05	YNL101W	AVT4
-1.65325	5.27786e-59	YBR271W	EFM2	0.690787	3.82797e-05	YKL064W	MNR2	-0.668899	4.97977e-06	YPRIME_1	NA	-0.571245	2.00724e-05	YIL090W	ICE2	-0.684033	4.64008e-06	YOR367W	SCP1	3.20715	5.01227e-226	YKL067W	YNK1
-2.08562	5.26506e-58	YOR056C	NOB1	-1.01073	3.82466e-08	YOR235W	NA	1.11927	4.97579e-15	YJL207C	LAA1	0.673881	2.00527e-06	TY2_I-int_2	NA	-2.61311	4.63525e-117	YMR229C	RRP5	0.458182	5.01132e-05	YMR164C	MSS11
0.492747	5.26438e-07	YHR176W	FMO1	-2.77683	3.82236e-23	YGR271C-A	EFG1	0.901382	4.96786e-08	YLR207W	HRD3	-1.46688	2.005e-23	YNR066C	NA	-0.652972	4.6328e-05	YAR018C	KIN3	-0.601153	5.00861e-06	YGR278W	CWC22
-0.864364	5.2622e-19	YBR080C	SEC18	1.53814	3.81704e-06	YHR080C	LAM4	1.31325	4.96505e-30	YAL030W	SNC1	-1.29207	2.00021e-14	YJR153W	PGU1	-2.70289	4.62403e-139	YNL061W	NOP2	-0.74431	5.00861e-06	YIR009W	MSL1
-1.32797	5.25845e-65	YBR017C	KAP104	1.44693	3.81692e-14	YDR262W	NA	0.689981	4.96124e-06	YBR293W	VBA2	-0.727279	1.99594e-05	YDL209C	CWC2	-1.63976	4.61443e-29	YPR053C	NA	0.471368	5.00714e-06	YER143W	DDI1
2.12735	5.25552e-59	YHR138C	NA	1.31247	3.81673e-14	UNDEF_SEY6210_54	NA	-0.523744	4.96122e-05	YBR039W	ATP3	2.36128	1.9869e-14	YJL133C-A	NA	-0.850652	4.60994e-06	YGR150C	CCM1	1.05309	5.00528e-32	YLL027W	ISA1
-1.3683	5.25542e-89	YMR205C	PFK2	-1.63352	3.81447e-16	YBL016W	FUS3	-1.90054	4.96052e-90	YLR209C	PNP1	0.964602	1.98434e-05	TY2_I-int_12	NA	2.45607	4.60965e-82	YMR081C	ISF1	3.98145	4.99498e-17	tS(GCT)_2	NA
0.68601	5.23474e-12	YBR004C	GPI18	1.49614	3.81044e-21	UNDEF_SEY6210_14	NA	0.9636	4.95487e-21	YNR029C	NA	0.879465	1.98245e-05	YMR029C	FAR8	1.17184	4.6087e-05	TY3-1p_LTR_5	NA	-3.64754	4.99487e-295	YNL069C	RPL16B
-2.45174	5.2327e-131	YOR224C	RPB8	1.68291	3.80907e-07	YJL005W	CYR1	-1.21936	4.95151e-31	YML034W	SRC1	1.33551	1.97823e-06	YJL220W	NA	0.51605	4.6087e-05	YGL116W	CDC20	1.32022	4.99387e-47	YBL066C	SEF1
-0.335624	5.22614e-07	YBR069C	TAT1	1.6947	3.80688e-19	YCL026C-B	HBN1	-1.58173	4.9501e-36	YMR059W	SEN15	1.0178	1.97733e-07	YDL126C	CDC48	1.03188	4.60676e-08	YGR230W	BNS1	0.484719	4.9928e-06	YOR162C	YRR1
3.3671	5.22507e-09	YER067W	RGI1	-1.25535	3.80381e-15	YMR318C	ADH6	-1.61622	4.94539e-18	YHR110W	ERP5	-0.742498	1.97105e-08	YNR012W	URK1	-1.09572	4.60604e-15	YGR275W	RTT102	0.557521	4.99106e-12	YHR028C	DAP2
1.49081	5.22381e-17	YJL205C	NCE101	2.25663	3.79922e-18	YFR053C	HXK1	2.14653	4.94519e-07	YDL069C	CBS1	1.39653	1.97023e-27	YKR058W	GLG1	-2.81454	4.60238e-72	YFR055W	IRC7	1.08995	4.98864e-23	YBR077C	SLM4
-2.02674	5.2238e-89	YBR087W	RFC5	-1.98871	3.79844e-07	YMR229C	RRP5	0.606928	4.94457e-07	UNDEF_BY4741_54	NA	1.01607	1.96733e-06	YER072W	VTC1	-0.784557	4.5977e-10	YLR188W	MDL1	3.27796	4.98678e-93	tV(AAC)_0	NA
-0.625349	5.22153e-05	YIL014C-A	NA	1.7618	3.79544e-18	YGR053C	NA	-2.55552	4.94129e-95	YNL144C	NA	1.67302	1.95689e-30	YHL032C	GUT1	0.552683	4.59584e-06	YNR067C	DSE4	2.55599	4.98297e-12	tR(ACG)_0	NA
-1.11754	5.22153e-05	YDL068W	NA	1.50831	3.79276e-35	YHR161C	YAP1801	0.564386	4.93645e-05	TY_149	NA	-0.67863	1.95364e-06	YJR140C	HIR3	0.775624	4.59095e-10	YMR115W	MGR3	-0.637744	4.95873e-13	YDR238C	SEC26
-0.93189	5.21991e-08	YGL159W	NA	0.675814	3.78816e-05	YKL022C	CDC16	3.21148	4.93581e-192	YML031W	NDC1	-0.650851	1.94014e-05	YLR397C	AFG2	-0.695081	4.58965e-05	YKR083C	DAD2	-0.857381	4.95873e-13	YDR501W	PLM2
1.13589	5.21774e-18	YPL223C	GRE1	-4.27304	3.78592e-67	YKL180W	RPL17A	5.35559	4.92954e-99	YCR038C	BUD5	1.53149	1.93925e-20	YJL217W	REE1	-1.58302	4.58857e-37	YHR183W	GND1	1.49965	4.95815e-20	YMR007W	NA
1.84169	5.21536e-84	YBR056C-B	NA	1.54417	3.78547e-06	tS(TGA)_2	NA	-2.71448	4.923e-157	YDL242W	NA	1.13934	1.93689e-05	YDR196C	CAB5	-0.660213	4.58739e-09	YDR153C	ENT5	-1.97497	4.95278e-123	YHR064C	SSZ1
-3.43614	5.20792e-218	YGR128C	UTP8	-0.562556	3.78243e-05	YJR075W	HOC1	0.671589	4.92103e-11	YOR329C	SCD5	0.882683	1.93398e-07	YOR018W	ROD1	1.77775	4.57866e-07	YHL037C	NA	0.450912	4.95243e-07	YFL041W	FET5
0.819203	5.20761e-24	YDL233W	MFG1	0.812228	3.77952e-10	YOL025W	LAG2	0.646777	4.9199e-09	YDL065C	PEX19	1.12771	1.92714e-14	YGR141W	VPS62	-2.14914	4.57692e-12	YJL011C	RPC17	-1.41168	4.94743e-73	YPR016C	TIF6
0.700612	5.20499e-11	YNL063W	MTQ1	1.27708	3.7748e-07	YOL087C	DUF1	-0.477249	4.91824e-05	YDR437W	GPI19	0.61313	1.92623e-05	TY_325	NA	-0.583603	4.57564e-06	YOR304W	ISW2	2.98935	4.94273e-25	tE(TTC)_11	NA
0.672024	5.20279e-22	YML110C	COQ5	-1.16908	3.77449e-07	YDR211W	GCD6	-1.47015	4.91603e-47	YFR057W	NA	-1.28552	1.9229e-09	YBL097W	BRN1	0.954859	4.57191e-11	YML034W	SRC1	-0.649219	4.94192e-09	YOR262W	GPN2
0.531604	5.19003e-11	YDR387C	CIN10	3.76785	3.77322e-133	YLR174W	IDP2	-2.49291	4.9157e-130	YFR040W	SAP155	-0.664664	1.92053e-06	YJL071W	ARG2	-0.823388	4.57191e-11	YOR390W	FEX1	-0.863973	4.93958e-08	YLR341W	SPO77
-3.57565	5.18404e-85	YGL030W	RPL30	-0.638589	3.77149e-05	YOR066W	MSA1	1.77911	4.91109e-49	YOR343C	NA	1.94074	1.91792e-12	YDL130W-A	STF1	2.14423	4.57071e-05	tL(TAA)_3	NA	-1.86525	4.93477e-66	YKL205W	LOS1
-1.61383	5.18304e-30	YJR124C	NA	-1.17997	3.76545e-10	YGL026C	TRP5	-0.81612	4.90023e-18	YKR065C	PAM17	1.33263	1.9152e-10	YJL103C	GSM1	1.31899	4.56798e-30	YER098W	UBP9	-1.42226	4.93177e-32	YKR082W	NUP133
-3.22635	5.18283e-227	YBR247C	ENP1	5.0155	3.76508e-144	YCR021C	HSP30	-2.9599	4.89112e-216	YNL186W	UBP10	1.88627	1.91416e-26	YMR110C	HFD1	-2.07013	4.56515e-75	YPR144C	NOC4	-2.32174	4.926e-85	YNL175C	NOP13
0.544832	5.18162e-13	YLR375W	STP3	-1.0276	3.76424e-15	YBR030W	RKM3	1.32203	4.88804e-32	YHL005C	NA	2.98145	1.90361e-53	YJR038C	NA	-1.22942	4.56426e-17	YJL208C	NUC1	-1.5336	4.9242e-58	YDL167C	NRP1
-1.22647	5.17782e-32	YDR225W	HTA1	0.879232	3.76188e-05	YMR008C	PLB1	-0.736557	4.88174e-10	YJR118C	ILM1	1.02	1.90182e-05	YER020W	GPA2	-1.04254	4.55651e-20	YHL007C	STE20	-2.2891	4.91951e-118	YLL008W	DRS1
1.08164	5.17758e-40	YKL168C	KKQ8	-1.35621	3.76132e-11	YJL001W	PRE3	-1.4822	4.881e-50	YFL016C	MDJ1	-2.19062	1.89873e-114	YGL255W	ZRT1	2.15264	4.55581e-07	TY_18	NA	-0.968679	4.91743e-10	YBL057C	PTH2
-2.78613	5.17732e-103	YNL289W	PCL1	1.3782	3.75951e-06	tS(CGA)_2	NA	1.75298	4.88095e-05	YGL017W	ATE1	-0.990323	1.89564e-18	YPR010C	RPA135	0.645456	4.55463e-07	YHR124W	NDT80	-2.57295	4.91384e-152	YGR090W	UTP22
0.811357	5.17079e-16	YJL036W	SNX4	1.66399	3.75212e-45	YGR194C	XKS1	-0.999237	4.87683e-27	YLR305C	STT4	-0.955136	1.89344e-11	YKR093W	PTR2	1.45368	4.55303e-15	YDR031W	MIX14	2.03434	4.90446e-100	YLR345W	NA
0.597257	5.16611e-57	YBR286W	APE3	0.769779	3.74513e-07	YLL017W	NA	0.469356	4.87604e-06	YML104C	MDM1	-1.50565	1.89311e-07	YFR034W-A	NA	-0.596136	4.5443e-05	YER161C	SPT2	-1.18542	4.903e-14	YPL253C	VIK1
-0.855741	5.16163e-16	YIL044C	AGE2	-0.691917	3.74193e-08	YOL140W	ARG8	-0.8741	4.87155e-22	YGR094W	VAS1	-1.28645	1.88963e-15	YML109W	ZDS2	2.72682	4.53952e-10	tV(AAC)_3	NA	-1.19	4.89916e-33	YDR416W	SYF1
-1.29218	5.16116e-06	YLR080W	EMP46	-1.34446	3.73932e-29	YLR286C	CTS1	2.50185	4.86894e-142	YER033C	ZRG8	1.1844	1.88876e-07	YNL092W	NA	-0.628969	4.53755e-08	YGL178W	MPT5	0.377002	4.8984e-05	YJL083W	TAX4
1.23595	5.16079e-37	YGR287C	IMA1	1.13792	3.73626e-07	YDL242W	NA	3.57836	4.86698e-299	YJR047C	ANB1	-0.683958	1.88873e-06	YDR227W	SIR4	1.16783	4.53621e-07	TY_220	NA	1.24759	4.89506e-48	YGR019W	UGA1
-0.667749	5.15952e-10	YIL141W	NA	-1.89917	3.72787e-13	YAL035W	FUN12	-1.05419	4.86513e-25	TY_91	NA	-0.871591	1.88623e-08	YMR172W	HOT1	3.72385	4.53404e-184	YNL195C	NA	2.43649	4.89153e-11	tK(CTT)_1	NA
-2.09792	5.15183e-06	transcr_9820	NA	1.03623	3.72574e-07	YDL004W	ATP16	-3.08759	4.86314e-147	YGL243W	TAD1	-1.27348	1.88326e-13	YNL262W	POL2	1.02869	4.53313e-19	YLR361C	DCR2	0.893625	4.88789e-07	YHR116W	COX23
0.481107	5.14499e-07	YOR350C	MNE1	1.79049	3.72178e-28	YML118W	NGL3	3.11101	4.86262e-199	YJL123C	MTC1	1.29374	1.88188e-15	YKL171W	NNK1	1.21935	4.53164e-13	YDL239C	ADY3	0.830588	4.8836e-16	YLR201C	COQ9
0.926076	5.13808e-75	YNL045W	LAP2	-2.37313	3.721e-18	YDR165W	TRM82	0.654514	4.85822e-05	YLR095C	IOC2	3.03369	1.88106e-21	YOR186W	NA	1.52755	4.5314e-41	YKL168C	KKQ8	-0.466632	4.88136e-07	YLL036C	PRP19
0.72103	5.13629e-10	YDL245C	HXT15	1.39448	3.71023e-11	TY_95	NA	-1.22026	4.85821e-34	YCL008C	STP22	-0.949208	1.87229e-08	YIL123W	SIM1	-1.08083	4.5313e-14	YGL058W	RAD6	2.61218	4.87755e-131	YDL204W	RTN2
-1.26757	5.13481e-80	YCR065W	HCM1	-1.15812	3.70901e-06	YMR033W	ARP9	0.945265	4.85784e-13	YKL148C	SDH1	-0.744024	1.86801e-05	transcr_19008	NA	1.23602	4.52988e-22	YLR109W	AHP1	1.60792	4.87594e-67	YLR295C	ATP14
-0.847807	5.13158e-21	YBL003C	HTA2	-1.84534	3.70815e-12	YJL050W	MTR4	-1.58947	4.85674e-61	YOL006C	TOP1	2.44329	1.86502e-05	YOR266W	PNT1	3.06681	4.52669e-190	YMR105C	PGM2	1.12182	4.87498e-07	transcr_5290	NA
-1.32897	5.12332e-41	YNL062C	GCD10	0.741174	3.69878e-07	YDR518W	EUG1	-1.28255	4.85647e-28	YMR295C	NA	1.7441	1.86178e-44	YOR298C-A	MBF1	1.23515	4.52642e-33	YJL094C	KHA1	-2.27693	4.87376e-68	YCR087C-A	NA
0.852321	5.12063e-08	YIL007C	NAS2	-1.50817	3.69464e-13	YCR052W	RSC6	0.880411	4.85358e-13	YOL019W	NA	0.690649	1.85329e-05	YDL125C	HNT1	-0.644995	4.52353e-06	YMR241W	YHM2	-0.583706	4.8713e-07	YNL142W	MEP2
-1.74115	5.11712e-118	YPL231W	FAS2	-1.86412	3.68979e-13	YJL026W	RNR2	-1.64871	4.84971e-43	YML101C	CUE4	0.908948	1.84685e-10	YNL144C	NA	-0.766193	4.51737e-05	YOR044W	IRC23	0.889793	4.86571e-16	YJR113C	RSM7
1.52009	5.11441e-53	YDR298C	ATP5	-1.71369	3.68979e-13	YPR094W	RDS3	-1.70724	4.84673e-80	YOR142W	LSC1	0.692008	1.84247e-05	TY2_I-int_3	NA	2.02088	4.51646e-10	TY2_LTR_68	NA	-1.67727	4.86182e-67	YER009W	NTF2
1.71353	5.11351e-121	YDL004W	ATP16	-1.0257	3.68812e-11	YBL035C	POL12	1.50548	4.84362e-39	YKL152C	GPM1	-1.23709	1.83785e-06	YCR063W	BUD31	-2.19174	4.51087e-104	YPR069C	SPE3	0.562519	4.8571e-05	YBR290W	BSD2
-3.61343	5.11221e-228	YKR057W	RPS21A	1.07459	3.68705e-08	TY4_0	NA	-2.18259	4.83907e-46	YDR351W	SBE2	0.791544	1.83626e-06	YNL217W	NA	0.641553	4.50724e-07	YBR065C	ECM2	-1.06353	4.8561e-15	YJR053W	BFA1
0.581849	5.10899e-10	YOR030W	DFG16	1.14634	3.6814e-10	YER020W	GPA2	-0.815855	4.83315e-06	YJL141C	YAK1	-0.815026	1.83592e-07	YBL004W	UTP20	-1.78397	4.49901e-37	YBR171W	SEC66	-0.657137	4.85421e-11	YAL043C	PTA1
-0.98486	5.10674e-09	YLR318W	EST2	-0.940723	3.68045e-05	YPL204W	HRR25	2.13139	4.8326e-05	transcr_1287	NA	2.31569	1.83567e-05	YOR262W	GPN2	0.937423	4.49829e-20	YML117W	NAB6	-2.26174	4.8539e-98	YHR169W	DBP8
-1.33629	5.10428e-131	YBR283C	SSH1	-1.15083	3.66912e-14	YOR209C	NPT1	-1.95151	4.83162e-87	YPR086W	SUA7	-0.648191	1.83402e-06	YLR096W	KIN2	1.87993	4.49811e-35	YNL009W	IDP3	0.766513	4.85004e-14	YGL134W	PCL10
0.812729	5.10114e-48	YDR481C	PHO8	1.17997	3.65826e-07	YLL023C	POM33	-1.94163	4.82449e-38	YDL042C	SIR2	1.55427	1.83054e-21	YDR358W	GGA1	0.500885	4.4978e-05	YDR239C	NA	-0.707812	4.83957e-16	YDR348C	PAL1
1.84233	5.09509e-64	tV(TAC)_1	NA	-1.17487	3.65491e-09	YHL028W	WSC4	1.12988	4.82339e-26	YDR211W	GCD6	0.852809	1.82926e-09	YOL016C	CMK2	-1.0181	4.49477e-11	YMR179W	SPT21	0.893108	4.83422e-15	YLL056C	NA
1.56714	5.09505e-05	tL(TAA)_2	NA	-1.75506	3.64917e-06	YBR067C	TIP1	-0.779428	4.81265e-10	YMR131C	RRB1	2.05017	1.82817e-16	YPR160W-A	NA	1.01489	4.48953e-18	YLR034C	SMF3	-0.456094	4.82814e-05	YCR051W	NA
1.31122	5.08569e-26	YPR192W	AQY1	0.720859	3.64645e-14	YBR003W	COQ1	-2.82707	4.80841e-194	YGR201C	NA	-0.70434	1.82754e-10	YBL079W	NUP170	1.16748	4.48524e-30	YPL006W	NCR1	-1.80131	4.82702e-69	YBR187W	GDT1
-0.392176	5.08355e-12	YBR220C	NA	-0.874157	3.64479e-08	YML114C	TAF8	0.831172	4.80092e-17	YMR130W	NA	1.20135	1.82739e-11	YGR135W	PRE9	-2.01801	4.48298e-63	YGL234W	ADE5,7	-0.446712	4.82625e-06	YGL186C	TPN1
3.49478	5.07913e-198	YDR070C	FMP16	1.40125	3.64432e-19	YJR149W	NA	-1.53114	4.79738e-42	YPR033C	HTS1	-1.03554	1.82739e-11	YJL025W	RRN7	-1.58567	4.48154e-37	YBR248C	HIS7	-2.21211	4.82244e-147	YDR033W	MRH1
0.3803	5.07595e-06	YDR063W	AIM7	2.19649	3.64315e-43	YML100W	TSL1	2.45113	4.79081e-144	YPL094C	SEC62	1.37597	1.82584e-06	Q0120	BI4	-0.689275	4.4815e-11	YNL130C	CPT1	1.16164	4.81869e-27	YCR068W	ATG15
-0.915555	5.07238e-27	YLR459W	GAB1	-2.37325	3.64175e-39	YIL123W	SIM1	0.789559	4.78969e-05	TY_227	NA	0.972325	1.82278e-06	YPL222W	FMP40	-1.05734	4.48046e-15	YER055C	HIS1	-1.39449	4.81701e-53	YGL035C	MIG1
1.30573	5.07142e-46	YIL111W	COX5B	-3.91237	3.64061e-105	YBR181C	RPS6A	0.572599	4.78443e-06	YDR006C	SOK1	-0.885887	1.82269e-14	YDL231C	BRE4	-0.595294	4.47873e-07	YPL116W	HOS3	1.18734	4.81613e-39	YDR313C	PIB1
0.712919	5.0694e-05	YHR177W	NA	1.5981	3.63609e-14	tR(TCT)_0	NA	0.419126	4.7837e-05	YPR100W	MRPL51	2.87079	1.81798e-25	YMR324C	NA	-1.1115	4.47213e-15	YER149C	PEA2	1.4807	4.81594e-51	YKL103C	APE1
0.465785	5.06795e-11	YOR034C	AKR2	-1.50907	3.63602e-27	YGR049W	SCM4	0.938702	4.77687e-16	YNR009W	NRM1	-1.54235	1.81695e-07	UNDEF_BMA64-1A_25	NA	1.35932	4.46617e-18	YOL110W	SHR5	-1.51832	4.81266e-62	YFL022C	FRS2
-1.51924	5.06471e-31	YNL163C	RIA1	1.78316	3.63035e-13	YKL141W	SDH3	2.77311	4.77566e-30	YJR078W	BNA2	-0.697118	1.81601e-06	YDR326C	YSP2	2.99021	4.46584e-181	YFR053C	HXK1	1.77177	4.80696e-108	YOL126C	MDH2
-3.68804	5.06441e-88	YKR081C	RPF2	-3.8691	3.62896e-78	YLR406C	RPL31B	2.77311	4.77566e-30	YJR082C	EAF6	2.54693	1.8148e-35	YPL171C	OYE3	0.706217	4.46255e-07	YKR017C	HEL1	-1.97125	4.8067e-46	YHR085W	IPI1
-1.00468	5.05825e-12	YDL041W	NA	1.24469	3.62853e-07	YCR022C	NA	-1.46081	4.76893e-22	YLR188W	MDL1	0.846397	1.80506e-08	YGL062W	PYC1	2.4882	4.45998e-107	YIR039C	YPS6	0.71477	4.80166e-14	YOR329C	SCD5
-0.285995	5.05194e-06	YKL098W	MTC2	-3.56527	3.62424e-48	YLR441C	RPS1A	1.9839	4.76506e-68	TY4_23	NA	-0.692594	1.80142e-10	YDR345C	HXT3	-2.12297	4.45658e-74	YHR019C	DED81	1.27391	4.79224e-11	YPL191C	NA
1.41219	5.04897e-07	tL(TAA)_1	NA	-4.30716	3.62271e-52	YNL178W	RPS3	2.17829	4.76384e-41	YAR042W	SWH1	-0.990325	1.79974e-06	YLR227C	ADY4	-1.10301	4.45627e-18	YFR051C	RET2	0.613559	4.79202e-07	YNL314W	DAL82
2.07431	5.04786e-07	tT(AGT)_8	NA	-2.59547	3.62108e-85	YDR091C	RLI1	2.50168	4.76352e-113	UNDEF_BY4741_59	NA	0.803974	1.79841e-07	YGR286C	BIO2	-0.732058	4.44993e-07	YAL011W	SWC3	-2.1483	4.78889e-149	YCR057C	PWP2
-1.58666	5.04668e-09	YNR025C	NA	-0.956192	3.61785e-05	YLR116W	MSL5	-0.831457	4.76291e-11	TY2_LTR_22	NA	-1.06085	1.79841e-07	YOR062C	NA	2.88149	4.44783e-165	YBR132C	AGP2	-2.14209	4.78744e-81	YLR449W	FPR4
0.43483	5.04246e-10	YMR145C	NDE1	-1.02979	3.61491e-06	YAL046C	BOL3	-0.958166	4.75961e-07	YIL142W	CCT2	-0.538776	1.78886e-05	YML116W	ATR1	-0.598839	4.44453e-05	YLR199C	PBA1	-0.638524	4.77506e-12	YDL102W	POL3
1.39329	5.03131e-19	YHL022C	SPO11	-2.14216	3.61265e-35	YJL125C	GCD14	1.20517	4.7584e-12	tT(AGT)_7	NA	-0.672451	1.78768e-06	YIL151C	ESL1	-0.640629	4.44385e-08	YDR497C	ITR1	0.684908	4.76008e-11	YHR112C	NA
0.659871	5.02448e-10	YLR361C	DCR2	2.56164	3.60802e-48	YEL039C	CYC7	1.92735	4.75487e-06	YBL014C	RRN6	-0.862022	1.78384e-07	YBL009W	ALK2	-4.29657	4.44343e-213	UNDEF_BY4742_87	NA	-1.96882	4.75785e-45	YDL153C	SAS10
-1.25915	5.02343e-16	YKR068C	BET3	-1.48457	3.59294e-06	YDL213C	NOP6	-1.4848	4.75348e-61	YPL103C	FMP30	1.38248	1.78191e-15	YFL026W	STE2	-0.736694	4.44025e-07	YKL042W	SPC42	-1.1827	4.75785e-30	YNL261W	ORC5
1.4835	5.02184e-22	YIL065C	FIS1	-1.1918	3.59294e-06	YGL232W	TAN1	-0.924214	4.75325e-13	YBL104C	SEA4	-0.843324	1.77684e-09	YJL209W	CBP1	2.8488	4.4329e-50	TY3_4	NA	0.668489	4.75502e-06	YBR223C	TDP1
1.8121	5.01976e-29	YBR052C	RFS1	1.76175	3.59225e-11	TY_217	NA	-1.91949	4.75043e-07	YKL181W	PRS1	-0.751244	1.77274e-06	YDL116W	NUP84	-2.63494	4.43222e-168	YPL160W	CDC60	0.387157	4.75313e-05	YOR052C	TMC1
-1.70171	5.01767e-63	YMR303C	ADH2	1.52938	3.58801e-12	YOR347C	PYK2	-0.848374	4.74801e-16	YKL087C	CYT2	-0.772572	1.77243e-05	YLR403W	SFP1	-1.1936	4.42918e-19	YIR011C	STS1	-0.48634	4.75116e-06	YOR201C	MRM1
1.15071	5.01706e-32	YCR073W-A	SOL2	0.823954	3.58095e-05	YOL073C	DSC2	0.722125	4.74781e-11	YGR135W	PRE9	0.883914	1.7695e-12	YBR212W	NGR1	0.490462	4.42696e-05	YGL163C	RAD54	0.817038	4.74949e-14	YBL029W	NA
-0.777024	5.01352e-05	YDR191W	HST4	0.843539	3.57511e-07	YNL019C	NA	-0.641714	4.74743e-07	YGL004C	RPN14	1.15278	1.76851e-05	TY_39	NA	-0.710983	4.42044e-06	YKL108W	SLD2	1.66788	4.74895e-27	YJL217W	REE1
0.884535	5.01073e-40	YOR040W	GLO4	1.01332	3.57357e-11	YDL174C	DLD1	1.39882	4.74692e-12	YGL153W	PEX14	-0.716227	1.76842e-05	YBL082C	ALG3	0.76409	4.41823e-05	YBR223C	TDP1	0.992531	4.74837e-38	YJL212C	OPT1
1.18622	5.00963e-56	YDR322W	MRPL35	-1.60273	3.57192e-16	YOR157C	PUP1	-1.55788	4.74451e-69	YKL064W	MNR2	2.31589	1.76727e-05	transcr_1138	NA	0.602872	4.41823e-05	YNL020C	ARK1	-2.54309	4.74734e-160	YJL069C	UTP18
1.23887	5.00939e-37	YBR001C	NTH2	1.51405	3.5708e-12	YML120C	NDI1	0.881235	4.73765e-14	YMR112C	MED11	2.31589	1.76727e-05	transcr_389	NA	-2.49119	4.41601e-99	YJL050W	MTR4	-2.43719	4.74707e-121	YOL097C	WRS1
-0.40094	5.00717e-05	YDL093W	PMT5	1.95912	3.56962e-21	YPL230W	USV1	-0.536445	4.73555e-06	YER164W	CHD1	-1.20253	1.7582e-21	YLR023C	IZH3	-0.507732	4.41411e-05	YPL269W	KAR9	4.40607	4.74053e-21	tK(CTT)_9	NA
-0.488009	5.00717e-05	YOR305W	RRG7	1.14256	3.56865e-22	YLR133W	CKI1	-0.936015	4.73504e-15	YLR326W	NA	-0.623862	1.75645e-07	YPL032C	SVL3	-1.20629	4.41349e-25	YJL187C	SWE1	-0.608654	4.73974e-05	YLR086W	SMC4
0.528143	5.00553e-12	YEL077C	NA	0.907634	3.56802e-06	YLR414C	PUN1	2.57398	4.73093e-28	transcr_1893	NA	2.87441	1.75539e-36	YMR174C	PAI3	-0.842155	4.40926e-12	YPL105C	SYH1	-0.858284	4.73275e-23	YHR183W	GND1
0.385619	4.99761e-06	YJR005W	APL1	-4.53299	3.56498e-54	UNDEF_SEY6210_52	NA	-0.539518	4.72956e-08	YGL254W	FZF1	0.735449	1.74503e-05	YAL049C	AIM2	-0.813229	4.40525e-12	YJL117W	PHO86	-0.74125	4.73253e-09	YPR105C	COG4
0.955346	4.9974e-26	YBR179C	FZO1	1.82395	3.55738e-07	YOR387C	NA	-0.658804	4.72956e-08	YJL165C	HAL5	1.03325	1.74236e-07	YOR347C	PYK2	-1.30078	4.40438e-19	YDR194C	MSS116	-1.50259	4.73044e-60	YHR069C	RRP4
-2.48329	4.99566e-07	YOR314W	NA	-1.48748	3.55692e-32	YOR337W	TEA1	1.20383	4.72681e-27	YDR429C	TIF35	1.13488	1.74175e-15	YNL134C	NA	-1.03786	4.39713e-17	YMR108W	ILV2	3.48505	4.72963e-29	tK(CTT)_8	NA
-1.02564	4.99333e-27	YPR128C	ANT1	-1.81406	3.55551e-22	YNL149C	PGA2	-2.33882	4.72092e-147	YJL101C	GSH1	-0.95863	1.7394e-21	YDR127W	ARO1	2.30642	4.3966e-64	YDL204W	RTN2	1.52742	4.72787e-46	YJR149W	NA
-1.69962	4.99165e-42	YNL312W	RFA2	-0.763909	3.55092e-05	YDL168W	SFA1	0.894633	4.71932e-08	YNL210W	MER1	-0.53618	1.73933e-05	YLR291C	GCD7	-1.12231	4.39198e-08	YHR060W	VMA22	-1.09399	4.72093e-29	YLR401C	DUS3
1.49575	4.99125e-05	transcr_24026	NA	-0.670875	3.54645e-06	YGR012W	MCY1	-2.24662	4.71735e-102	YDR063W	AIM7	1.17469	1.73104e-12	YER015W	FAA2	-2.04035	4.39115e-24	YDR021W	FAL1	0.998836	4.717e-18	YGR235C	MIC26
0.507472	4.99028e-14	YNL003C	PET8	-1.45641	3.54408e-22	YOR067C	ALG8	0.976035	4.71522e-23	YPL121C	MEI5	-0.756655	1.72417e-05	YAR075W	NA	1.40473	4.38865e-22	YDL183C	NA	1.57764	4.7144e-59	YDL174C	DLD1
-0.447788	4.98833e-05	YHR036W	BRL1	0.949705	3.54017e-10	YIL077C	NA	-1.65521	4.7144e-62	YKL143W	LTV1	0.69557	1.72234e-06	YIL137C	TMA108	1.43303	4.38724e-40	YOR185C	GSP2	-1.03715	4.71067e-23	YAL038W	CDC19
-3.38655	4.9877e-216	YOR294W	RRS1	0.919056	3.53432e-05	YGR019W	UGA1	-1.49573	4.71259e-59	YML057W	CMP2	-0.683884	1.72234e-06	YGR007W	ECT1	-1.05219	4.38442e-18	UNDEF_BY4742_78	NA	0.712036	4.704e-07	YFR008W	FAR7
-1.0756	4.98526e-18	YMR214W	SCJ1	-0.637929	3.53247e-05	YNR067C	DSE4	1.15435	4.71234e-24	YNL187W	SWT21	-0.877172	1.71725e-07	YEL007W	MIT1	-1.14529	4.38442e-18	YHR127W	NA	-0.548299	4.704e-07	YGL017W	ATE1
-1.21231	4.98459e-23	YPR108W	RPN7	-2.61804	3.53012e-30	YLR040C	AFB1	-1.29515	4.71013e-29	YER184C	TOG1	1.52992	1.71616e-19	YGR194C	XKS1	-0.895612	4.38414e-08	YCR059C	YIH1	1.47677	4.70178e-37	YPR158W	CUR1
0.935777	4.98304e-57	YHR194W	MDM31	-1.16503	3.52938e-07	TY4_42	NA	1.02527	4.70945e-16	TY3_42	NA	-1.21668	1.71551e-18	YDR420W_mRNA	NA	-2.81765	4.38278e-91	YPR137W	RRP9	-0.887988	4.69754e-11	YJR047C	ANB1
-0.739059	4.97943e-12	YLR335W	NUP2	-1.11752	3.52697e-11	YJR144W	MGM101	-2.71641	4.70692e-277	YKR069W	MET1	-0.631504	1.71268e-06	YNL004W	HRB1	-0.835968	4.38003e-08	YDR488C	PAC11	-1.94774	4.69666e-69	YJL125C	GCD14
-0.338571	4.97901e-11	YIL047C	SYG1	-1.1553	3.52064e-05	YDR155C	CPR1	-1.12134	4.70072e-17	YMR274C	RCE1	1.36356	1.71076e-20	YNL173C	MDG1	1.32145	4.37504e-25	YDL110C	TMA17	-0.376292	4.6943e-05	YMR190C	SGS1
1.80245	4.97546e-136	YKL142W	MRP8	-1.14588	3.51633e-14	YGL079W	KXD1	-1.62294	4.69876e-30	YGR034W	RPL26B	0.987588	1.70384e-10	YDR525W-A	SNA2	0.606173	4.37422e-06	YMR264W	CUE1	-2.38245	4.6875e-107	YKR024C	DBP7
0.682362	4.97149e-11	YMR069W	NAT4	-1.79398	3.51588e-20	YLR074C	BUD20	-0.614777	4.69107e-07	YDL215C	GDH2	1.5384	1.70379e-11	YPL123C	RNY1	-0.860736	4.37203e-08	YNR061C	NA	-1.43876	4.68683e-09	YPR046W	MCM16
-0.913859	4.96903e-06	YKL068W-A	NA	2.09433	3.5158e-07	YNL274C	GOR1	-0.601727	4.68747e-09	YOR330C	MIP1	0.793347	1.7015e-12	YDR502C	SAM2	-2.01996	4.36689e-28	YLR210W	CLB4	1.76661	4.68661e-53	YJR085C	NA
0.315575	4.96808e-05	YDR186C	NA	0.955222	3.51378e-06	YIR016W	NA	-2.77411	4.68727e-187	YOR116C	RPO31	1.20111	1.69232e-21	YDL110C	TMA17	-1.36423	4.36469e-24	YPL050C	MNN9	-0.733965	4.68541e-07	YGR208W	SER2
-0.828277	4.96169e-07	YBR227C	MCX1	1.45218	3.51372e-07	YOR220W	RCN2	1.2176	4.68661e-22	YOL114C	PTH4	2.3912	1.68615e-53	YJL163C	NA	-2.20356	4.35865e-64	YOR338W	NA	3.52626	4.68374e-23	tS(AGA)_4	NA
-0.990527	4.95824e-05	YHR023W	MYO1	-2.52706	3.50757e-72	YDR399W	HPT1	0.405796	4.68407e-05	YEL062W	NPR2	-0.644996	1.68318e-07	YER086W	ILV1	-0.976541	4.35653e-15	YNR030W	ALG12	-0.702714	4.68327e-15	YEL032W	MCM3
-3.08888	4.95233e-241	YOR182C	RPS30A	1.01589	3.50607e-12	YKL035W	UGP1	-1.24395	4.68365e-26	YCL057W	PRD1	-0.845273	1.68043e-07	YNR049C	MSO1	2.64694	4.34722e-22	tV(AAC)_13	NA	1.24795	4.68173e-42	YIL017C	VID28
-1.58553	4.94596e-55	YJR064W	CCT5	1.0874	3.50354e-10	YDR298C	ATP5	-0.922488	4.6753e-21	YJR001W	AVT1	-0.902822	1.67556e-13	YKL176C	LST4	1.98112	4.34648e-72	YBR126C	TPS1	2.52898	4.6784e-15	transcr_3824	NA
-1.34789	4.94527e-64	YHR069C	RRP4	-1.47872	3.50332e-08	YER177W	BMH1	2.59541	4.66997e-83	TY_157	NA	-1.38172	1.67296e-38	YML059C	NTE1	0.645166	4.34425e-09	YNL156C	NSG2	0.604286	4.67828e-05	YLR112W	NA
0.7406	4.94479e-06	YLR466C-B	NA	-4.48237	3.499e-49	YJL158C	CIS3	2.97596	4.66329e-56	tR(TCT)_4	NA	-1.10289	1.67277e-11	YER095W	RAD51	1.37041	4.33294e-26	YLL016W	NA	-0.774396	4.67676e-18	YER151C	UBP3
-0.495219	4.94437e-07	YGL035C	MIG1	1.64407	3.4952e-12	tW(CCA)_3	NA	1.20594	4.662e-23	YLR241W	CSC1	0.619618	1.67088e-05	YOL049W	GSH2	-3.13718	4.33101e-198	YLR344W	RPL26A	0.885995	4.66738e-21	YHL040C	ARN1
-1.45926	4.93121e-117	YGR189C	CRH1	-2.68567	3.49435e-105	YPR144C	NOC4	-1.76144	4.65485e-55	YMR235C	RNA1	-0.55353	1.67088e-05	YNL123W	NMA111	-0.509061	4.32897e-05	YOR016C	ERP4	-2.25735	4.66226e-98	YPL183C	RTT10
0.945367	4.92883e-68	YNL277W	MET2	-1.08168	3.49151e-06	YOR332W	VMA4	1.40372	4.64993e-47	YMR178W	NA	-0.760918	1.67078e-05	YBR166C	TYR1	-1.49325	4.32722e-35	YGR020C	VMA7	-1.05679	4.66079e-20	YDL122W	UBP1
-1.14887	4.92834e-27	YGR082W	TOM20	-3.55951	3.49003e-59	YLR344W	RPL26A	0.60342	4.64505e-09	tP(TGG)_5	NA	1.15964	1.66999e-09	YPL109C	NA	1.08913	4.31519e-18	YER184C	TOG1	2.64056	4.66014e-57	tV(AAC)_12	NA
-0.838827	4.92634e-10	YOL145C	CTR9	-1.57178	3.48868e-42	YEL040W	UTR2	0.547309	4.64117e-05	YNL194C	NA	1.19977	1.66858e-06	YNL051W	COG5	1.17889	4.31139e-27	YER080W	AIM9	-1.86709	4.65637e-37	YDL209C	CWC2
1.91747	4.92578e-182	YOR347C	PYK2	1.57547	3.48624e-09	tR(TCT)_1	NA	1.27305	4.64099e-15	YBR215W	HPC2	0.744473	1.6641e-06	YKL065C	YET1	0.687664	4.30974e-08	YGL193C	NA	0.94348	4.65365e-27	YKL038W	RGT1
1.18524	4.92165e-18	YJR108W	ABM1	1.65074	3.48565e-10	tW(CCA)_2	NA	0.557197	4.63837e-07	YPL058C	PDR12	-1.44958	1.6629e-33	YBR007C	DSF2	3.34205	4.30868e-06	tQ(TTG)_6	NA	-0.466259	4.65037e-06	YKR071C	DRE2
2.14618	4.91563e-185	YNL305C	BXI1	-1.69594	3.47856e-40	YDL092W	SRP14	2.75105	4.63782e-48	transcr_5001	NA	1.17112	1.65823e-08	YFR049W	YMR31	-0.584178	4.30728e-06	YPR173C	VPS4	-0.824193	4.64357e-14	YDR110W	FOB1
-1.5243	4.90863e-56	YDR395W	SXM1	1.38069	3.47809e-37	YFL016C	MDJ1	-3.49657	4.63775e-132	YMR209C	NA	1.70694	1.65794e-28	YAL028W	FRT2	2.31947	4.30708e-09	tG(TCC)_1	NA	0.488694	4.63959e-05	YHR075C	PPE1
0.869137	4.9085e-10	YHR043C	DOG2	1.21121	3.47805e-09	YAL028W	FRT2	0.875876	4.63472e-13	YLR021W	IRC25	-0.812892	1.64973e-05	YGL021W	ALK1	1.62329	4.29905e-19	YMR007W	NA	1.40907	4.63422e-31	YAL049C	AIM2
0.998546	4.90839e-25	YOR245C	DGA1	0.773715	3.47558e-08	YHR037W	PUT2	-1.22715	4.63159e-51	YBL002W	HTB2	0.801971	1.64619e-05	YDR376W	ARH1	-1.61833	4.29895e-39	YHR133C	NSG1	-1.18548	4.63005e-21	UNDEF_X2180-1A_9	NA
0.746602	4.90344e-06	transcr_19819	NA	-1.47289	3.46777e-09	YLR049C	NA	0.712538	4.63134e-09	YBL079W	NUP170	-0.935206	1.64451e-09	YJR031C	GEA1	2.58837	4.29744e-145	YOR120W	GCY1	2.12999	4.62893e-31	transcr_3952	NA
1.31659	4.90337e-05	YAR069C	NA	-1.09877	3.46684e-09	YOR009W	TIR4	1.14534	4.62956e-08	UNDEF_BY4741_125	NA	1.4152	1.64119e-15	YBR053C	NA	-1.16963	4.29646e-24	YJL133W	MRS3	1.39835	4.62428e-05	YBR027C	NA
-0.756896	4.9029e-05	YPL059W	GRX5	0.908434	3.4608e-12	YGR154C	GTO1	2.34614	4.62674e-18	YDR318W	MCM21	2.36671	1.64047e-60	YOR173W	DCS2	2.24529	4.29497e-28	tL(CAA)_4	NA	0.817558	4.62344e-11	YMR258C	ROY1
-1.58071	4.90014e-22	YAL007C	ERP2	2.08496	3.45547e-05	TY_114	NA	-1.092	4.62295e-09	YPL083C	SEN54	0.986751	1.63861e-09	YGL121C	GPG1	-0.639407	4.29303e-06	YPR188C	MLC2	0.938246	4.62231e-22	YPL040C	ISM1
0.995964	4.89627e-32	YHL024W	RIM4	2.42128	3.45486e-23	YBR132C	AGP2	-1.32492	4.62128e-17	YHR040W	BCD1	-0.909382	1.63727e-07	YKL068W-A	NA	-2.46666	4.29227e-101	YER049W	TPA1	-1.10237	4.61524e-28	YJR031C	GEA1
-1.12748	4.89283e-20	YOR238W	NA	0.570797	3.45335e-06	YGR021W	NA	-0.888952	4.61904e-07	YOR266W	PNT1	0.783169	1.63647e-06	TY_86	NA	1.77753	4.2867e-51	YLR177W	NA	-2.84395	4.61429e-218	YHL001W	RPL14B
0.986345	4.88597e-13	YBR185C	MBA1	-0.928407	3.44905e-13	YPR139C	LOA1	1.79709	4.61867e-28	YBL009W	ALK2	0.931873	1.63565e-05	YOL126C	MDH2	-1.29099	4.28496e-18	YDR121W	DPB4	3.78015	4.61007e-46	tG(GCC)_11	NA
0.740365	4.88463e-26	YDR151C	CTH1	-1.3883	3.44706e-08	YHR049W	FSH1	2.23887	4.61659e-82	YMR072W	ABF2	1.09014	1.63269e-17	UNDEF_BMA64-1A_19	NA	-2.55469	4.27596e-99	YOR133W-1A	NA	-1.10911	4.60533e-18	YLR336C	SGD1
1.38919	4.88417e-36	YHR171W	ATG7	-1.15256	3.44654e-17	YFR005C	SAD1	2.1163	4.60776e-86	YJL218W	NA	4.17588	1.63135e-129	YGR043C	NQM1	1.39856	4.27432e-21	YPR061C	JID1	-1.45812	4.59888e-59	YJR064W	CCT5
0.85249	4.88151e-21	YLR324W	PEX30	-1.36189	3.44528e-38	YDL103C	QRI1	0.778728	4.60068e-07	TY_236	NA	-0.802869	1.63023e-05	YLR381W	CTF3	-2.46867	4.26499e-56	YIR012W	SQT1	-1.17582	4.59272e-05	YBR184W	NA
-1.23677	4.88068e-64	YIL140W	AXL2	2.21037	3.44393e-34	YFL054C	AQY3	1.55189	4.5982e-29	YIR027C	DAL1	-0.793889	1.62846e-05	YJL147C	MRX5	0.862823	4.26091e-08	YKR102W	FLO10	-1.13276	4.59153e-34	YIL039W	TED1
-2.77333	4.8775e-47	YDR412W	RRP17	-1.47019	3.44378e-23	YHR072W	ERG7	-2.87028	4.59792e-171	YLL050C	COF1	1.64453	1.62813e-14	YMR133W	REC114	-2.10021	4.25791e-55	YHR149C	SKG6	2.8339	4.59019e-94	YFL051C	NA
-0.469309	4.87737e-09	YBR264C	YPT10	-1.42323	3.44327e-08	YLR287C	NA	0.492521	4.59619e-06	YMR269W	TMA23	1.00737	1.62488e-12	YOR362C	PRE10	-1.04067	4.25638e-19	UNDEF_BY4742_28	NA	0.570615	4.58889e-08	YGL131C	SNT2
-3.78066	4.87711e-177	YPL250W-A	NA	-1.10715	3.4363e-09	YDR121W	DPB4	-2.03186	4.59613e-91	YJR142W	NA	1.69665	1.62446e-12	YOL048C	RRT8	-1.08943	4.25535e-21	YOR217W	RFC1	-1.81017	4.58825e-124	YDR382W	RPP2B
1.53897	4.87636e-91	YOR227W	HER1	1.4709	3.43196e-09	YGR250C	RIE1	1.9585	4.59374e-40	YMR180C	CTL1	-1.03258	1.62177e-17	YIL047C	SYG1	1.23879	4.25342e-25	YDL238C	GUD1	-1.5027	4.58768e-37	YML052W	SUR7
-0.504048	4.87196e-14	YJL076W	NET1	0.997906	3.43078e-05	YPL015C	HST2	-1.4622	4.59116e-37	YBR123C	TFC1	1.37567	1.62057e-09	YPR158W	CUR1	-0.883401	4.2522e-07	YOR166C	SWT1	-1.34748	4.58385e-30	YKR079C	TRZ1
-0.846781	4.87196e-14	YGR262C	BUD32	0.463215	3.42991e-05	YIL143C	SSL2	0.984788	4.58169e-18	YHR064C	SSZ1	1.32933	1.62057e-09	YNR037C	RSM19	0.910873	4.24718e-05	YLR423C	ATG17	0.604843	4.5809e-09	YJL047C	RTT101
0.63335	4.87195e-11	YDL071C	NA	-1.51765	3.42991e-05	YHR154W	RTT107	-2.43708	4.57632e-88	YBR254C	TRS20	1.94314	1.61597e-17	YJL067W	NA	0.485582	4.24104e-05	YDR237W	MRPL7	0.880621	4.57715e-13	YMR097C	MTG1
-1.12076	4.8539e-09	YPL255W	BBP1	-1.55047	3.42962e-23	YGL157W	ARI1	0.718975	4.57604e-10	YEL019C	MMS21	1.56653	1.61544e-15	YMR271C	URA10	-0.74813	4.24076e-09	YMR010W	NA	-1.56366	4.57551e-63	YEL042W	GDA1
-1.12163	4.85088e-12	YJL024C	APS3	1.81928	3.4241e-05	YLR454W	FMP27	-1.73766	4.5732e-77	YDR502C	SAM2	-1.40475	1.60014e-11	YBL071C	NA	2.0397	4.23681e-05	TY2_LTR_80	NA	2.72769	4.57536e-05	TY2_LTR_28	NA
1.09968	4.84882e-67	YJL171C	TOH1	-1.60241	3.42207e-51	YEL036C	ANP1	-0.493168	4.56593e-05	YCL047C	POF1	2.26203	1.59939e-35	YGR243W	MPC3	-0.517187	4.23681e-05	YMR006C	PLB2	2.40485	4.57312e-65	YOR343C	NA
2.0167	4.8483e-54	YEL073C	NA	1.85605	3.42149e-09	tG(GCC)_12	NA	-1.71361	4.55717e-14	YPR040W	TIP41	0.965308	1.59603e-06	YOL096C	COQ3	-3.16846	4.22951e-101	YPL212C	PUS1	-3.40386	4.57278e-147	YOR315W	SFG1
0.564553	4.84799e-11	YGL193C	NA	1.69106	3.42014e-05	tE(CTC)_0	NA	0.522834	4.55259e-08	YPL127C	HHO1	0.768097	1.59402e-06	TY_181	NA	-0.514273	4.21117e-05	YOR069W	VPS5	-1.72498	4.57136e-82	YNL313C	EMW1
1.1802	4.84681e-07	YOL032W	OPI10	1.12381	3.42004e-10	YOL108C	INO4	1.15253	4.55175e-11	YPR045C	THP3	-0.990025	1.59402e-06	YPL081W	RPS9A	-0.633805	4.21098e-05	YKL161C	KDX1	-3.16853	4.57053e-270	YBR238C	NA
0.372819	4.84652e-06	YNR041C	COQ2	0.926266	3.41993e-09	YPR172W	NA	-2.02286	4.54297e-42	YFL013C	IES1	-0.683886	1.59291e-07	YHR186C	KOG1	-3.2982	4.20923e-165	YLR372W	ELO3	-0.808737	4.56991e-06	YML036W	CGI121
2.85579	4.84433e-170	YLR312C	ATG39	-0.794007	3.41247e-09	YEL051W	VMA8	0.932048	4.54207e-08	YNL072W	RNH201	-2.1239	1.5882e-05	YPL130W	SPO19	1.21153	4.19715e-31	YKL038W	RGT1	0.760995	4.5625e-15	YLL016W	NA
-1.09096	4.8356e-79	YNL124W	NAF1	-2.41162	3.40749e-68	YFR028C	CDC14	0.566393	4.54142e-10	YOL045W	PSK2	0.856516	1.58127e-07	YLR298C	YHC1	-0.876623	4.191e-10	YLR209C	PNP1	1.2152	4.56009e-19	YBR185C	MBA1
0.830294	4.83363e-15	YFL031W	HAC1	0.572153	3.40709e-05	YOR213C	SAS5	3.81915	4.54033e-92	YJR090C	GRR1	0.603693	1.58076e-05	TY_234	NA	-1.42023	4.18965e-42	YML074C	FPR3	2.9355	4.55912e-08	tR(TCT)_6	NA
-1.99176	4.83351e-06	YDL179W	PCL9	1.68699	3.39087e-11	tR(ACG)_3	NA	-0.570118	4.53889e-08	YOR134W	BAG7	2.52641	1.57937e-41	YIL087C	AIM19	2.56159	4.18568e-74	YPL223C	GRE1	0.805219	4.55893e-12	YEL030W	ECM10
1.22009	4.83345e-24	YDL248W	COS7	-1.3418	3.3908e-07	YGR036C	CAX4	-0.621014	4.53641e-08	YPL028W	ERG10	2.4084	1.57551e-93	YCL040W	GLK1	-0.921385	4.18306e-07	YDR384C	ATO3	0.568149	4.55576e-09	YMR064W	AEP1
-0.32041	4.83331e-12	YOR303W	CPA1	2.03032	3.38454e-11	YPR003C	NA	-1.44013	4.53613e-36	YMR308C	PSE1	-0.687726	1.57288e-07	YAL041W	CDC24	0.692554	4.18108e-11	YDR457W	TOM1	-1.87756	4.5521e-20	YPL146C	NOP53
1.1156	4.83082e-39	YGR237C	NA	3.09371	3.37866e-12	YNL225C	CNM67	1.64245	4.5361e-17	YPL078C	ATP4	0.982009	1.57215e-10	YJR104C	SOD1	-1.57983	4.18106e-41	YKL106W	AAT1	0.461575	4.54965e-06	YPR106W	ISR1
-0.892545	4.82616e-06	YPL192C	PRM3	1.34943	3.37679e-22	YER182W	FMP10	-0.72865	4.52884e-09	YDR306C	NA	1.70732	1.56887e-32	YDR513W	GRX2	-0.69522	4.17792e-06	YML021C	UNG1	-2.12087	4.54733e-126	YDR297W	SUR2
2.11712	4.82464e-08	tL(TAA)_0	NA	1.80975	3.36717e-18	YNL037C	IDH1	1.07662	4.52676e-24	YIL101C	XBP1	-0.777103	1.56098e-10	YMR037C	MSN2	-1.98222	4.17433e-64	YOR145C	PNO1	-1.38064	4.54705e-46	YNR018W	RCF2
2.19127	4.82256e-77	YGL259W	YPS5	-2.40803	3.36705e-29	YNL067W	RPL9B	-0.954553	4.52295e-08	YKL070W	NA	1.24713	1.55821e-26	YOR178C	GAC1	-1.00306	4.17242e-14	YEL027W	VMA3	-1.30354	4.54563e-44	YPL061W	ALD6
-1.84702	4.82197e-113	YOR361C	PRT1	1.74818	3.36655e-22	YLR346C	CIS1	1.10885	4.51919e-35	YOL133W	HRT1	-0.722343	1.55658e-07	YNL268W	LYP1	-0.855343	4.1688e-13	YLR420W	URA4	1.43332	4.54532e-17	YDL241W	NA
-0.609505	4.81501e-06	YEL029C	BUD16	0.603049	3.36573e-06	YDL045C	FAD1	0.980566	4.51724e-18	YJR129C	EFM3	-0.903992	1.55652e-10	YPL175W	SPT14	0.646082	4.16669e-11	YDL072C	YET3	3.77789	4.54243e-08	TY_50	NA
-1.21899	4.80841e-29	YGR020C	VMA7	-3.09146	3.36486e-36	YCL055W	KAR4	-0.627166	4.51672e-07	YJL060W	BNA3	-1.08075	1.55099e-09	YNR009W	NRM1	-2.06991	4.16187e-98	YKR059W	TIF2	3.77734	4.54167e-08	tW(CCA)_4	NA
0.492208	4.80761e-06	YCR046C	IMG1	0.809876	3.36325e-05	YGL141W	HUL5	-0.660478	4.51596e-05	YOR215C	AIM41	0.987388	1.54775e-07	YJL185C	ATG36	-0.470169	4.16047e-05	YGR097W	ASK10	-0.483901	4.54061e-05	YLR055C	SPT8
1.04654	4.8034e-07	YOR161W-A	NA	-0.789251	3.3603e-07	YBR060C	ORC2	0.914408	4.51469e-06	YDR157W	NA	2.9053	1.54484e-53	YIL155C	GUT2	0.939614	4.15643e-10	YER101C	AST2	0.568058	4.53614e-06	YEL056W	HAT2
1.11517	4.80253e-07	transcr_4392	NA	1.68499	3.35844e-05	tP(TGG)_8	NA	-1.91686	4.51402e-73	TY2_LTR_82	NA	-0.833274	1.54361e-13	YLL028W	TPO1	1.42969	4.15419e-31	YLR189C	ATG26	2.26498	4.53248e-130	YJL137C	GLG2
-0.48213	4.80186e-06	YOL049W	GSH2	0.764109	3.35523e-09	YPL003W	ULA1	3.10358	4.51159e-130	YMR292W	GOT1	1.39838	1.54317e-17	YPR151C	SUE1	-1.38347	4.15389e-20	YLR390W-A	CCW14	-1.28029	4.53024e-49	YHR206W	SKN7
0.815334	4.80012e-16	YPL055C	LGE1	-0.85595	3.35523e-09	UNDEF_SEY6210_12	NA	-1.44252	4.5111e-16	TY_145	NA	-1.45757	1.53994e-20	YLR223C	IFH1	2.58327	4.15254e-99	YMR250W	GAD1	1.55916	4.52743e-17	YIL100W	NA
-1.72132	4.79762e-31	YGR081C	SLX9	-1.74533	3.35493e-22	YKR060W	UTP30	1.22462	4.51031e-34	YBR147W	RTC2	1.07944	1.53629e-12	YPL018W	CTF19	0.635667	4.1496e-06	YHR109W	CTM1	1.46696	4.52126e-60	YDR032C	PST2
-0.804259	4.79232e-21	YCL045C	EMC1	0.569072	3.351e-05	YJR010W	MET3	1.64677	4.50396e-17	YPL064C	CWC27	1.80541	1.53533e-07	YBL048W	NA	0.903313	4.14295e-06	transcr_2539	NA	-1.07098	4.51201e-25	YEL001C	IRC22
0.936159	4.78825e-06	YDR149C	NA	-0.948175	3.34714e-12	YPR188C	MLC2	1.64677	4.50396e-17	YPL065W	VPS28	-1.86297	1.53506e-17	YHL012W	NA	0.619843	4.14228e-05	YPL162C	NA	1.40095	4.51089e-34	YML131W	NA
-0.511311	4.78817e-05	YJR068W	RFC2	0.843795	3.34383e-07	YNL033W	NA	-0.737781	4.49947e-15	YOR162C	YRR1	0.66926	1.53042e-08	TY_335	NA	-0.829609	4.13887e-12	YPR118W	MRI1	-0.587418	4.50971e-05	YJR118C	ILM1
-1.92939	4.78699e-59	YDR190C	RVB1	-1.94566	3.34339e-42	YLR237W	THI7	-1.77329	4.49451e-66	tK(CTT)_6	NA	-0.670752	1.52987e-05	YGL195W	GCN1	-0.95037	4.13574e-08	YML015C	TAF11	0.710181	4.50566e-13	YER184C	TOG1
-0.736017	4.77415e-10	YGR012W	MCY1	-1.81388	3.33924e-14	YLR017W	MEU1	-1.66261	4.49221e-53	YMR168C	CEP3	0.701095	1.52889e-05	YLR452C	SST2	0.561066	4.13449e-05	YDR288W	NSE3	-0.984306	4.50341e-33	YMR318C	ADH6
1.05292	4.76941e-31	YHR124W	NDT80	1.1118	3.33501e-07	YDR089W	VTC5	0.938359	4.48142e-18	YDR068W	DOS2	1.32511	1.52785e-06	YCL033C	MXR2	-2.18059	4.12705e-89	YMR215W	GAS3	2.36805	4.50197e-47	tN(GTT)_5	NA
-2.77398	4.76875e-110	YGL099W	LSG1	-0.756119	3.33501e-07	YNL016W	PUB1	-3.02088	4.48103e-125	YKR064W	OAF3	3.32695	1.52639e-08	YOR242C	SSP2	-1.85947	4.12365e-29	YLR243W	GPN3	0.625161	4.49949e-10	YOR147W	MDM32
-3.53319	4.7668e-190	YDL208W	NHP2	-2.28013	3.33226e-53	YMR215W	GAS3	-2.99841	4.47785e-181	YGL148W	ARO2	0.712999	1.52638e-09	YDR001C	NTH1	-2.31149	4.12252e-57	YOR224C	RPB8	-1.46584	4.49878e-57	YPR074C	TKL1
-0.898326	4.76571e-27	YDL185W	VMA1	1.18799	3.33221e-05	YDR106W	ARP10	2.14222	4.475e-109	YPL037C	EGD1	1.92153	1.51249e-19	YLR270W	DCS1	0.695025	4.12214e-07	YGL222C	EDC1	-0.888844	4.49177e-14	YDR280W	RRP45
0.596014	4.76399e-11	YMR278W	PRM15	0.848408	3.33053e-08	YNL295W	MRX6	-1.5081	4.4713e-42	YCR035C	RRP43	1.74295	1.50505e-17	YJL161W	FMP33	-0.607526	4.11627e-06	UNDEF_BY4742_91	NA	-0.573581	4.487e-06	YNL238W	KEX2
-0.909182	4.76211e-37	YBL042C	FUI1	-1.76847	3.32645e-08	YJL010C	NOP9	1.14373	4.4651e-12	YLR084C	RAX2	2.57683	1.50505e-17	YDR406W-A	NA	1.71828	4.11243e-33	YOR298W	MUM3	0.650698	4.48511e-10	YNL282W	POP3
-0.805625	4.75751e-20	YBR195C	MSI1	-3.70965	3.32059e-53	YGL189C	RPS26A	0.762057	4.46491e-09	YPR121W	THI22	0.709385	1.50423e-06	YOR052C	TMC1	-1.31155	4.10867e-17	YFR001W	LOC1	2.23835	4.48352e-14	tH(GTG)_0	NA
-0.818411	4.75033e-14	YLR018C	POM34	-0.681663	3.31521e-05	UNDEF_SEY6210_47	NA	0.97364	4.46485e-27	TY4_17	NA	-0.662299	1.50123e-08	YOR326W	MYO2	-1.22245	4.10693e-16	YGR001C	EFM5	-1.5455	4.48118e-49	YGR078C	PAC10
-0.840635	4.74112e-07	YJR135W-A	TIM8	1.38901	3.31464e-21	YER104W	RTT105	-1.11329	4.46287e-33	YAL064C-A	TDA8	-0.63445	1.50078e-05	YMR185W	RTP1	-3.24229	4.10651e-109	YGR123C	PPT1	-1.57647	4.47328e-08	YEL003W	GIM4
-2.17979	4.74087e-126	YNL300W	TOS6	-1.26949	3.3126e-10	YDR303C	RSC3	0.542987	4.46177e-05	YLR346C	CIS1	0.939125	1.49878e-09	YNR001C	CIT1	2.03668	4.10314e-22	YFL011W	HXT10	1.02032	4.47106e-25	YDR391C	NA
1.0264	4.73986e-07	YPR039W	NA	-2.03351	3.31142e-07	TY3_4	NA	0.696751	4.46035e-11	YHR156C	LIN1	1.31576	1.49849e-17	YBR093C	PHO5	2.18146	4.09971e-18	tV(AAC)_8	NA	-1.20123	4.47007e-48	YHR030C	SLT2
-0.443945	4.73986e-07	YMR080C	NAM7	-1.42018	3.30845e-05	YOR198C	BFR1	3.69637	4.46028e-219	YOL001W	PHO80	-0.970979	1.49756e-07	YEL061C	CIN8	-1.37351	4.09743e-17	YMR003W	AIM34	2.9099	4.46967e-11	tE(TTC)_8	NA
-0.842635	4.73844e-21	YJL168C	SET2	-1.16242	3.30611e-07	YAL019W	FUN30	-1.2834	4.45931e-30	YGR116W	SPT6	-1.10839	1.49582e-11	YJR048W	CYC1	-0.833674	4.09542e-15	YKR099W	BAS1	1.28355	4.46623e-42	YOR273C	TPO4
1.2376	4.73546e-18	YOL099C	NA	-3.46676	3.30025e-70	YBL039C	URA7	0.753135	4.45841e-08	YBL078C	ATG8	-0.728154	1.49065e-10	YJL129C	TRK1	0.956228	4.09062e-12	YFL059W	SNZ3	1.43104	4.46149e-17	YCR097W	HMRA1
1.17047	4.7299e-08	YEL035C	UTR5	0.702851	3.2989e-06	YLR240W	VPS34	1.68929	4.45774e-85	YDR022C	ATG31	1.43537	1.48552e-21	YGR110W	CLD1	0.671992	4.09037e-10	YNL329C	PEX6	-1.06592	4.46046e-23	YNL022C	RCM1
1.4067	4.72627e-14	YKL026C	GPX1	-1.04546	3.29699e-14	YMR147W	NA	-0.357934	4.45501e-05	YPL169C	MEX67	0.705184	1.48491e-11	YBR039W	ATP3	1.76384	4.08996e-40	YPL018W	CTF19	-2.67941	4.45593e-176	YDR091C	RLI1
0.68714	4.72296e-05	YPR197C	NA	1.57758	3.29451e-60	YLR228C	ECM22	1.69354	4.44478e-63	YER153C	PET122	-0.847285	1.48326e-06	YER158C	NA	-0.909754	4.0886e-16	YGL028C	SCW11	0.786858	4.45456e-16	YJL206C	NA
-1.74584	4.72289e-93	YMR215W	GAS3	1.24369	3.28784e-13	YLR218C	COA4	-1.06034	4.43493e-16	YBR238C	NA	-0.813268	1.47511e-05	YFR025C	HIS2	-0.695469	4.08671e-08	YDL108W	KIN28	0.487039	4.45402e-05	YOL129W	VPS68
0.626041	4.71668e-15	YML004C	GLO1	0.920178	3.28481e-17	YGR157W	CHO2	1.71746	4.43271e-85	YLR284C	ECI1	1.26364	1.47393e-14	YMR262W	NA	-1.02841	4.08447e-15	YLR014C	PPR1	-2.39724	4.44915e-113	YML008C	ERG6
0.439055	4.70536e-07	YOR383C	FIT3	0.874332	3.28221e-10	YNR045W	PET494	-1.51662	4.43217e-45	YOR289W	NA	0.659272	1.47353e-05	YHL025W	SNF6	-0.951383	4.08256e-12	YER095W	RAD51	0.968213	4.44907e-17	YHR105W	YPT35
-5.81242	4.70497e-20	TY_270	NA	2.22226	3.27625e-22	YAL034C	FUN19	1.34067	4.43124e-40	YOR158W	PET123	1.10505	1.46088e-12	YOR006C	TSR3	1.46549	4.08158e-36	YBR177C	EHT1	1.42568	4.44469e-40	YDR246W	TRS23
0.694226	4.70447e-23	YOR378W	AMF1	-1.65419	3.27559e-18	YLR200W	YKE2	-1.21925	4.42796e-38	YDR038C	ENA5	0.581969	1.45845e-06	YJL042W	MHP1	1.0862	4.06376e-26	YKR018C	NA	0.983225	4.43758e-19	YLL063C	AYT1
1.55299	4.70282e-10	TY_215	NA	1.78529	3.27345e-16	YDR358W	GGA1	-0.450456	4.42697e-06	YLL043W	FPS1	-0.853419	1.45738e-05	YMR013C	SEC59	-3.00637	4.06182e-79	YLR060W	FRS1	-0.53332	4.43669e-07	YJR138W	IML1
1.50601	4.69748e-75	YNL242W	ATG2	2.40966	3.27345e-16	YGL227W	VID30	0.902223	4.42688e-20	YBL091C-A	SCS22	-1.32598	1.45719e-17	YNL299W	TRF5	-2.3837	4.05915e-86	YDR365C	ESF1	-1.43071	4.43606e-51	YBL093C	ROX3
1.11953	4.69575e-27	YMR034C	RCH1	1.86294	3.27326e-15	YER042W	MXR1	-3.21919	4.42268e-126	YLR173W	NA	-0.95439	1.4539e-05	YDR507C	GIN4	3.01085	4.05746e-109	YPR010C-A	NA	-1.47852	4.43451e-62	YBR249C	ARO4
-0.611385	4.69572e-49	YOR204W	DED1	1.2289	3.27239e-15	UNDEF_SEY6210_35	NA	-1.36109	4.41646e-47	YHR007C	ERG11	1.3658	1.45149e-10	YCR010C	ADY2	1.62064	4.05717e-24	YMR320W	NA	-1.07077	4.43306e-22	YDL212W	SHR3
-0.82851	4.69377e-17	YOL098C	SDD3	0.994908	3.26936e-12	YNL006W	LST8	0.789433	4.41549e-16	YNL305C	BXI1	-0.844328	1.45104e-05	YDR147W	EKI1	0.730562	4.05362e-08	YOR162C	YRR1	-0.956837	4.43062e-11	YDR013W	PSF1
-0.9799	4.69326e-12	YDL016C	NA	-2.6992	3.26712e-74	YML056C	IMD4	3.34823	4.41209e-20	tR(TCT)_5	NA	1.26763	1.44615e-09	YNR034W	SOL1	1.49999	4.04662e-26	YDR030C	RAD28	-1.95055	4.42921e-99	YOR224C	RPB8
1.33732	4.68248e-13	YIR017C	MET28	4.59496	3.26673e-103	YER024W	YAT2	-0.691094	4.41024e-13	YBR209W	NA	-0.648148	1.44562e-06	YMR010W	NA	2.00056	4.04375e-05	TY_277	NA	1.59242	4.42765e-84	YOR027W	STI1
1.62441	4.68193e-74	YPL119C	DBP1	-1.89994	3.26208e-25	YKL144C	RPC25	2.30284	4.40544e-136	YIR011C	STS1	-2.13856	1.44304e-81	YOR337W	TEA1	1.11137	4.04258e-09	YOL017W	ESC8	-0.455531	4.42695e-05	YLR443W	ECM7
-3.45588	4.67447e-167	YJR094W-A	RPL43B	-0.654822	3.26085e-06	YMR226C	NA	0.66649	4.40524e-08	YAL010C	MDM10	3.25132	1.44155e-105	YGR088W	CTT1	-0.580829	4.04258e-09	YOL011W	PLB3	-0.897153	4.42529e-17	YIR011C	STS1
-1.9921	4.67375e-224	YJR143C	PMT4	3.26139	3.25858e-16	YJR095W	SFC1	-1.67209	4.4032e-58	YMR109W	MYO5	-0.633088	1.43928e-07	YJL051W	IRC8	0.667196	4.0387e-11	YIL129C	TAO3	0.399085	4.41862e-05	YCL051W	LRE1
0.89324	4.66016e-10	YLR393W	ATP10	-0.891886	3.25379e-10	YDR348C	PAL1	2.94023	4.40017e-137	YDR308C	SRB7	-1.17302	1.43809e-08	YOR107W	RGS2	1.98371	4.03801e-05	tK(CTT)_1	NA	-2.34704	4.41553e-57	YKL120W	OAC1
-2.4726	4.65705e-25	YDL184C	RPL41A	2.14554	3.24742e-39	YER079W	NA	-0.815493	4.39725e-12	TY3_40	NA	2.4907	1.43735e-31	YPL240C	HSP82	1.93086	4.03452e-07	tR(TCT)_4	NA	0.530823	4.41413e-05	YKL208W	CBT1
-1.21524	4.65701e-52	YCL030C	HIS4	1.31154	3.24257e-22	YPR042C	PUF2	-0.895942	4.39395e-16	YKL007W	CAP1	0.880703	1.43095e-05	YDR319C	YFT2	-3.23945	4.02985e-186	YPL226W	NEW1	-1.93007	4.41381e-71	YML027W	YOX1
-1.8444	4.64882e-73	YDL236W	PHO13	0.756195	3.24004e-05	YOR258W	HNT3	-1.0225	4.38866e-31	YKR051W	NA	5.11136	1.43059e-181	YCR021C	HSP30	0.792028	4.02981e-11	YKL128C	PMU1	-1.75537	4.41241e-72	YKL029C	MAE1
1.72851	4.64621e-59	YFL011W	HXT10	0.856803	3.23907e-17	YJR091C	JSN1	1.16415	4.38679e-34	TY_121	NA	1.73419	1.42889e-16	YOR382W	FIT2	-1.88508	4.02853e-47	YGL105W	ARC1	-1.23096	4.41036e-35	YMR129W	POM152
1.56423	4.64475e-66	YFL062W	COS4	-1.71767	3.23811e-41	YMR120C	ADE17	-1.84149	4.38576e-41	YGR233C	PHO81	-0.783263	1.42715e-06	YKR010C	TOF2	0.672311	4.02468e-05	YKR101W	SIR1	-0.929289	4.40917e-14	YNL290W	RFC3
0.830693	4.64173e-21	YPL140C	MKK2	-1.60884	3.23776e-16	YML018C	NA	-1.00512	4.38454e-08	YKR071C	DRE2	0.91413	1.4263e-05	YHL035C	VMR1	-0.878954	4.02459e-10	YMR076C	PDS5	-1.00825	4.40594e-18	YBR261C	TAE1
-2.42646	4.64167e-224	YOR247W	SRL1	-2.65853	3.2349e-39	YDR385W-1A	NA	-1.00547	4.38148e-17	YMR313C	TGL3	0.93784	1.4263e-05	YJL131C	AIM23	-3.98926	4.02374e-266	YML073C	RPL6A	-1.20072	4.40558e-36	YOR344C	TYE7
-1.19251	4.63507e-25	YKL015W	PUT3	-3.29042	3.23105e-82	YGR148C	RPL24B	-3.50509	4.38009e-293	YER187W	NA	0.98689	1.41842e-10	YLR259C	HSP60	-0.599362	4.0228e-07	YGR017W	NA	0.953461	4.40453e-12	UNDEF_X2180-1A_16	NA
-1.75693	4.63336e-28	YDR158W	HOM2	-0.841329	3.23071e-06	YHR024C	MAS2	-2.10708	4.37996e-12	YJL047C	RTT101	3.50577	1.4179e-09	YOR258W	HNT3	-0.680062	4.01966e-09	YOR320C	GNT1	2.78926	4.40377e-16	tM(CAT)_1	NA
0.633687	4.6326e-19	YNR060W	FRE4	-1.20425	3.22967e-07	YGR082W	TOM20	-1.79737	4.37925e-87	YPR128C	ANT1	-0.904803	1.415e-11	YOR322C	LDB19	-2.82773	4.01799e-128	YBL024W	NCL1	-0.717058	4.40354e-11	YML032C	RAD52
-2.04732	4.63084e-112	YFL037W	TUB2	-2.83204	3.22879e-47	YMR093W	UTP15	1.30032	4.3788e-43	YGR178C	PBP1	-0.877231	1.41318e-06	YER075C	PTP3	1.88917	4.01536e-66	YLR270W	DCS1	-2.40324	4.40213e-49	YMR014W	BUD22
2.09555	4.62881e-13	tD(GTC)_6	NA	1.2245	3.22526e-16	YDR306C	NA	1.91635	4.37858e-109	YKL058W	TOA2	-0.894277	1.41037e-08	YFL008W	SMC1	-0.759551	4.0139e-10	YOR205C	GEP3	0.603307	4.40129e-08	YDR063W	AIM7
0.628524	4.62781e-07	YKL197C	PEX1	-2.02659	3.22461e-17	YGR162W	TIF4631	1.06061	4.37552e-11	YJL122W	ALB1	2.94745	1.40914e-15	YLR111W	NA	0.545939	4.01011e-05	YNL029C	KTR5	2.19298	4.40111e-68	tF(GAA)_3	NA
-0.818669	4.62765e-25	YPL218W	SAR1	-1.71635	3.22411e-05	YDL153C	SAS10	-0.600766	4.37375e-11	YDR160W	SSY1	0.695517	1.4091e-05	YML119W	NA	0.858288	4.01011e-08	YAL039C	CYC3	-0.480227	4.39193e-06	YPR171W	BSP1
0.652318	4.62629e-08	YJL181W	RBH1	0.535663	3.216e-06	YOL065C	INP54	2.58562	4.37299e-129	YCR045C	RRT12	0.828963	1.40764e-09	YMR140W	SIP5	1.06487	4.00945e-12	YNL097C	PHO23	-3.04253	4.38425e-223	YLR413W	INA1
-1.44734	4.62308e-104	YLL035W	GRC3	-1.62612	3.2158e-07	YJR047C	ANB1	-2.71722	4.37242e-47	YHR094C	HXT1	4.37513	1.40505e-113	YNL194C	NA	-2.03851	4.00503e-57	YIL091C	UTP25	1.50342	4.38372e-79	YLR216C	CPR6
-0.706852	4.61966e-12	YPL184C	MRN1	-3.16008	3.21451e-49	YBR238C	NA	-3.42264	4.37095e-223	YNL138W	SRV2	1.14455	1.40485e-09	YKL141W	SDH3	-0.953618	4.00265e-11	YOR091W	TMA46	2.18108	4.3811e-136	YJL102W	MEF2
1.62828	4.61621e-05	YOR394W	PAU19	1.32404	3.21219e-07	YPL191C	NA	0.885397	4.36665e-21	YER139C	RTR1	0.94984	1.40259e-09	YDL147W	RPN5	-0.521326	4.00208e-05	YLR115W	CFT2	-1.72825	4.37783e-68	YHR020W	NA
-0.778885	4.6145e-05	YJL173C	RFA3	-1.10375	3.21108e-08	YBR135W	CKS1	0.56042	4.36544e-05	YNL280C	ERG24	2.26625	1.40091e-82	YDR516C	EMI2	-1.29627	4.00138e-17	YKL018W	SWD2	-0.535076	4.37674e-09	YNL263C	YIF1
1.04526	4.61428e-05	YKL202W	NA	-1.60727	3.2077e-28	YML077W	BET5	-1.7565	4.36218e-93	YGL244W	RTF1	1.95107	1.3964e-25	YJL066C	MPM1	-0.699683	4.00027e-06	YEL058W	PCM1	-0.796399	4.37523e-10	YGR071C	ENV11
-1.52327	4.61255e-10	YDL213C	NOP6	-3.32251	3.2037e-57	YOR063W	RPL3	0.352182	4.36074e-05	YJR021C	REC107	-1.30563	1.39545e-25	YPL058C	PDR12	-2.01506	3.99746e-37	YEL046C	GLY1	0.826809	4.37171e-15	YPL092W	SSU1
-1.2504	4.60807e-20	YPR169W	JIP5	2.58702	3.20011e-29	YHR087W	RTC3	0.816679	4.36059e-09	YDL093W	PMT5	-0.699878	1.39493e-05	YGR200C	ELP2	-3.4963	3.99554e-154	YNL096C	RPS7B	-0.844507	4.37063e-13	YOL145C	CTR9
2.06447	4.60674e-210	YGR194C	XKS1	-0.959063	3.1998e-09	YOR241W	MET7	-0.900766	4.35991e-13	YFR042W	KEG1	1.56708	1.39044e-24	YLL023C	POM33	-1.71192	3.99448e-60	YER165W	PAB1	-1.02205	4.36987e-15	YHR039C-A	VMA10
-4.29708	4.59902e-273	YHL033C	RPL8A	-1.28315	3.19822e-07	YPR034W	ARP7	-2.68626	4.35853e-179	TY_111	NA	0.521887	1.38886e-05	YHR082C	KSP1	0.617081	3.98872e-06	YJR035W	RAD26	0.436621	4.36684e-06	YPR022C	SDD4
2.79235	4.59471e-224	YNL134C	NA	-1.21269	3.19148e-25	YKL216W	URA1	-1.72928	4.35552e-49	TY2_LTR_34	NA	1.2842	1.38284e-09	Q0250	COX2	2.36651	3.98775e-22	tR(CCG)_0	NA	-0.970657	4.3647e-14	YOL008W	COQ10
-0.967638	4.59468e-10	YDR469W	SDC1	-1.10638	3.19118e-14	YDL235C	YPD1	1.21104	4.35141e-20	YJR076C	CDC11	-0.713237	1.3792e-05	YER157W	COG3	0.698992	3.97727e-06	YCR038C	BUD5	0.552975	4.36025e-07	YDL144C	NA
1.54926	4.59358e-105	tT(AGT)_1	NA	1.78787	3.19092e-19	YPL274W	SAM3	-1.79253	4.34987e-52	YEL013W	VAC8	2.64277	1.37641e-85	YOL086C	ADH1	2.55732	3.97573e-78	YPL134C	ODC1	0.517609	4.35878e-07	YCR032W	BPH1
1.46897	4.58795e-14	YGR149W	NA	-1.05772	3.18388e-13	YNL316C	PHA2	-1.68758	4.34534e-34	YJL059W	YHC3	1.06972	1.37441e-14	YDR533C	HSP31	0.532434	3.9735e-05	YPL096W	PNG1	3.19782	4.35866e-96	TY_90	NA
1.14567	4.58766e-20	YDR306C	NA	-1.91562	3.18188e-17	YHR197W	RIX1	-1.04625	4.34477e-14	YKR058W	GLG1	-1.18441	1.37358e-14	YHR031C	RRM3	2.60819	3.97052e-33	tT(AGT)_6	NA	2.1648	4.3576e-140	YAL034C	FUN19
0.526863	4.58669e-14	YGR221C	TOS2	2.18461	3.18129e-07	tG(TCC)_0	NA	-2.49388	4.3378e-128	YPL243W	SRP68	-1.22038	1.37159e-10	YLR318W	EST2	-1.53212	3.97022e-13	YDR281C	PHM6	0.499603	4.35329e-07	YMR086W	SEG1
1.82631	4.58167e-13	TY_92	NA	-1.27831	3.17929e-14	YLR199C	PBA1	0.836437	4.33729e-10	YHR111W	UBA4	0.537123	1.36313e-05	YOL087C	DUF1	-1.51313	3.96574e-34	YJR076C	CDC11	-0.432735	4.34863e-05	YNR048W	NA
-1.56111	4.57825e-33	YDR528W	HLR1	-1.5173	3.16013e-30	YBR248C	HIS7	1.41705	4.33694e-65	UNDEF_BY4741_135	NA	1.24745	1.35925e-17	YDR512C	EMI1	0.543712	3.9598e-06	YGR013W	SNU71	0.421317	4.34734e-05	YCR069W	CPR4
-2.86434	4.56959e-152	YBR267W	REI1	-2.57605	3.15975e-18	YER127W	LCP5	-0.552169	4.33527e-05	YLL052C	AQY2	1.66801	1.35656e-07	YIL086C	NA	-0.808027	3.94865e-14	YJL167W	ERG20	0.506067	4.34719e-07	YPR049C	ATG11
0.706891	4.56867e-13	YLL038C	ENT4	-2.33173	3.15922e-21	YJL148W	RPA34	1.65839	4.33429e-82	YNL052W	COX5A	-0.816017	1.35656e-07	YDL220C	CDC13	-1.44891	3.94854e-16	UNDEF_BY4742_18	NA	2.00136	4.34371e-75	YDL110C	TMA17
-1.7909	4.56665e-95	YAL036C	RBG1	1.90258	3.15858e-17	YKL151C	NA	-1.25175	4.33367e-27	YIL018W	RPL2A	1.03001	1.35431e-08	YBL029C-A	NA	-2.12316	3.94697e-81	YER086W	ILV1	-0.881052	4.34145e-18	YDR049W	VMS1
2.10774	4.56499e-99	YKL171W	NNK1	-0.704705	3.15752e-10	YDL095W	PMT1	-1.19136	4.3327e-19	YJL125C	GCD14	-0.883582	1.35431e-08	YGL155W	CDC43	0.482071	3.9466e-05	YIL143C	SSL2	0.402395	4.33091e-05	YOR008C	SLG1
-0.989356	4.56254e-19	YOL141W	PPM2	-2.22725	3.15752e-10	YOR078W	BUD21	-1.03131	4.33025e-22	YMR219W	ESC1	-0.690369	1.34889e-05	YGR196C	FYV8	0.89535	3.94614e-15	YOL025W	LAG2	1.20824	4.33058e-47	YLL019C	KNS1
-0.735202	4.55335e-22	YBR172C	SMY2	1.79201	3.15218e-48	UNDEF_SEY6210_32	NA	-2.82921	4.32608e-226	TY_198	NA	0.602857	1.34248e-07	YLR038C	COX12	-0.57018	3.94578e-06	UNDEF_BY4742_45	NA	-2.65186	4.32986e-195	YGR214W	RPS0A
-0.878285	4.55159e-45	YBL014C	RRN6	-1.82151	3.15218e-48	YJL157C	FAR1	2.22144	4.32306e-135	TY4_34	NA	2.33112	1.34248e-07	YMR175W-A	NA	1.16024	3.94475e-14	YNL223W	ATG4	1.72742	4.32896e-48	YNL092W	NA
-1.64612	4.55078e-47	YCR040W	HMLALPHA1	-0.812705	3.14723e-09	YLR268W	SEC22	1.345	4.32127e-54	YOR179C	SYC1	1.10967	1.34138e-21	YGR019W	UGA1	3.08804	3.9398e-126	YNL093W	YPT53	0.957301	4.32666e-17	YDL090C	RAM1
-3.29321	4.54818e-259	YLR344W	RPL26A	1.79868	3.14643e-12	tP(AGG)_0	NA	-0.84359	4.32038e-15	YOL004W	SIN3	-0.562976	1.3383e-06	YMR220W	ERG8	1.26505	3.93654e-14	UNDEF_BY4742_101	NA	0.801082	4.31773e-14	YLR251W	SYM1
0.725149	4.54509e-11	YHL031C	GOS1	-1.70667	3.14626e-12	YNR018W	RCF2	-0.772559	4.31869e-15	YJR134C	SGM1	-0.805389	1.33698e-06	YLR213C	CRR1	-1.8325	3.93214e-56	YJR041C	URB2	-0.977551	4.31455e-07	YDL098C	SNU23
0.861599	4.53708e-05	YNL332W	THI12	-2.67354	3.14552e-15	YDR449C	UTP6	-0.721828	4.31599e-11	TY2_LTR_80	NA	1.75518	1.33653e-05	YDR355C	NA	1.39005	3.92249e-32	YDR277C	MTH1	0.897425	4.31319e-11	YBR062C	NA
0.853066	4.53451e-09	YJR074W	MOG1	1.37602	3.14498e-16	UNDEF_SEY6210_63	NA	-0.790513	4.30329e-07	YPR020W	ATP20	1.2534	1.33468e-10	YMR186W	HSC82	-2.59883	3.92117e-66	YKL029C	MAE1	-1.39596	4.31056e-25	YOR073W	SGO1
0.605564	4.52985e-06	YGL185C	NA	1.25834	3.14396e-14	YDR256C	CTA1	0.581213	4.30097e-07	YPR129W	SCD6	1.48538	1.33195e-27	YER053C	PIC2	1.61034	3.91968e-40	YBR150C	TBS1	-0.676755	4.31039e-11	YIR031C	DAL7
-1.17745	4.52889e-43	YML113W	DAT1	2.48898	3.14194e-11	YPR006C	ICL2	3.35635	4.30047e-177	YKL155C	RSM22	1.19897	1.32938e-09	YOL099C	NA	1.71875	3.91968e-40	YMR297W	PRC1	1.89437	4.30105e-08	tF(GAA)_4	NA
-3.71652	4.52638e-128	YOL041C	NOP12	0.959063	3.1371e-07	YDR381C-A	NA	1.70036	4.29985e-42	YMR065W	KAR5	0.868484	1.32569e-05	YGR183C	QCR9	-1.41762	3.91959e-37	YPL137C	GIP3	-0.616403	4.29943e-12	YKL068W	NUP100
1.44289	4.52421e-15	YML007C-A	NA	1.51444	3.13544e-17	YGL258W	VEL1	-2.7674	4.29908e-214	YMR107W	SPG4	-0.570324	1.32569e-05	YML103C	NUP188	-1.3409	3.91696e-06	YMR269W	TMA23	-1.08885	4.29584e-22	YLR040C	AFB1
2.72945	4.52343e-100	YLR149C	NA	1.46386	3.13159e-14	YGR237C	NA	1.4315	4.29829e-56	YJL161W	FMP33	1.01782	1.32513e-09	YOL153C	NA	-1.04522	3.9158e-17	UNDEF_BY4742_102	NA	1.22693	4.29525e-27	YOL015W	IRC10
-2.6663	4.52247e-172	YPR069C	SPE3	-2.38636	3.12989e-11	YDR299W	BFR2	1.27013	4.29345e-10	YPL216W	NA	0.769019	1.32513e-09	YJR025C	BNA1	-1.17221	3.91487e-11	YNL050C	NA	2.55034	4.29501e-184	YLR178C	TFS1
-2.66168	4.52214e-209	YMR093W	UTP15	-1.98214	3.1194e-20	YLR192C	HCR1	-0.557567	4.28855e-06	YHR085W	IPI1	-0.96235	1.32427e-17	YOR360C	PDE2	0.710852	3.91413e-08	YNR060W	FRE4	-1.33055	4.29273e-48	YGL195W	GCN1
-1.62803	4.51855e-60	YOR198C	BFR1	0.970861	3.1142e-10	YCR025C	NA	1.25321	4.28656e-32	YNL036W	NCE103	-1.28533	1.32312e-15	YJL098W	SAP185	-1.85767	3.90913e-44	YLR003C	CMS1	-0.551839	4.29202e-07	YGR092W	DBF2
1.32826	4.51362e-16	YJL199C	NA	-1.62378	3.11413e-43	YKL165C	MCD4	-1.6727	4.27025e-32	YMR179W	SPT21	0.593002	1.32004e-07	YLL039C	UBI4	0.964403	3.90904e-10	YBR024W	SCO2	2.30296	4.29167e-110	YKL151C	NA
0.786455	4.50504e-09	YBL096C	NA	-1.67532	3.11375e-19	YBR175W	SWD3	0.91198	4.26977e-19	YER169W	RPH1	-0.623266	1.3194e-06	YPL212C	PUS1	1.63024	3.90577e-28	YLR218C	COA4	0.629382	4.28944e-09	YGL222C	EDC1
2.10524	4.49933e-19	YCR102W-A	NA	1.60776	3.11373e-16	YMR169C	ALD3	0.396561	4.26889e-05	YOL009C	MDM12	0.811114	1.31866e-06	YOR175C	ALE1	-0.570823	3.89669e-05	YGL221C	NIF3	-0.669587	4.28855e-16	YBR127C	VMA2
1.60195	4.49729e-35	YDR535C	NA	-2.88147	3.11277e-88	YBR084W	MIS1	-1.14108	4.26361e-13	YER043C	SAH1	1.18193	1.31842e-13	YIL101C	XBP1	2.68365	3.89566e-09	TY2_LTR_11	NA	0.755332	4.2849e-06	YER030W	CHZ1
-0.248546	4.49476e-09	YGL055W	OLE1	0.605665	3.11124e-06	YKL222C	NA	1.46605	4.26128e-29	tL(CAA)_2	NA	1.05185	1.31787e-07	YCR076C	FUB1	0.954958	3.89319e-17	YLR219W	MSC3	-1.3745	4.27917e-32	YBR265W	TSC10
2.77482	4.49354e-100	YFL053W	DAK2	-1.38962	3.10885e-17	YGL111W	NSA1	-1.91338	4.25225e-104	YMR319C	FET4	1.59455	1.31414e-42	YKL217W	JEN1	0.517572	3.88864e-05	YLR233C	EST1	-1.5692	4.27334e-80	YDR172W	SUP35
-3.29741	4.49205e-70	YCR087W	NA	-1.21698	3.10677e-19	YOL102C	TPT1	-0.909871	4.25121e-07	YFR007W	YFH7	2.14218	1.31243e-33	YPL247C	NA	-0.755971	3.8886e-06	YML064C	TEM1	1.19085	4.27312e-33	YGR268C	HUA1
-0.733326	4.49041e-14	YML023C	NSE5	3.69495	3.10629e-06	TY_29	NA	-1.33486	4.25089e-28	YAL011W	SWC3	0.84718	1.30764e-06	YBL058W	SHP1	-1.30112	3.8878e-20	YLR200W	YKE2	0.964426	4.27096e-16	UNDEF_X2180-1A_4	NA
2.0937	4.49007e-69	YPL240C	HSP82	1.51654	3.10478e-07	tW(CCA)_1	NA	1.02366	4.2464e-19	YOR284W	HUA2	2.61973	1.30629e-53	YFL014W	HSP12	-1.34704	3.88697e-35	YOR306C	MCH5	-1.38485	4.26363e-57	YGL209W	MIG2
1.7161	4.48318e-71	YMR135C	GID8	1.86595	3.10132e-27	YLL041C	SDH2	-0.970502	4.2464e-19	YNL297C	MON2	-1.18987	1.30596e-10	YOR009W	TIR4	-0.672914	3.88499e-11	YHR026W	VMA16	1.56968	4.26146e-55	YJR096W	NA
1.22964	4.47968e-47	YBR299W	MAL32	1.39183	3.09979e-07	tV(TAC)_1	NA	0.813807	4.24626e-09	YNL155W	CUZ1	-0.791354	1.30244e-06	YOL006C	TOP1	2.77617	3.88243e-84	YJL103C	GSM1	0.592505	4.26132e-08	YBR273C	UBX7
-0.814479	4.47319e-07	YLR131C	ACE2	-2.72786	3.09783e-33	YHR065C	RRP3	-1.51584	4.24206e-64	YHR151C	MTC6	4.82257	1.30169e-79	YHR139C	SPS100	1.43076	3.88129e-37	YPR042C	PUF2	-1.28599	4.26061e-44	YGR189C	CRH1
1.94985	4.46892e-120	YAL004W	NA	1.64074	3.09691e-06	tL(TAA)_2	NA	2.2894	4.239e-135	YPR091C	NVJ2	3.49926	1.30127e-101	YGR256W	GND2	3.61584	3.87646e-200	YDL085W	NDE2	0.99056	4.25835e-19	YJL070C	NA
1.06512	4.46807e-33	YMR106C	YKU80	1.45959	3.09373e-19	tI(AAT)_4	NA	0.788439	4.23472e-14	TY3_0	NA	1.75923	1.29743e-05	tP(AGG)_1	NA	-1.01286	3.87293e-08	YNL031C-1A	NA	-2.22728	4.25832e-60	YLR343W	GAS2
0.667456	4.46574e-24	YIL056W	VHR1	1.89319	3.09333e-09	YHR095W	NA	-2.37729	4.22962e-47	YBR091C	TIM12	-0.999977	1.29328e-07	YBL069W	AST1	2.3488	3.86955e-12	tK(CTT)_7	NA	-2.51262	4.25002e-84	YNL113W	RPC19
-4.42258	4.46559e-286	YNL112W	DBP2	-2.3396	3.09196e-31	YBR196C	PGI1	0.983242	4.2296e-18	YOR253W	NAT5	0.826812	1.29296e-07	YLR219W	MSC3	0.486413	3.86794e-06	YGR270W	YTA7	-2.47453	4.24213e-116	YOR206W	NOC2
0.964868	4.46405e-91	YJL152W	NA	0.892527	3.09186e-13	YMR095C	SNO1	-1.66551	4.22701e-29	YPR162C	ORC4	-0.916012	1.29205e-06	YLR320W	MMS22	0.805093	3.86793e-06	YCR076C	FUB1	-0.778643	4.23596e-08	YFL028C	CAF16
-0.938252	4.46209e-32	YOR188W	MSB1	-3.46451	3.09081e-65	YNL065W	AQR1	0.423637	4.22265e-05	YDR152W	GIR2	-1.21073	1.28956e-08	YOR359W	VTS1	-0.649482	3.86767e-08	YOL045W	PSK2	-1.80581	4.23591e-53	YMR300C	ADE4
1.15708	4.46177e-14	YDR313C	PIB1	0.691267	3.08898e-06	YDR330W	UBX5	0.452389	4.22153e-05	YNL200C	NA	0.830881	1.28802e-06	YJR049C	UTR1	1.48181	3.86634e-06	TY_215	NA	-3.37006	4.23549e-303	YDR064W	RPS13
-0.703652	4.46116e-35	YGL014W	PUF4	0.949084	3.0836e-08	YOR187W	TUF1	-0.51743	4.22153e-05	YMR007W	NA	-1.58853	1.28791e-15	YML027W	YOX1	-1.37451	3.86433e-16	YMR113W	FOL3	0.745927	4.23405e-13	YOR018W	ROD1
1.85107	4.45673e-83	YBR056W-A	NA	1.06556	3.0829e-07	YBR068C	BAP2	-0.765207	4.21691e-15	YMR314W	PRE5	-0.876138	1.27676e-11	YDL224C	WHI4	-0.56527	3.85822e-07	YDL052C	SLC1	0.660865	4.22871e-06	YDR503C	LPP1
1.60995	4.45472e-68	YIL087C	AIM19	-2.2804	3.07593e-07	TY3-1p_LTR_14	NA	1.39383	4.21636e-41	YGR200C	ELP2	-0.850542	1.27107e-08	YCL014W	BUD3	2.25815	3.8559e-56	YGR194C	XKS1	-1.0169	4.22652e-25	YIL128W	MET18
-1.19201	4.4538e-17	YOR151C	RPB2	1.51883	3.0747e-07	TY_137	NA	1.34373	4.21207e-50	YPR158W	CUR1	1.08538	1.26995e-22	YPL019C	VTC3	-2.54634	3.85576e-80	YDR299W	BFR2	-2.80243	4.22046e-246	YGR060W	ERG25
-0.461221	4.44971e-13	YBR112C	CYC8	1.31584	3.07032e-17	TY_151	NA	1.30918	4.2007e-19	TY_103	NA	-1.26674	1.26991e-07	YPL272C	PBI1	1.17495	3.85551e-16	YLL017W	NA	1.65205	4.21865e-35	YGL184C	STR3
0.523904	4.44571e-05	YGL051W	MST27	1.93244	3.06809e-12	YBR150C	TBS1	1.11699	4.2007e-19	YLR137W	RKM5	-0.775458	1.26991e-07	YMR216C	SKY1	-0.605486	3.85512e-09	YBR073W	RDH54	1.30702	4.21752e-49	YJR045C	SSC1
-2.64114	4.44486e-102	YHR170W	NMD3	-1.80031	3.06253e-12	YDR302W	GPI11	-1.01858	4.19771e-19	YLR254C	NDL1	-1.17859	1.26963e-05	YER044C-A	MEI4	-1.80621	3.84963e-26	YAL059W	ECM1	1.02021	4.2135e-19	YNL237W	YTP1
1.23067	4.44432e-06	YML100W-A	NA	-0.876412	3.06047e-05	YER154W	OXA1	-4.80124	4.19474e-41	TY2_LTR_108	NA	-1.35025	1.26891e-08	YNR058W	BIO3	1.46003	3.84008e-37	YMR181C	NA	3.16897	4.21313e-06	transcr_3746	NA
-1.34616	4.44416e-29	YCR028C-A	RIM1	-0.64421	3.06027e-05	YJL058C	BIT61	1.16236	4.19412e-07	TY_123	NA	1.67992	1.26192e-12	YOL047C	LDS2	-2.30068	3.83271e-74	YDR002W	YRB1	0.965745	4.21026e-11	transcr_2973	NA
1.65463	4.43881e-112	YHR137W	ARO9	1.45783	3.05472e-08	YBR179C	FZO1	0.845421	4.1911e-13	YBR269C	SDH8	0.860224	1.26039e-05	YOR386W	PHR1	1.28924	3.82912e-11	YCR100C	NA	-1.76455	4.20992e-42	YNL247W	NA
1.94178	4.43731e-69	YPL203W	TPK2	-2.29967	3.04948e-25	YKL122C	SRP21	-0.935285	4.18545e-13	YER118C	SHO1	-0.734593	1.26019e-08	YGL178W	MPT5	2.37815	3.82811e-114	YML091C	RPM2	-2.48549	4.20911e-133	YPR110C	RPC40
-0.455013	4.43449e-06	YPR086W	SUA7	1.11463	3.04509e-14	YLR256W	HAP1	-0.622841	4.18322e-09	YDR045C	RPC11	1.37162	1.25599e-28	YIL125W	KGD1	1.8572	3.82776e-62	YMR139W	RIM11	1.78444	4.20856e-73	YJL068C	NA
1.37145	4.4312e-12	YBR076W	ECM8	1.76446	3.03451e-16	YPL247C	NA	-0.903535	4.18174e-16	YBR076W	ECM8	1.91846	1.25189e-13	YKL091C	NA	0.638167	3.82727e-06	YOR075W	UFE1	1.69372	4.20752e-25	YPL027W	SMA1
-1.06025	4.42993e-21	YLR379W	NA	-3.45331	3.03441e-68	YMR049C	ERB1	1.82279	4.17588e-18	YLR083C	EMP70	0.782055	1.24877e-06	YDL004W	ATP16	-0.68451	3.82727e-06	YPR174C	NA	0.487799	4.20606e-05	YOR327C	SNC2
1.01296	4.42918e-11	transcr_19328	NA	2.20675	3.02965e-69	YMR096W	SNZ1	-1.17143	4.1745e-34	YDR216W	ADR1	-0.936472	1.24797e-12	YNL199C	GCR2	-1.2564	3.82166e-29	YCL014W	BUD3	0.424604	4.20508e-07	YER091C	MET6
-2.56474	4.42646e-05	TY3-1p_LTR_14	NA	1.22612	3.0221e-24	YGR127W	NA	-0.810814	4.17374e-19	UNDEF_BY4741_53	NA	0.779603	1.24612e-05	YKL209C	STE6	1.63974	3.82136e-35	YPR020W	ATP20	-1.42795	4.20309e-16	YJR032W	CPR7
-0.459434	4.42401e-07	YMR047C	NUP116	-1.78989	3.01815e-11	YGR063C	SPT4	1.76842	4.17348e-42	YER014W	HEM14	0.818177	1.24612e-05	YIL099W	SGA1	1.35767	3.81637e-26	YJL132W	NA	1.14257	4.19373e-18	YDL239C	ADY3
-0.935261	4.42303e-37	YPL244C	HUT1	-1.21212	3.01701e-09	YML046W	PRP39	-2.39998	4.16947e-160	YMR040W	YET2	-1.42308	1.24612e-05	YDR024W	NA	-1.74779	3.81582e-60	YLR106C	MDN1	1.89684	4.18889e-55	YDR435C	PPM1
2.47226	4.41809e-154	YNR073C	MAN2	0.575876	3.01253e-06	YLL060C	GTT2	1.23568	4.16817e-31	tC(GCA)_0	NA	-0.566116	1.24612e-05	YMR200W	ROT1	0.587145	3.81578e-07	YGL136C	MRM2	0.523584	4.18381e-09	YGR121C	MEP1
-1.13789	4.41695e-15	YFR036W-A	NA	-1.47213	3.01175e-05	YIL091C	UTP25	-1.75473	4.16458e-31	YJR105W	ADO1	-1.14878	1.24585e-15	YHR204W	MNL1	-1.49706	3.81482e-41	YBR246W	RRT2	-1.13314	4.18349e-33	YGL022W	STT3
-1.13205	4.41648e-09	YBR166C	TYR1	1.48039	3.01093e-09	YOR346W	REV1	-2.49658	4.15791e-33	YBR294W	SUL1	-2.26472	1.24491e-56	YLR237W	THI7	-2.1887	3.81337e-46	YMR239C	RNT1	0.599201	4.18314e-07	YDL193W	NUS1
-1.38619	4.41529e-25	YNR051C	BRE5	3.2017	3.00954e-92	YLL026W	HSP104	0.550683	4.15461e-05	YLR337C	VRP1	2.05572	1.24437e-53	YJR073C	OPI3	-0.594455	3.8131e-07	YBR081C	SPT7	3.01586	4.18205e-184	YDL085W	NDE2
-1.84546	4.41276e-80	YBL076C	ILS1	-1.82795	3.00278e-10	YPR183W	DPM1	0.819257	4.15147e-21	TY2_LTR_46	NA	0.549841	1.24374e-05	YAL016W	TPD3	-0.519565	3.80914e-05	YCR044C	PER1	2.4899	4.18112e-60	tA(TGC)_1	NA
0.979425	4.40986e-63	YEL052W	AFG1	-2.8669	3.00207e-42	YDR012W	RPL4B	2.40047	4.14693e-68	YDR395W	SXM1	-2.32549	1.24374e-05	YIL054W	NA	1.51861	3.80157e-22	YBR128C	ATG14	2.15758	4.17964e-106	YER054C	GIP2
2.98073	4.40589e-98	YHR001W-A	QCR10	-0.712156	2.99836e-06	YOL055C	THI20	2.01417	4.14667e-69	YKR103W	NFT1	-0.622225	1.24287e-05	YMR221C	FMP42	-1.47768	3.80156e-28	YGR119C	NUP57	0.693644	4.17555e-07	YMR257C	PET111
-2.04922	4.40586e-102	YOR335C	ALA1	-3.7652	2.99558e-52	YGL103W	RPL28	3.10788	4.14585e-46	YOL135C	MED7	0.710924	1.24064e-07	YLR303W	MET17	-0.981016	3.79509e-16	YNL016W	PUB1	-2.46358	4.17485e-230	YHL015W	RPS20
1.28196	4.40278e-16	YML087C	AIM33	-0.806983	2.99477e-09	YJR006W	POL31	-1.33155	4.14585e-46	YDR214W	AHA1	0.929057	1.2372e-05	YEL038W	UTR4	1.19223	3.79439e-27	YPL270W	MDL2	-0.82335	4.17462e-10	YHR040W	BCD1
-2.51288	4.39876e-76	YKL099C	UTP11	-2.08791	2.98977e-36	YPR041W	TIF5	1.11882	4.14446e-18	YLR328W	NMA1	-1.13157	1.2281e-07	YKR105C	VBA5	1.20528	3.79313e-16	YDR032C	PST2	-0.609883	4.17429e-09	YPL036W	PMA2
1.92272	4.39703e-96	YJL161W	FMP33	-0.743405	2.9872e-05	YJL073W	JEM1	-2.19347	4.14429e-47	YLL006W	MMM1	1.4948	1.22628e-14	YKL067W	YNK1	1.6811	3.79263e-31	YHL044W	NA	1.75761	4.17332e-24	TY_198	NA
-0.556321	4.3947e-10	YIL137C	TMA108	1.73051	2.98527e-08	YDL113C	ATG20	-0.428548	4.14271e-05	YLR436C	ECM30	-0.881535	1.2259e-05	YOR305W	RRG7	-2.15026	3.79002e-24	YFR032C	RRT5	0.66893	4.17112e-08	YGL104C	VPS73
0.548757	4.3927e-26	YMR165C	PAH1	-1.65541	2.98268e-07	TY_3	NA	0.568182	4.14237e-05	TY2_LTR_83	NA	-0.900305	1.21849e-10	YKR092C	SRP40	1.53359	3.78697e-22	YNL196C	SLZ1	0.580721	4.16938e-05	YDR263C	DIN7
1.06491	4.39043e-07	YNL196C	SLZ1	1.97723	2.98145e-05	tF(GAA)_6	NA	-1.04197	4.13898e-26	YHR103W	SBE22	-0.644268	1.21741e-07	YGR083C	GCD2	0.807644	3.78566e-06	YDL104C	QRI7	-0.936059	4.16451e-20	YMR301C	ATM1
-2.72743	4.39001e-13	YOR313C	SPS4	0.52276	2.98063e-05	YOL155C	HPF1	1.20899	4.13671e-08	YLR066W	SPC3	3.79236	1.21608e-91	UNDEF_BMA64-1A_32	NA	2.08803	3.77964e-11	YER181C	NA	1.36988	4.1641e-43	YHR199C	AIM46
-1.34296	4.38795e-40	YDR382W	RPP2B	-1.19651	2.97961e-08	YCR035C	RRP43	-1.40639	4.13339e-59	YPL162C	NA	1.54328	1.21606e-09	YDR155C	CPR1	1.03919	3.77871e-12	YGR023W	MTL1	-1.12383	4.16182e-20	YIR008C	PRI1
3.59367	4.38611e-51	YER065C	ICL1	2.17128	2.97061e-43	YKL109W	HAP4	-0.573964	4.13184e-08	YDR247W	VHS1	1.06413	1.21583e-09	YOR045W	TOM6	1.94588	3.77776e-57	YJR039W	NA	-0.873223	4.1493e-17	YNL275W	BOR1
1.24396	4.38558e-49	YJL132W	NA	1.78538	2.96908e-15	YGL187C	COX4	0.429415	4.13128e-06	YMR155W	NA	-1.26602	1.21123e-08	YHR129C	ARP1	-0.586518	3.77514e-06	YDL064W	UBC9	0.64581	4.14754e-13	YDR479C	PEX29
0.432466	4.38515e-16	YKR050W	TRK2	-1.69106	2.96722e-15	YER056C	FCY2	1.88622	4.12598e-05	YKL197C	PEX1	3.19572	1.20732e-17	tR(ACG)_3	NA	0.730433	3.7749e-08	YGR111W	NA	0.672993	4.14183e-05	YKR074W	AIM29
1.39053	4.38104e-99	YHR162W	MPC2	-0.878362	2.95973e-05	YOR117W	RPT5	2.19805	4.12523e-131	YBR053C	NA	1.94314	1.20485e-60	YJL142C	NA	1.63589	3.77387e-53	YJL005W	CYR1	-2.1797	4.14098e-55	YER127W	LCP5
0.614613	4.37926e-09	YMR313C	TGL3	-4.31969	2.95734e-63	YML026C	RPS18B	-1.45933	4.12289e-70	YJR094C	IME1	4.56376	1.20399e-15	YOR268C	NA	3.12104	3.77237e-128	YAL062W	GDH3	-1.12323	4.13837e-35	YDR017C	KCS1
-0.912817	4.37907e-09	YOR280C	FSH3	-1.59527	2.95654e-24	YPL231W	FAS2	-1.0734	4.11218e-13	YOR144C	ELG1	-0.803687	1.20341e-07	YIR010W	DSN1	-3.90151	3.76998e-248	YBL092W	RPL32	-2.26592	4.13735e-123	YLR237W	THI7
0.536171	4.37495e-07	YHR109W	CTM1	-1.90406	2.951e-07	YPR137W	RRP9	-0.930151	4.10939e-12	YDR144C	MKC7	-0.748138	1.20307e-05	YOR033C	EXO1	1.11483	3.76658e-14	YOR292C	NA	2.5618	4.13494e-14	tM(CAT)_3	NA
1.10059	4.37179e-06	YPL191C	NA	1.79471	2.95015e-16	YPL240C	HSP82	0.589571	4.10577e-07	UNDEF_BY4741_136	NA	1.1725	1.2021e-06	YKL066W	NA	0.721941	3.76346e-10	YDR105C	TMS1	-0.393619	4.12937e-05	YOR117W	RPT5
-0.590242	4.37044e-14	YPR072W	NOT5	0.648834	2.94924e-05	YJR080C	AIM24	1.47244	4.09973e-45	TY3-1p_LTR_6	NA	1.169	1.1991e-06	YMR013W-A	NA	1.23676	3.76057e-19	YBR222C	PCS60	-0.928669	4.12753e-25	YNL049C	SFB2
0.721839	4.36988e-14	YPL015C	HST2	-0.997872	2.94527e-13	YJL025W	RRN7	0.666268	4.09905e-08	YNL137C	NAM9	1.1006	1.19371e-13	YMR031C	EIS1	0.737827	3.75219e-13	YOR363C	PIP2	-0.981208	4.12325e-20	YPR169W	JIP5
-0.667832	4.36497e-18	YOL052C	SPE2	-1.02207	2.9412e-05	YIR010W	DSN1	-1.23973	4.09685e-18	YBR170C	NPL4	1.42471	1.19216e-14	YGR174C	CBP4	-0.874789	3.74529e-06	YLR262C	YPT6	2.36721	4.12114e-134	YOR120W	GCY1
1.28928	4.36318e-16	YER141W	COX15	-1.58184	2.93943e-13	YIL096C	BMT5	0.556148	4.09652e-06	YDR278C	NA	1.3202	1.19128e-05	YJR036C	HUL4	0.792774	3.7437e-05	YJR034W	PET191	0.56144	4.11738e-07	YNL025C	SSN8
1.73536	4.3618e-13	snR52	NA	-1.10456	2.93796e-06	YNL163C	RIA1	-1.78558	4.09441e-37	YLR417W	VPS36	2.24294	1.18847e-29	YJR039W	NA	-1.53011	3.74348e-31	YIL140W	AXL2	-1.45122	4.11583e-31	YDL074C	BRE1
-2.10015	4.36073e-34	YHR072W-A	NOP10	-1.65524	2.93641e-11	YLR066W	SPC3	1.90955	4.09209e-101	YDL175C	AIR2	0.839806	1.18772e-06	YKL050C	NA	2.72014	3.74151e-153	YLR258W	GSY2	-0.49954	4.1149e-08	YGR217W	CCH1
0.537103	4.35979e-06	YJR062C	NTA1	-1.20421	2.93573e-11	YFL028C	CAF16	1.40621	4.09089e-52	YLR404W	SEI1	-0.951708	1.18468e-07	transcr_22010	NA	-3.12694	3.73401e-177	YBR078W	ECM33	-3.83866	4.11025e-263	UNDEF_X2180-1A_23	NA
1.13037	4.35939e-22	YLR417W	VPS36	2.4462	2.93152e-27	YFL030W	AGX1	-0.86402	4.08805e-14	YPL201C	YIG1	0.69495	1.18339e-05	YJL155C	FBP26	-0.689109	3.73226e-11	YDL040C	NAT1	-0.490967	4.10369e-05	YNL206C	RTT106
-0.678609	4.35658e-06	YGL172W	NUP49	-1.86044	2.93086e-13	YPR080W	TEF1	-0.505449	4.08771e-06	YBR061C	TRM7	-1.14907	1.18288e-10	YIL159W	BNR1	-2.38042	3.73175e-06	YLR074C	BUD20	-0.637813	4.10337e-08	YCR028C-A	RIM1
-1.85186	4.35344e-57	YBL002W	HTB2	-2.66495	2.92787e-82	YML106W	URA5	-2.52505	4.08193e-178	YJL061W	NUP82	-1.37455	1.18254e-07	YCR020C	PET18	-3.32875	3.7238e-171	YDL228C	NA	-3.0521	4.09842e-113	YHR052W	CIC1
-3.39793	4.34861e-219	YKL060C	FBA1	-2.10953	2.92574e-38	YCR053W	THR4	1.4526	4.08131e-25	YMR134W	ERG29	-0.816649	1.18223e-07	YAL019W	FUN30	-0.703474	3.72311e-11	YOR372C	NDD1	-1.22508	4.09505e-23	YML014W	TRM9
-1.69101	4.34802e-35	YDR086C	SSS1	-2.77971	2.91804e-34	YKL056C	TMA19	-0.730333	4.08107e-06	YLR290C	COQ11	0.812627	1.18212e-08	YFR050C	PRE4	-1.59195	3.72297e-34	YKL165C	MCD4	-2.9274	4.09315e-262	YDR447C	RPS17B
1.52313	4.3453e-84	YPL147W	PXA1	-1.90851	2.91739e-13	YHR025W	THR1	0.846517	4.08074e-09	YGL215W	CLG1	1.20525	1.17641e-07	YFL044C	OTU1	0.713629	3.72017e-08	YOR018W	ROD1	-0.933514	4.0902e-24	YOR326W	MYO2
-2.27717	4.34455e-186	YBR118W	TEF1	1.35895	2.91632e-09	YGR201C	NA	-0.735508	4.07749e-07	YPR195C	NA	1.57	1.1679e-38	YBR149W	ARA1	0.953352	3.71966e-14	YHR150W	PEX28	-1.62091	4.08744e-30	YDR339C	FCF1
0.602044	4.3396e-14	YOR023C	AHC1	1.29485	2.91449e-06	TY_190	NA	-1.11916	4.07404e-29	YCR022C	NA	1.07937	1.16702e-13	YCR061W	NA	1.29036	3.71932e-09	YJL160C	PIR5	-0.915117	4.0874e-26	YLR096W	KIN2
2.45399	4.33886e-191	YBR139W	NA	-1.31157	2.91448e-05	YJL159W	HSP150	0.920007	4.07398e-13	tY(GTA)_3	NA	0.672054	1.16556e-06	YNL244C	SUI1	-1.05894	3.71845e-19	YDR049W	VMS1	1.15139	4.08496e-11	YJL037W	IRC18
-4.51025	4.33856e-303	YLR441C	RPS1A	2.00064	2.91411e-25	YHR138C	NA	2.8402	4.07337e-128	YOR072W	NA	-0.920669	1.16439e-09	YOR334W	MRS2	1.50785	3.71526e-38	YJL210W	PEX2	1.11686	4.08408e-37	YKL168C	KKQ8
-2.25005	4.3383e-133	YKL153W	NA	0.924321	2.90107e-05	YHR199C	AIM46	0.928965	4.06915e-05	YKR028W	SAP190	3.26113	1.16397e-08	YOR263C	NA	1.21882	3.71338e-31	YOR035C	SHE4	-1.50626	4.0827e-43	YBR271W	EFM2
1.30163	4.33637e-06	transcr_16599	NA	-0.539153	2.90107e-05	YHR167W	THP2	-0.515454	4.06834e-08	YLR028C	ADE16	0.478835	1.1624e-05	YIL034C	CAP2	-1.79455	3.7103e-49	YOL021C	DIS3	1.55889	4.07857e-56	YOL058W	ARG1
2.08033	4.33334e-20	YPL185W	NA	-1.48897	2.89838e-11	YPR033C	HTS1	1.10567	4.06754e-06	YBR195C	MSI1	-0.977682	1.16217e-10	YLL010C	PSR1	-2.4051	3.708e-69	YBR142W	MAK5	0.764219	4.07015e-05	YEL035C	UTR5
-1.24607	4.33334e-20	YNR026C	SEC12	-0.641373	2.89264e-05	YCL057W	PRD1	-1.34663	4.06627e-29	YLR018C	POM34	0.585921	1.16206e-07	YLR450W	HMG2	0.806752	3.70693e-08	YBR272C	HSM3	0.584444	4.06461e-11	YPL091W	GLR1
-0.480121	4.33333e-11	YMR209C	NA	0.994905	2.89231e-05	YPL257W	NA	-2.49531	4.06495e-77	YLR243W	GPN3	-0.602742	1.16206e-07	YMR243C	ZRC1	-1.41219	3.70435e-22	YMR130W	NA	-0.950438	4.06397e-15	YLR039C	RIC1
-1.57162	4.33069e-91	YOL021C	DIS3	-1.30409	2.8901e-18	YNL290W	RFC3	-2.82501	4.06206e-206	YOR269W	PAC1	2.63746	1.15996e-48	YEL070W	MAN2	2.17878	3.70288e-09	tR(TCT)_2	NA	1.53101	4.06358e-55	YPL156C	PRM4
-2.97048	4.3306e-214	YOL086C	ADH1	0.793077	2.88638e-07	YGL251C	HFM1	-2.32937	4.05836e-85	YGR154C	GTO1	2.63746	1.15996e-48	YNR073C	MAN2	0.941161	3.70255e-09	YJL046W	AIM22	0.86676	4.06006e-13	YPR079W	MRL1
-3.08948	4.33017e-77	YPL043W	NOP4	-1.26003	2.88631e-11	YBR283C	SSH1	-1.02947	4.05446e-09	YFL008W	SMC1	-1.12423	1.1579e-18	YHR119W	SET1	2.42298	3.70239e-28	tL(CAA)_2	NA	-1.83299	4.0559e-96	YDL192W	ARF1
0.713787	4.32224e-20	YLR248W	RCK2	2.31673	2.88367e-19	YNL277W	MET2	-2.18091	4.05339e-115	YGR271W	SLH1	0.976603	1.15687e-05	YPL006W	NCR1	3.25026	3.69176e-37	tW(CCA)_2	NA	1.13314	4.0551e-37	YNL322C	KRE1
-2.33213	4.32208e-250	YIL123W	SIM1	0.80692	2.8835e-05	YPL055C	LGE1	-2.77386	4.05108e-211	YBL101C	ECM21	-1.06849	1.15229e-09	YMR078C	CTF18	3.10788	3.68711e-11	tH(GTG)_0	NA	0.647703	4.05307e-06	YPL168W	MRX4
0.523514	4.31931e-05	YPL097W	MSY1	-0.936096	2.88093e-11	YEL032W	MCM3	-0.950422	4.04975e-26	YKL004W	AUR1	-2.4053	1.14819e-10	YOL091W	SPO21	-0.986835	3.68493e-17	YOL006C	TOP1	1.3729	4.04997e-39	YJL151C	SNA3
-2.45798	4.31758e-281	YOL019W	NA	1.56917	2.87884e-05	tN(GTT)_5	NA	1.79929	4.04674e-65	YLR121C	YPS3	2.74258	1.14758e-64	YLR178C	TFS1	-1.02704	3.68178e-15	YGL107C	RMD9	-0.482141	4.04873e-08	YPL179W	PPQ1
1.5155	4.31254e-60	YLL055W	YCT1	-0.848473	2.87446e-06	YER183C	FAU1	-0.912411	4.04581e-18	YLR354C	TAL1	2.02374	1.14656e-24	YDL079C	MRK1	-1.09735	3.67924e-11	YLR110C	CCW12	-1.30441	4.04704e-40	YOR239W	ABP140
0.810853	4.31049e-11	YPR201W	ARR3	-1.01093	2.87347e-16	YOL066C	RIB2	-2.49566	4.03949e-105	YBR143C	SUP45	1.15655	1.14255e-10	YIL065C	FIS1	-2.69337	3.67867e-84	YGR145W	ENP2	2.59578	4.04497e-61	tR(ACG)_1	NA
-0.665902	4.30718e-05	YBR162W-A	YSY6	-2.79699	2.87284e-27	YLR435W	TSR2	-0.576231	4.03839e-06	YPR096C	NA	1.12559	1.14233e-07	TY_295	NA	1.03552	3.67619e-13	YOR020C	HSP10	-0.677257	4.04298e-15	YMR291W	TDA1
1.94269	4.30519e-105	YPL247C	NA	1.38931	2.86629e-09	YIL155C	GUT2	-0.720564	4.02074e-13	YOR176W	HEM15	-0.986941	1.14226e-09	YLL035W	GRC3	0.855041	3.67544e-07	UNDEF_BY4742_100	NA	1.24234	4.04117e-40	YLR109W	AHP1
0.843638	4.30187e-46	YOR329C	SCD5	0.707365	2.86349e-05	YDL241W	NA	-0.603501	4.01994e-07	YPL249C-A	RPL36B	0.859022	1.14209e-10	YDL089W	NUR1	-2.56757	3.67337e-63	YLR002C	NOC3	0.936963	4.04088e-12	YKR098C	UBP11
1.06447	4.30186e-18	YNR068C	NA	-1.04834	2.85645e-06	YAL044C	GCV3	0.640176	4.01936e-09	YOR209C	NPT1	0.672834	1.14182e-05	YPL211W	NIP7	-0.680984	3.67315e-08	YMR259C	TRM732	0.744788	4.03125e-10	YPL181W	CTI6
-1.02673	4.29223e-57	YJL117W	PHO86	1.73102	2.85187e-07	tY(GTA)_3	NA	-0.712976	4.01641e-11	TY4_53	NA	-0.842728	1.13926e-07	YBR156C	SLI15	-1.016	3.6568e-07	YPL108W	NA	0.503578	4.0302e-07	YLR220W	CCC1
-1.09257	4.29203e-22	YPR103W	PRE2	1.40724	2.85133e-13	YPL262W	FUM1	-2.82659	4.01359e-189	YMR001C	CDC5	-0.894112	1.13878e-08	YJR092W	BUD4	-1.03123	3.65397e-23	YOR151C	RPB2	3.61762	4.02917e-18	tS(GCT)_0	NA
-0.48839	4.29088e-06	YGL119W	COQ8	-1.50385	2.84336e-27	YDR400W	URH1	1.90326	4.01122e-43	YBR050C	REG2	-0.937079	1.13478e-09	YOR372C	NDD1	2.0757	3.65356e-62	YJL137C	GLG2	1.21147	4.02706e-23	YGR021W	NA
-2.40275	4.29077e-38	YHR196W	UTP9	-1.07051	2.83783e-06	YFR018C	NA	-3.23379	4.01016e-139	YGL033W	HOP2	-0.791151	1.13478e-09	YNR013C	PHO91	0.52178	3.65106e-06	YOR291W	YPK9	1.90977	4.02375e-69	YNL274C	GOR1
-2.45872	4.29037e-135	YIR026C	YVH1	-0.901636	2.83121e-07	YPR129W	SCD6	2.58362	4.00615e-24	YPR140W	TAZ1	0.765572	1.12783e-05	YDR246W	TRS23	2.76824	3.64972e-125	YMR104C	YPK2	0.471747	4.0202e-06	YBR207W	FTH1
-1.23754	4.28839e-26	YGR092W	DBF2	-1.09292	2.83102e-06	YOR130C	ORT1	2.32665	4.00457e-11	YCL076W	NA	1.90615	1.12695e-18	YPR127W	NA	-1.0651	3.64937e-23	YNL298W	CLA4	1.90484	4.01683e-114	YBR126C	TPS1
0.746232	4.28483e-06	YIL165C	NA	-0.915175	2.82507e-06	YOR250C	CLP1	-1.77968	4.00269e-06	YMR082C	NA	1.12262	1.12623e-08	YJL205C	NCE101	-0.949024	3.6442e-13	YMR067C	UBX4	-0.905755	4.01379e-05	UNDEF_X2180-1A_25	NA
-2.29414	4.28452e-48	YBR142W	MAK5	0.904598	2.81985e-05	YLR180W	SAM1	1.80104	3.99857e-95	YML092C	PRE8	0.655475	1.12503e-09	YLR028C	ADE16	2.75672	3.64358e-41	tP(AGG)_0	NA	0.686887	4.01274e-08	YOR383C	FIT3
-0.915254	4.28231e-38	YDL127W	PCL2	-0.664625	2.81745e-05	YLR412W	BER1	-1.14567	3.99666e-30	YGR129W	SYF2	1.30368	1.1232e-30	YBR132C	AGP2	-1.15616	3.64296e-19	YHL029C	OCA5	-3.03319	4.01059e-257	YOL039W	RPP2A
2.50775	4.28229e-168	YGL227W	VID30	-1.78037	2.81722e-08	YMR128W	ECM16	-0.95163	3.99086e-10	UNDEF_BY4741_1	NA	0.92603	1.11856e-07	YHR080C	LAM4	0.953462	3.64158e-12	YJR122W	IBA57	0.770308	4.01055e-08	YGL117W	NA
-2.48636	4.28157e-124	YMR202W	ERG2	1.84318	2.81658e-35	YBL043W	ECM13	1.31823	3.99e-23	YDR097C	MSH6	1.29025	1.11218e-19	YLL041C	SDH2	-1.13579	3.63435e-13	YPL042C	SSN3	-0.63661	4.00981e-14	YCL050C	APA1
-3.20217	4.28122e-176	YKL178C	STE3	-1.004	2.81083e-06	YGL106W	MLC1	2.13526	3.98735e-05	YER175C	TMT1	3.51828	1.11151e-115	YER067W	RGI1	0.631825	3.634e-08	YHL040C	ARN1	-1.29612	4.00981e-14	YPR048W	TAH18
-1.80589	4.27696e-63	YOR207C	RET1	1.30249	2.8102e-19	YOR273C	TPO4	-1.89547	3.98721e-59	YLR152C	NA	0.804347	1.11134e-05	YLL040C	VPS13	-2.82126	3.63049e-131	YNL123W	NMA111	1.08642	4.00829e-12	YOL114C	PTH4
-1.37293	4.27631e-93	YDR144C	MKC7	1.09346	2.80807e-06	YOR185C	GSP2	1.13217	3.98695e-17	YMR042W	ARG80	-0.500803	1.11134e-05	YPR138C	MEP3	-0.90825	3.62969e-10	YNL022C	RCM1	-1.7604	4.00548e-24	YPL001W	HAT1
-0.509784	4.27534e-15	YML115C	VAN1	1.15137	2.80725e-17	YAL017W	PSK1	-1.72144	3.98409e-60	YGR095C	RRP46	-0.569345	1.11134e-05	YFL024C	EPL1	-3.80591	3.62758e-207	YLL012W	YEH1	-2.17609	4.0042e-26	YJR097W	JJJ3
0.540318	4.2737e-13	YDL033C	SLM3	-3.11637	2.80459e-33	YOL124C	TRM11	-1.49599	3.97912e-46	YMR044W	IOC4	-0.603199	1.11134e-05	YER167W	BCK2	-1.65828	3.62496e-35	YOR067C	ALG8	1.74582	4.0034e-22	TY_151	NA
0.578369	4.26373e-16	YPL224C	MMT2	-2.41338	2.80435e-31	YGR079W	NA	-1.04915	3.9775e-19	YKL084W	HOT13	-0.773282	1.11032e-08	YKL184W	SPE1	1.82075	3.62213e-48	YBR046C	ZTA1	3.23983	3.99977e-118	tT(AGT)_5	NA
-1.02826	4.26064e-31	YJL001W	PRE3	-2.09123	2.8019e-31	YGL012W	ERG4	0.475352	3.97217e-08	YLR074C	BUD20	-0.91458	1.10582e-05	YCR045C	RRT12	-0.543966	3.62109e-06	YDR062W	LCB2	0.723312	3.99826e-11	YER098W	UBP9
-2.2585	4.25611e-138	YDR341C	NA	-0.798651	2.80003e-09	YNL291C	MID1	1.36804	3.96991e-45	YHR099W	TRA1	2.2528	1.10165e-24	YIL045W	PIG2	-1.58892	3.61936e-36	YMR146C	TIF34	0.631534	3.9946e-08	YGL063W	PUS2
-1.74191	4.25482e-173	YKL029C	MAE1	-0.988318	2.79274e-11	YBR242W	NA	-4.23742	3.96895e-47	YLL003W	SFI1	-0.58944	1.10088e-05	YLR153C	ACS2	-1.40107	3.61481e-16	YPR018W	RLF2	-2.5216	3.99404e-127	YGR123C	PPT1
1.02265	4.25467e-05	YLL001W	DNM1	-1.18163	2.79266e-07	YPL244C	HUT1	-1.2036	3.96637e-30	YOL039W	RPP2A	-0.912294	1.10062e-11	YPRIME_4	NA	-2.17104	3.61189e-66	YFL037W	TUB2	-0.868179	3.99373e-10	YJL061W	NUP82
-4.37566	4.25059e-137	YOR309C	NA	1.44238	2.79046e-09	transcr_5944	NA	0.731124	3.96367e-08	YGR006W	PRP18	2.98261	1.10034e-50	YIL136W	OM45	2.3258	3.60915e-73	YDR435C	PPM1	2.21587	3.99336e-13	tE(TTC)_9	NA
0.823293	4.25024e-11	YIL112W	HOS4	1.22203	2.78922e-13	YOR352W	TFB6	0.6472	3.96331e-10	YER141W	COX15	-1.27642	1.09842e-13	YIR034C	LYS1	0.835011	3.60861e-13	YDR409W	SIZ1	2.66537	3.99334e-21	tA(AGC)_0	NA
0.772372	4.24825e-09	YJL106W	IME2	-1.90754	2.7859e-21	YPR074C	TKL1	-0.955894	3.96173e-17	YDR348C	PAL1	1.34066	1.09745e-16	YGR087C	PDC6	-4.7229	3.60604e-263	YER131W	RPS26B	-0.576331	3.99055e-06	YJL024C	APS3
-1.78161	4.24512e-149	YOR047C	STD1	-1.32545	2.78544e-23	YGL243W	TAD1	0.535161	3.96072e-09	YPR066W	UBA3	-1.43405	1.09524e-07	YFR035C	NA	1.91975	3.6028e-53	YML128C	MSC1	1.54503	3.98745e-38	YOR228C	MCP1
-3.03878	4.24406e-186	YGR145W	ENP2	-2.25976	2.78191e-13	YNL182C	IPI3	1.01364	3.95735e-07	YEL057C	SDD1	-0.805769	1.09508e-05	YJL214W	HXT8	-0.584958	3.59943e-08	YMR266W	RSN1	-2.51511	3.98528e-15	YKL172W	EBP2
-1.86135	4.23778e-50	YKR025W	RPC37	-1.27647	2.78078e-07	YJL052W	TDH1	2.65368	3.9544e-199	YDR155C	CPR1	2.01088	1.09401e-23	YDR018C	NA	2.74967	3.59745e-126	YNL014W	HEF3	2.28746	3.9845e-138	YMR104C	YPK2
0.861245	4.23658e-15	YDR405W	MRP20	1.92364	2.78064e-12	YLR178C	TFS1	-1.09248	3.95278e-20	YHR079C-A	SAE3	3.17082	1.09379e-08	YOR257W	CDC31	-3.80778	3.59546e-276	YER062C	GPP2	1.92744	3.98226e-108	YOR328W	PDR10
0.952236	4.23646e-21	YAL002W	VPS8	1.93526	2.77905e-26	YDR148C	KGD2	0.416526	3.94831e-05	YER034W	NA	1.2165	1.09228e-19	YDR247W	VHS1	0.897919	3.59339e-10	YAR042W	SWH1	-0.872507	3.97902e-15	YAR002C-A	ERP1
2.83907	4.23192e-242	YIL045W	PIG2	1.21656	2.77301e-08	YMR040W	YET2	-1.76667	3.9435e-70	YLR387C	REH1	1.09556	1.08886e-07	YPR015C	NA	-2.0232	3.59226e-49	YFR028C	CDC14	-1.63363	3.97347e-54	YGL213C	SKI8
-2.17128	4.22703e-29	YBL077W	NA	-0.599276	2.77289e-06	YDR331W	GPI8	-2.14189	3.92888e-38	YDR371W	CTS2	0.833093	1.08762e-09	YDL007W	RPT2	-1.53886	3.59059e-30	YLR192C	HCR1	-0.730741	3.9712e-12	YGL020C	GET1
-1.52105	4.22111e-08	YMR269W	TMA23	-0.969584	2.76937e-05	YML049C	RSE1	1.91956	3.92822e-81	YOL022C	TSR4	-0.924573	1.08631e-10	YHL029C	OCA5	-0.591869	3.58536e-07	YFR038W	IRC5	-0.520874	3.96788e-06	YLR018C	POM34
0.521827	4.22045e-05	YHL016C	DUR3	-2.77587	2.76936e-42	YPL037C	EGD1	-0.601719	3.92574e-09	YLL028W	TPO1	1.55278	1.08459e-16	YLR312C	ATG39	-1.71825	3.58518e-33	YDL111C	RRP42	0.504146	3.96504e-07	YLL051C	FRE6
-0.54188	4.22031e-09	YPL112C	PEX25	-0.78484	2.76586e-05	YBR109C	CMD1	1.50373	3.92357e-36	YJL180C	ATP12	-0.612772	1.07698e-06	YLR384C	IKI3	0.732644	3.58481e-12	YGR086C	PIL1	1.04501	3.95028e-28	YOL081W	IRA2
-0.984595	4.21893e-25	YDL040C	NAT1	-1.16552	2.75955e-28	YHR039C	MSC7	-1.50406	3.92262e-19	YPR014C	NA	0.698381	1.07409e-05	YHR199C	AIM46	2.22881	3.58417e-106	YKL150W	MCR1	-1.07271	3.94881e-36	YNL197C	WHI3
-1.88641	4.21579e-13	YDL168W	SFA1	-0.959623	2.75828e-11	YPR121W	THI22	-1.54457	3.91134e-44	YKL211C	TRP3	-0.756896	1.07135e-07	YLR339C	NA	-1.57054	3.58331e-21	YML046W	PRP39	1.33373	3.94727e-36	YLL055W	YCT1
-1.62993	4.21494e-28	YOL093W	TRM10	-1.45616	2.75761e-06	YMR048W	CSM3	-1.28985	3.91078e-33	YFR031C	SMC2	1.01251	1.06358e-07	YIL059C	NA	0.748611	3.57863e-10	YJR107W	LIH1	-0.660931	3.93876e-09	YNL099C	OCA1
1.26475	4.21413e-100	YPR149W	NCE102	1.47685	2.75392e-15	tF(GAA)_3	NA	1.80336	3.91034e-68	TY_144	NA	-0.745936	1.05848e-06	YLR020C	YEH2	1.49971	3.57717e-10	YMR141C	NA	1.99285	3.93586e-95	YPL119C	DBP1
-0.386656	4.21146e-08	YBR043C	QDR3	-2.0106	2.75183e-18	YMR011W	HXT2	1.21581	3.91e-44	YFR008W	FAR7	-0.829767	1.0573e-11	YPL263C	KEL3	-3.86296	3.57699e-155	YBL039C	URA7	-1.12615	3.93444e-35	YDR333C	RQC1
1.15821	4.21031e-30	YHR189W	PTH1	1.08468	2.75171e-08	YJR048W	CYC1	-1.24285	3.90955e-31	YFL050C	ALR2	-0.550506	1.05727e-05	YOR290C	SNF2	2.58293	3.57581e-72	YOR186W	NA	-0.415299	3.92116e-05	YOL089C	HAL9
1.09443	4.21004e-10	YDR022C	ATG31	-2.05988	2.74072e-83	YDL201W	TRM8	-2.66857	3.90742e-87	YLR427W	MAG2	2.65218	1.05679e-54	YDR258C	HSP78	-0.85928	3.56845e-06	YMR223W	UBP8	-0.387019	3.9096e-05	YOR112W	CEX1
0.778184	4.20964e-09	YOL013C	HRD1	1.01085	2.73976e-12	YDR338C	NA	0.425643	3.90215e-05	YML088W	UFO1	0.908901	1.05642e-05	YPR123C	NA	2.02515	3.56798e-05	tI(AAT)_3	NA	-2.32163	3.90554e-183	YJR070C	LIA1
1.28032	4.20925e-11	transcr_5837	NA	-3.35174	2.73879e-65	YNL289W	PCL1	-2.61147	3.8997e-146	YBR038W	CHS2	0.846382	1.05555e-05	YBR284W	NA	0.54956	3.5665e-06	YDR481C	PHO8	-1.02425	3.90192e-09	YDL210W	UGA4
0.561379	4.20729e-07	YML012C-A	NA	1.15789	2.73425e-10	YER066W	RRT13	3.1961	3.89422e-216	YMR126C	DLT1	-0.732859	1.05389e-08	YHR216W	IMD2	-2.14661	3.56457e-21	YMR274C	RCE1	1.37346	3.90072e-10	YPR193C	HPA2
-0.692123	4.20689e-10	YBR135W	CKS1	-1.00816	2.73363e-09	YPL094C	SEC62	0.72745	3.89249e-07	YDL110C	TMA17	3.55451	1.05286e-264	YPL281C	ERR1	-3.70161	3.56342e-140	YOL124C	TRM11	2.99416	3.90049e-182	YNL200C	NA
-1.4775	4.20675e-95	YDL145C	COP1	-1.68325	2.72999e-05	YDR507C	GIN4	-1.00541	3.8922e-20	YOR351C	MEK1	-0.610935	1.05216e-06	YDR524C	AGE1	-0.709497	3.56192e-10	YDR035W	ARO3	0.989523	3.89701e-06	YFL011W	HXT10
0.527819	4.20606e-07	YKL160W	ELF1	-4.09323	2.72916e-89	YHR010W-1A	NA	1.19969	3.89151e-12	TY_81	NA	-1.42037	1.05091e-20	YEL063C	CAN1	-0.55035	3.56089e-07	YGR261C	APL6	1.10082	3.89661e-18	YDR125C	ECM18
1.82686	4.20428e-84	YNL285W	NA	3.90234	2.72876e-165	YJL089W	SIP4	1.6455	3.89072e-91	YGR287C	IMA1	-0.564279	1.04606e-05	YPRIME_3	NA	1.34972	3.55743e-12	TY3_19	NA	0.529118	3.89446e-08	YIL088C	AVT7
1.15254	4.20052e-44	YLR266C	PDR8	-1.52114	2.72078e-31	YDL127W	PCL2	-1.25194	3.88996e-29	YDR031W	MIX14	1.00802	1.03749e-12	YMR104C	YPK2	-1.39533	3.55308e-14	YDR180W	SCC2	0.983336	3.89418e-07	YGL007W	NA
0.53099	4.19666e-21	YFL041W	FET5	3.47291	2.71923e-197	YMR084W	NA	0.7189	3.88301e-12	YER093C	TSC11	-0.627084	1.03193e-05	YLR310C	CDC25	1.33252	3.55282e-15	YDR453C	TSA2	-1.28283	3.88059e-25	YMR270C	RRN9
1.03366	4.19503e-14	YLL056C	NA	-1.70548	2.71572e-22	YOR264W	DSE3	-1.65756	3.88296e-78	YBR261C	TAE1	-2.71959	1.03185e-31	YBL043W	ECM13	2.78277	3.55108e-95	YNR073C	MAN2	3.27168	3.87905e-39	tF(GAA)_5	NA
0.845238	4.19422e-09	YDL106C	PHO2	1.53748	2.71252e-06	TY1C_0	NA	-0.66937	3.88238e-09	YLL021W	SPA2	-1.21923	1.0307e-13	YCR089W	FIG2	2.78277	3.55108e-95	YNR073C-1A	NA	1.06653	3.8789e-28	YOR132W	VPS17
-1.04379	4.19094e-30	YPR121W	THI22	-3.36099	2.71109e-53	transcr_5419	NA	1.87504	3.87146e-83	TY_239	NA	1.19244	1.02996e-08	YBR045C	GIP1	-3.29705	3.55076e-171	YDL228C-1A	NA	-0.861772	3.87737e-17	YJL196C	ELO1
0.667801	4.18512e-08	YDR125C	ECM18	-2.57891	2.70822e-23	YNL175C	NOP13	-2.32205	3.87102e-102	YDL010W	GRX6	-1.43098	1.02715e-31	YKL175W	ZRT3	0.869711	3.54362e-08	YGL166W	CUP2	2.48927	3.87474e-140	YER053C	PIC2
0.963442	4.18465e-36	YLR203C	MSS51	-1.87782	2.70636e-33	YJL138C	TIF2	-0.60614	3.8657e-09	YCL031C	RRP7	4.96799	1.02665e-278	YPL223C	GRE1	0.502838	3.53344e-06	YHR001W	OSH7	-0.999803	3.87097e-23	YBR060C	ORC2
-0.745313	4.17137e-06	YOL066C	RIB2	1.89727	2.70149e-51	YIL125W	KGD1	0.753808	3.86282e-11	YNL308C	KRI1	1.48143	1.02425e-30	YPR149W	NCE102	-0.630045	3.53139e-05	YHR181W	SVP26	-1.7436	3.86088e-28	YNL151C	RPC31
-1.33171	4.17134e-26	YGL001C	ERG26	1.51253	2.69966e-22	YBR085W	AAC3	-1.76346	3.85865e-42	YAL012W	CYS3	0.903547	1.02131e-07	TY2_I-int_53	NA	-0.784999	3.52826e-07	YOR076C	SKI7	0.483415	3.8606e-09	YBL022C	PIM1
-0.580572	4.16997e-11	YIL047C-A	NA	-1.73236	2.69167e-22	YDL179W	PCL9	2.31504	3.8576e-114	YDL159W	STE7	-0.566726	1.0207e-05	YKL004W	AUR1	-0.468804	3.52243e-05	YPL202C	AFT2	-1.19126	3.85938e-35	YLR359W	ADE13
-0.906756	4.16991e-11	YGR253C	PUP2	-2.25397	2.69017e-29	YDR224C	HTB1	2.91104	3.8561e-129	YDR103W	STE5	-1.23372	1.01904e-23	YBR021W	FUR4	2.04478	3.52055e-22	tD(GTC)_12	NA	2.14715	3.85913e-116	YGL227W	VID30
0.500084	4.16738e-07	YDR175C	RSM24	-0.684396	2.68839e-05	YIR031C	DAL7	0.729746	3.85548e-11	YBR120C	CBP6	1.49641	1.01675e-11	YKL142W	MRP8	-2.47374	3.52e-42	YBR252W	DUT1	0.484961	3.85831e-06	YPL016W	SWI1
0.559303	4.16437e-08	YDR130C	FIN1	-2.19232	2.68459e-22	YFL034C-B	MOB2	-0.352125	3.85387e-05	TY3_47	NA	-0.992196	1.01657e-09	YJR124C	NA	0.752936	3.51722e-08	YLR193C	UPS1	0.480649	3.85684e-07	YGL126W	SCS3
1.30721	4.16246e-09	YLR152C	NA	1.65519	2.68434e-48	YJL101C	GSH1	-0.455042	3.85224e-06	YPL237W	SUI3	1.25782	1.01495e-06	YBR285W	NA	1.53433	3.51541e-28	YGL248W	PDE1	-0.541137	3.85543e-07	YHR182W	NA
1.99981	4.16092e-117	tF(GAA)_3	NA	-1.10774	2.67942e-07	YPL144W	POC4	-2.888	3.8502e-129	YIR023W	DAL81	-1.17155	1.01166e-23	YBR073W	RDH54	-0.601709	3.51426e-09	YBR114W	RAD16	1.47507	3.85163e-44	YIL070C	MAM33
0.674312	4.15706e-24	YKL128C	PMU1	1.56628	2.67413e-16	YHL044W	NA	0.644275	3.84796e-06	YGL027C	CWH41	0.759352	1.01157e-12	YPR028W	YOP1	-0.90556	3.51426e-09	YHR022C	NA	-1.10666	3.85053e-08	YLR105C	SEN2
-1.16254	4.15615e-53	YPR034W	ARP7	-0.969873	2.67158e-12	YGR253C	PUP2	1.94415	3.84583e-12	YLR073C	RFU1	-0.900965	1.01115e-10	YPR065W	ROX1	-0.695596	3.514e-10	YGR195W	SKI6	0.587755	3.84907e-08	YDL137W	ARF2
0.743356	4.15421e-17	YGR143W	SKN1	1.14634	2.66953e-09	YLL039C	UBI4	2.79489	3.84247e-199	YOL038W	PRE6	0.827904	1.01009e-05	YMR173W	DDR48	-0.714087	3.5129e-07	YDR222W	NA	2.04329	3.84882e-05	TY_102	NA
5.13688	4.15246e-141	YIL057C	RGI2	1.52552	2.66853e-25	YOR054C	VHS3	0.752788	3.84245e-13	YJR086W	STE18	-0.863672	1.01004e-05	YDR110W	FOB1	0.608451	3.50928e-06	YHR113W	APE4	1.32441	3.83996e-28	YGL055W	OLE1
-0.667238	4.152e-16	YKL028W	TFA1	1.43909	2.66688e-09	tI(AAT)_3	NA	-3.35252	3.84091e-196	YGL191W	COX13	0.898398	1.00981e-06	YNL097C	PHO23	-0.670378	3.50733e-08	YOR370C	MRS6	-0.498002	3.83875e-07	YOL052C	SPE2
0.47272	4.1482e-12	YPL156C	PRM4	0.626953	2.66443e-07	YGL114W	NA	-0.898849	3.84088e-14	YER126C	NSA2	-1.49299	1.00891e-27	YJL110C	GZF3	2.19236	3.50491e-14	tP(TGG)_3	NA	1.06308	3.83815e-16	YGR232W	NAS6
-0.641982	4.148e-07	YIL116W	HIS5	1.25243	2.65703e-25	transcr_9136	NA	3.32871	3.83987e-180	YOR174W	MED4	-0.672523	1.00827e-07	YLR401C	DUS3	-1.48732	3.50313e-20	YNL124W	NAF1	0.884921	3.83815e-16	YOL082W	ATG19
0.970069	4.14397e-132	YNL104C	LEU4	1.26164	2.65701e-21	YJL053W	PEP8	-0.571433	3.83405e-05	TY2_LTR_77	NA	1.1048	1.00739e-09	YGL006W	PMC1	2.07341	3.50287e-77	YNL173C	MDG1	-0.510891	3.83314e-07	YDR092W	UBC13
-1.55562	4.14225e-10	YLR049C	NA	0.849048	2.65157e-06	YNL073W	MSK1	-0.530217	3.83405e-05	YML070W	DAK1	3.08424	1.0073e-100	YLL026W	HSP104	-2.95136	3.50085e-121	YOR294W	RRS1	1.88862	3.83055e-63	YMR133W	REC114
0.744384	4.13873e-15	YDR455C	NA	-0.979271	2.65078e-08	YCR063W	BUD31	-0.415966	3.83382e-05	YDR047W	HEM12	3.37541	1.0061e-59	YER067C-A	NA	2.11619	3.50083e-39	YPL186C	UIP4	3.06764	3.82845e-151	YPL186C	UIP4
0.993674	4.13662e-28	YPR011C	NA	1.58467	2.64707e-09	tR(TCT)_3	NA	-1.57574	3.83224e-44	YDR347W	MRP1	-0.741977	1.00557e-06	YFR005C	SAD1	-1.14641	3.49954e-07	YJR055W	HIT1	2.06737	3.8276e-89	YPL247C	NA
2.1377	4.13601e-288	YBL100C	NA	-2.30973	2.64677e-17	YLL011W	SOF1	0.582164	3.82889e-10	YMR234W	RNH1	-0.814352	1.00532e-06	YDR242W	AMD2	-1.50455	3.49784e-27	YLR147C	SMD3	2.08147	3.82628e-124	YBR169C	SSE2
-1.06585	4.1334e-05	YLR183C	TOS4	1.37306	2.64676e-14	YJL153C	INO1	-0.638018	3.82786e-09	YJL065C	DLS1	-0.871603	1.0045e-05	YOR129C	AFI1	-1.21414	3.49731e-13	UNDEF_BY4742_26	NA	-2.63509	3.82136e-107	YKR057W	RPS21A
1.26893	4.13271e-33	YKL162C	NA	-3.01346	2.64631e-127	YPR110C	RPC40	3.02284	3.82283e-11	YIL162W	SUC2	1.44373	1.00147e-19	YKL093W	MBR1	0.836109	3.49706e-07	YBR005W	RCR1	-0.637211	3.81814e-10	YLR187W	SKG3
0.882129	4.13059e-11	YHR011W	DIA4	1.62676	2.6455e-35	YNL092W	NA	-0.433893	3.8216e-06	TY_38	NA	-1.39681	1.00138e-23	YJL056C	ZAP1	-0.822135	3.49706e-07	YPL172C	COX10	0.915623	3.81739e-22	YJL101C	GSH1
-1.6526	4.12525e-29	YNL030W	HHF2	-1.57523	2.6455e-35	YHR013C	ARD1	-0.812373	3.81661e-12	YGR020C	VMA7	-1.22452	1.00038e-12	YOL007C	CSI2	-0.929378	3.49563e-08	YHR046C	INM1	0.929734	3.81523e-07	YNL179C	NA
1.53206	4.12294e-45	YIR014W	NA	2.30683	2.64452e-99	YOR049C	RSB1	-2.69182	3.80691e-71	YBR243C	ALG7	-0.517189	0.00986598	YLR234W	TOP3	2.29146	3.48849e-11	tN(GTT)_3	NA	-1.57485	3.81359e-10	YDR045C	RPC11
0.565352	4.12109e-10	YOR162C	YRR1	1.30807	2.64256e-09	YMR297W	PRC1	-0.968803	3.79627e-22	YNL201C	PSY2	-0.372438	0.00986271	YFR009W	GCN20	0.980675	3.48822e-17	YOR147W	MDM32	0.581506	3.81029e-12	YKL064W	MNR2
-2.08634	4.11236e-47	YPR060C	ARO7	1.18883	2.63887e-09	YMR160W	NA	-0.641183	3.79593e-10	YOR091W	TMA46	0.4952	0.00981946	YLR406C	RPL31B	-0.462199	3.48794e-05	YDR206W	EBS1	-1.09614	3.80931e-17	YDR410C	STE14
1.61069	4.11061e-08	YDR340W	NA	-0.952265	2.63646e-08	YLR014C	PPR1	-1.26712	3.79411e-24	YBL102W	SFT2	0.365397	0.00981946	YDR497C	ITR1	-2.06102	3.46982e-47	YKL166C	TPK3	3.78394	3.8016e-48	tV(CAC)_1	NA
-0.424634	4.10524e-10	YDR294C	DPL1	1.52039	2.63247e-05	tD(GTC)_7	NA	0.937986	3.78844e-10	YOR338W	NA	0.570803	0.00978992	YNL184C	NA	-2.44326	3.46566e-53	YNL075W	IMP4	-1.14733	3.79489e-34	YCL014W	BUD3
0.646717	4.10111e-16	YML119W	NA	1.26314	2.62892e-08	YJL131C	AIM23	1.03103	3.78675e-09	YLR090W	XDJ1	0.427986	0.00968923	YIL142C-A	NA	0.582281	3.4613e-05	YJR057W	CDC8	-1.36289	3.78943e-10	YLR065C	ENV10
-1.71831	4.10096e-08	YGR105W	VMA21	1.43923	2.6287e-16	YGL208W	SIP2	-3.12464	3.78337e-260	YKL101W	HSL1	0.931499	0.00963231	YER138W-A	NA	0.793376	3.45973e-10	YER152C	NA	-0.993977	3.78545e-25	YOR209C	NPT1
-1.10621	4.09856e-06	YGR064W	NA	-1.48612	2.62149e-09	YDR191W	HST4	-1.68975	3.77948e-84	tU(TCA)_0	NA	-0.471846	0.00963231	YOR345C	NA	-2.67156	3.45945e-84	YKR092C	SRP40	-0.593177	3.78385e-09	YMR125W	STO1
-2.47945	4.09834e-77	YMR120C	ADE17	-1.33068	2.62135e-43	YOR260W	GCD1	0.468793	3.77902e-06	YGL176C	NA	0.82667	0.00960612	YGL010W	MPO1	0.896678	3.45819e-09	YNL180C	RHO5	-1.11815	3.78246e-28	YFR037C	RSC8
1.42026	4.09781e-50	YJL060W	BNA3	2.43889	2.61926e-49	YDL214C	PRR2	-0.541867	3.77806e-07	YPR124W	CTR1	0.547576	0.00960487	YOR155C	ISN1	1.48668	3.45787e-47	YER141W	COX15	-0.72664	3.78152e-15	YJL207C	LAA1
0.914104	4.09708e-07	YML083C	NA	-1.35993	2.61843e-26	YDR120C	TRM1	-1.06456	3.77754e-32	YER127W	LCP5	0.406488	0.00948274	YDR229W	IVY1	0.739239	3.455e-07	YMR204C	INP1	-1.96095	3.77952e-90	YKL181W	PRS1
1.89716	4.09657e-82	YJL164C	TPK1	-1.45663	2.61739e-14	YFR051C	RET2	-0.517312	3.77512e-08	YNL141W	AAH1	-0.366374	0.00947591	YJR004C	SAG1	-1.03601	3.45369e-10	YCR002C	CDC10	-1.56658	3.77914e-39	YKL021C	MAK11
-0.375013	4.09468e-05	YKR036C	CAF4	-1.97422	2.61526e-28	YDL236W	PHO13	2.84045	3.77255e-160	YMR144W	FDO1	0.640636	0.00939907	YDL008W	APC11	-1.82357	3.45328e-24	YHR062C	RPP1	-0.876532	3.77822e-14	YJL168C	SET2
-0.720971	4.09448e-14	YOR270C	VPH1	1.70718	2.61351e-05	YDR278C	NA	0.693271	3.77146e-10	YML071C	COG8	0.504458	0.00937466	YMR304W	UBP15	3.50131	3.45282e-134	YPR001W	CIT3	0.794743	3.77384e-17	YAR042W	SWH1
-0.730816	4.09395e-12	YJL196C	ELO1	-1.38479	2.61331e-13	YOR056C	NOB1	0.732693	3.76864e-11	transcr_2367	NA	0.569193	0.00937289	YBR297W	MAL33	0.998309	3.44884e-13	YDR423C	CAD1	0.82992	3.76846e-21	YJR106W	ECM27
1.17021	4.09306e-48	YOL151W	GRE2	1.89303	2.61313e-40	YER015W	FAA2	0.364144	3.76223e-05	YHL011C	PRS3	0.694249	0.00937246	transcr_14308	NA	-3.98609	3.44744e-269	YHR010W	RPL27A	-0.801845	3.76676e-15	YLR314C	CDC3
-1.3038	4.09306e-48	YML092C	PRE8	-2.49791	2.60804e-20	YMR303C	ADH2	-1.24196	3.7581e-18	YOR154W	SLP1	-0.390645	0.009364	YJL128C	PBS2	-1.1416	3.4453e-26	YKL062W	MSN4	0.693068	3.76625e-12	YJR061W	NA
-0.794171	4.09157e-08	YKR080W	MTD1	-1.05787	2.60186e-14	YBR110W	ALG1	-2.12827	3.75727e-127	YDR099W	BMH2	-0.516328	0.0093372	YGL174W	BUD13	2.25567	3.44316e-09	transcr_4452	NA	1.34971	3.76005e-43	YIR016W	NA
1.16864	4.08897e-09	YCL012C	NA	-1.52009	2.60118e-58	YOL021C	DIS3	0.580875	3.75221e-08	TY_249	NA	-0.72712	0.00933002	YNL162W-A	NA	2.05199	3.44315e-36	YER054C	GIP2	-1.01787	3.75868e-17	YML105C	SEC65
1.43983	4.08897e-09	tR(TCT)_3	NA	1.94034	2.59937e-55	YDL215C	GDH2	1.29999	3.74873e-29	YLR132C	USB1	0.497564	0.00924345	YBL005W-A	NA	-2.43856	3.44274e-54	YOL086C	ADH1	2.04175	3.7577e-88	YDL223C	HBT1
-0.479512	4.08698e-12	YDL047W	SIT4	-0.892839	2.59849e-10	YGR106C	VOA1	-1.65267	3.74805e-10	YKR008W	RSC4	0.497564	0.00924345	YDR170W-A	NA	0.849795	3.44224e-13	YKL032C	IXR1	-1.97981	3.75455e-99	YOR145C	PNO1
-1.08098	4.08542e-13	YLR043C	TRX1	-0.809105	2.59154e-12	YOL137W	BSC6	0.774361	3.74684e-18	YDR258C	HSP78	0.497564	0.00924345	YMR046C	NA	-2.93708	3.44085e-89	YDR398W	UTP5	0.760499	3.75446e-13	YJR125C	ENT3
1.3402	4.08349e-12	YJR036C	HUL4	2.63017	2.59022e-20	YCL040W	GLK1	-0.623537	3.74647e-07	YGL044C	RNA15	0.497564	0.00924345	YNL284C-A	NA	1.71636	3.44072e-44	YOR136W	IDH2	-1.93356	3.75382e-76	YJL183W	MNN11
-1.60895	4.08243e-08	YDL185C-A	NA	0.653326	2.58361e-05	YPL176C	TRE1	-1.48515	3.74619e-09	YGL141W	HUL5	0.554036	0.00924345	YDL120W	YFH1	-1.95934	3.43933e-48	YPR080W-3A	NA	1.14747	3.7538e-21	YOL117W	RRI2
0.737261	4.08059e-05	YJR100C	AIM25	-1.15824	2.58115e-05	YJL187C	SWE1	-0.561054	3.74514e-06	YHR187W	IKI1	-0.523709	0.00919421	YDR387C	CIN10	-1.13845	3.43906e-24	YOL143C	RIB4	0.630432	3.74747e-09	YKL124W	SSH4
2.97709	4.07834e-152	YIL136W	OM45	-1.03941	2.58051e-10	YGL211W	NCS6	0.481567	3.74297e-05	YGL041W-A	NA	-0.501003	0.00919386	YHR137W	ARO9	-1.77499	3.43851e-57	YGL245W	GUS1	1.0042	3.7463e-14	YHR124W	NDT80
-0.930649	4.07829e-05	YLR227C	ADY4	0.994041	2.57613e-21	YKR076W	ECM4	-0.764322	3.74277e-13	YPR137W	RRP9	-0.793996	0.0091742	YLR342W-A	NA	-2.47127	3.4362e-143	YBR121C	GRS1	0.87629	3.74181e-11	YPL272C	PBI1
1.13361	4.07306e-06	YLR269C	NA	1.02448	2.57254e-15	YNL100W	MIC27	-1.19055	3.74052e-20	YNL022C	RCM1	0.86543	0.00914497	TY_369	NA	-2.02896	3.43327e-70	YNL313C	EMW1	1.75715	3.74127e-70	YPR149W	NCE102
1.43807	4.07145e-52	YGR250C	RIE1	-0.629037	2.57188e-08	YIL094C	LYS12	0.741139	3.73529e-08	YPL143W	RPL33A	0.764477	0.00909077	TY_237	NA	-2.64503	3.42933e-82	YOR182C	RPS30A	-0.526535	3.73536e-06	YER148W	SPT15
1.41716	4.07094e-37	YLL023C	POM33	1.19322	2.56961e-29	YIL146C	ATG32	0.556975	3.73503e-06	YBR032W	NA	-0.364176	0.00909077	YGL140C	NA	-0.709204	3.42672e-10	YKL116C	PRR1	-0.586252	3.72964e-07	YGL097W	SRM1
-2.15541	4.06244e-41	YKL021C	MAK11	-2.03509	2.56929e-10	YGL055W	OLE1	-2.28124	3.73047e-89	YNL082W	PMS1	0.660395	0.00907724	YGL194C-A	NA	0.927234	3.42561e-10	YOR223W	DSC3	-0.534824	3.72633e-06	YOR250C	CLP1
-3.45505	4.06181e-170	transcr_9045	NA	-1.59542	2.56878e-41	YOL094C	RFC4	-4.77426	3.72983e-259	YDR382W	RPP2B	-0.334276	0.00903972	YHR066W	SSF1	-0.964027	3.41681e-22	YDR017C	KCS1	-1.29645	3.72349e-13	YFR001W	LOC1
-1.59125	4.06051e-39	YOR067C	ALG8	1.12115	2.56711e-23	YKR069W	MET1	-1.46842	3.72938e-28	TY_192	NA	-0.659296	0.00898604	YGL189C	RPS26A	0.49904	3.41627e-06	YOR059C	LPL1	3.26046	3.72257e-51	tD(GTC)_4	NA
-0.859392	4.05817e-43	YCR052W	RSC6	2.31069	2.5589e-77	UNDEF_SEY6210_65	NA	-1.93912	3.72808e-99	YLR082C	SRL2	0.52823	0.00896606	YIL040W	APQ12	0.822152	3.4161e-09	YLR297W	NA	-3.03152	3.72158e-97	YGR128C	UTP8
-0.791285	4.05569e-17	YGL139W	FLC3	-1.86498	2.55719e-05	YMR014W	BUD22	-0.970235	3.72587e-21	YDR054C	CDC34	0.504293	0.0089376	YKL160W	ELF1	0.861969	3.4139e-13	YPR081C	GRS2	1.52069	3.71866e-12	YEL008W	NA
-2.91747	4.0537e-39	YNL174W	NA	3.98116	2.55643e-49	YCR010C	ADY2	1.32585	3.7256e-31	YJL214W	HXT8	-0.61562	0.00886824	YPR018W	RLF2	1.39333	3.41204e-13	YMR040W	YET2	-0.514034	3.71816e-07	YMR183C	SSO2
0.880444	4.0534e-21	YIL066C	RNR3	-1.05656	2.55552e-15	YJL192C	SOP4	-1.03629	3.72447e-25	YNL322C	KRE1	-0.535595	0.00883339	YOR093C	CMR2	-1.07268	3.41026e-18	YLR321C	SFH1	-1.36236	3.7172e-08	YJR055W	HIT1
-0.66222	4.052e-15	transcr_16462	NA	-1.61132	2.55457e-45	YGL009C	LEU1	-1.87808	3.71893e-59	YBR034C	HMT1	1.18338	0.00875171	tE(TTC)_6	NA	1.37182	3.40791e-16	YJL068C	NA	-1.93341	3.71705e-52	YDR365C	ESF1
-1.19648	4.04653e-28	YGR035C	NA	-2.40824	2.54769e-32	YDL192W	ARF1	0.470234	3.71765e-05	YOL068C	HST1	-0.637	0.00868638	YDR097C	MSH6	-0.507111	3.40537e-05	YOR129C	AFI1	-1.96511	3.71681e-62	YIL079C	AIR1
0.370622	4.04099e-15	YGR211W	ZPR1	-0.848317	2.54017e-05	YML096W	NA	2.3925	3.71092e-92	YPL124W	SPC29	-0.340923	0.00857072	YGR125W	NA	1.13899	3.40533e-14	YJL057C	IKS1	2.13936	3.71615e-107	YHR016C	YSC84
1.12597	4.03996e-25	YKL163W	PIR3	-0.680354	2.53128e-07	YPL178W	CBC2	-0.380769	3.70895e-05	YFR022W	ROG3	0.433173	0.00852676	YOR329C	SCD5	-0.55661	3.40282e-06	YNL004W	HRB1	2.12571	3.71234e-82	YKR066C	CCP1
-0.839973	4.03994e-20	snR17b	NA	1.60006	2.52651e-09	YHR162W	MPC2	0.750041	3.70593e-11	YOL100W	PKH2	0.455887	0.00849662	YJR142W	NA	0.791498	3.40215e-06	YGL128C	CWC23	1.16798	3.71199e-13	transcr_2884	NA
-1.12134	4.03992e-18	YOR226C	ISU2	-1.53141	2.52533e-37	YHR003C	TCD1	0.854585	3.70439e-16	YLR020C	YEH2	0.415604	0.00847848	YDL046W	NPC2	1.52107	3.40129e-11	YJR094C	IME1	-0.730361	3.70604e-10	YPR120C	CLB5
-1.25018	4.03689e-19	YFR002W	NIC96	0.81842	2.5243e-05	YPL060W	MFM1	-0.404933	3.70244e-05	YER156C	NA	0.385478	0.00847452	YDR304C	CPR5	-0.60295	3.39973e-07	YJR075W	HOC1	1.57518	3.70599e-55	YNL037C	IDH1
0.874004	4.03687e-20	YJR019C	TES1	-1.23772	2.5243e-05	YHR172W	SPC97	0.674578	3.69637e-10	YOL081W	IRA2	0.433737	0.008443	YBR044C	TCM62	-1.74441	3.39809e-28	YJL194W	CDC6	-0.728159	3.70424e-07	YNL041C	COG6
-0.781456	4.03131e-05	TY2_LTR_99	NA	-1.65559	2.52098e-41	YML019W	OST6	2.61561	3.69016e-17	transcr_2916	NA	-0.427771	0.0084051	YOR349W	CIN1	-1.09107	3.39768e-13	YLR348C	DIC1	0.94479	3.70402e-14	YLR298C	YHC1
0.572546	4.03062e-11	YOR316C	COT1	1.55645	2.51923e-11	YDR504C	SPG3	0.94803	3.69016e-17	YDR404C	RPB7	-0.483437	0.00832733	YBR201C-A	NA	-1.52922	3.39528e-29	YIL119C	RPI1	3.00336	3.69988e-14	tD(GTC)_6	NA
-1.22949	4.02727e-36	YHR003C	TCD1	1.01611	2.51923e-11	YLL019C	KNS1	0.583059	3.68893e-09	YBR002C	RER2	-0.481284	0.00831495	YHR048W	YHK8	-0.851182	3.39431e-06	YDR372C	VPS74	-0.955541	3.69899e-16	YOR304W	ISW2
1.81625	4.02713e-28	tR(ACG)_0	NA	-1.31144	2.51909e-11	YER122C	GLO3	0.984762	3.68853e-18	YOR292C	NA	-0.745746	0.00829948	YMR042W	ARG80	-2.8678	3.39211e-96	YOR359W	VTS1	0.879911	3.6989e-18	YJL042W	MHP1
0.63675	4.02229e-09	YNL027W	CRZ1	2.20126	2.5188e-70	YDL079C	MRK1	-0.87002	3.68821e-18	YDR017C	KCS1	0.722496	0.00825893	YGR035W-A	NA	2.36051	3.39151e-45	YBR297W	MAL33	0.422212	3.69875e-05	YJL143W	TIM17
-1.64257	4.02226e-69	YML018C	NA	-1.57995	2.51853e-31	YKR056W	TRM2	-1.49659	3.68616e-70	YBR037C	SCO1	0.41517	0.00825106	YHR194W	MDM31	-1.51247	3.39126e-09	YOR287C	RRP36	0.889844	3.698e-20	YJR019C	TES1
1.15434	4.02173e-14	YOR228C	MCP1	-1.63271	2.51328e-05	YMR239C	RNT1	-0.903729	3.68027e-25	TY3_28	NA	-0.348536	0.00825106	YNL027W	CRZ1	1.80602	3.3901e-20	YGL146C	RRT6	2.2102	3.69615e-116	YBR280C	SAF1
1.12727	4.02171e-15	YLL013C	PUF3	-1.89004	2.50643e-26	YHR144C	DCD1	0.608649	3.6798e-06	YDR011W	SNQ2	-0.719363	0.00823373	YEL023C	NA	-1.70916	3.38994e-57	YGR054W	NA	-0.434372	3.69609e-05	YNL085W	MKT1
1.01676	4.01856e-15	transcr_15009	NA	1.11879	2.50525e-14	YKL193C	SDS22	-2.65301	3.67832e-109	YMR207C	HFA1	0.673717	0.00822505	YJL151C	SNA3	0.536851	3.38718e-05	YDL147W	RPN5	-0.667275	3.69033e-08	YBR291C	CTP1
0.632692	4.01832e-06	TY_19	NA	-1.71553	2.50467e-12	YDR226W	ADK1	-1.10429	3.6781e-21	TY_71	NA	-0.592393	0.00821781	YGR072W	UPF3	0.754369	3.38666e-07	YKL043W	PHD1	-0.463168	3.69033e-08	YJR139C	HOM6
0.831502	4.01682e-42	YBR222C	PCS60	-1.27128	2.50277e-08	YDR528W	HLR1	-2.03189	3.67783e-34	YOR358W	HAP5	-0.448502	0.00821219	YPL127C	HHO1	-0.620688	3.38395e-09	YPR108W	RPN7	2.64607	3.68256e-16	tN(GTT)_4	NA
1.18283	4.01654e-08	YBR045C	GIP1	2.01856	2.50206e-33	YLR152C	NA	1.57237	3.67393e-59	YFL003C	MSH4	0.582993	0.00814012	YHR004C	NEM1	-0.670808	3.37787e-06	YDR240C	SNU56	-1.17451	3.67489e-30	YBR245C	ISW1
-1.1633	4.01369e-09	YEL015W	EDC3	-1.1084	2.50175e-05	YER057C	HMF1	-0.705704	3.67386e-10	YHR142W	CHS7	-0.38495	0.00813799	YGR109W-A	NA	-0.676738	3.37787e-05	YDR501W	PLM2	-1.3475	3.67455e-39	YDR180W	SCC2
-0.474303	4.01047e-41	YGR282C	BGL2	-1.28383	2.5014e-05	YGR229C	SMI1	0.884362	3.67195e-13	YBR260C	RGD1	-0.38495	0.00813799	YIL082W	NA	0.86568	3.37555e-08	YHR176W	FMO1	1.35504	3.67285e-10	YLR302C	NA
-1.34176	4.00843e-05	RUF21	NA	-0.67352	2.49675e-06	YGR169C	PUS6	-0.783033	3.66799e-07	YDR465C	RMT2	0.684834	0.00813097	YER079W	NA	0.79882	3.37245e-10	YOL058W	ARG1	-0.873337	3.66932e-18	YBR275C	RIF1
-1.67167	4.00462e-21	YBR155W	CNS1	1.36073	2.495e-25	UNDEF_SEY6210_33	NA	1.53974	3.66506e-46	YLR335W	NUP2	0.345636	0.008095	YDR122W	KIN1	0.686055	3.37117e-05	YOR385W	NA	-0.692891	3.66153e-08	YKL155C	RSM22
-3.16462	4.00362e-132	YHR148W	IMP3	-1.38613	2.49482e-26	YNR030W	ALG12	2.91969	3.66469e-68	YER157W	COG3	-0.660987	0.008095	YGR018C	NA	1.66449	3.3692e-18	YPR037C	ERV2	-2.05401	3.65289e-63	YKL099C	UTP11
-0.746634	4.00171e-07	YIL038C	NOT3	-0.992739	2.49327e-05	UNDEF_SEY6210_59	NA	0.557574	3.6642e-06	YJR052W	RAD7	-0.737145	0.00808434	YIL037C	PRM2	-3.04758	3.35835e-89	YLR186W	EMG1	-1.93371	3.65046e-131	YOR335C	ALA1
-1.82545	3.99948e-31	YDL212W	SHR3	2.38008	2.48116e-36	UNDEF_SEY6210_6	NA	0.72974	3.66139e-11	YDL150W	RPC53	-0.432725	0.00808371	YDR217C	RAD9	-0.998966	3.35288e-13	YML053C	NA	-0.509285	3.64155e-06	YHR201C	PPX1
-2.62945	3.99699e-132	YLR222C	UTP13	1.15333	2.48031e-19	YPR167C	MET16	-0.679384	3.65844e-15	YER142C	MAG1	-0.691318	0.00804984	YFR036W	CDC26	-0.495787	3.35245e-05	YKL007W	CAP1	1.54661	3.64155e-36	YML087C	AIM33
-0.442767	3.99234e-05	YML088W	UFO1	-1.00225	2.47859e-11	YIR011C	STS1	-0.83095	3.65647e-12	YML018C	NA	1.49121	0.00802992	tV(AAC)_0	NA	-0.782566	3.35065e-08	YGR047C	TFC4	-1.07609	3.62933e-11	YCR086W	CSM1
-0.676738	3.98952e-12	YMR266W	RSN1	1.79535	2.47806e-08	tV(AAC)_9	NA	0.794851	3.65538e-13	YER065C	ICL1	1.49421	0.00799239	tV(AAC)_11	NA	-0.703178	3.35065e-08	YGR065C	VHT1	0.835146	3.61797e-23	YDR490C	PKH1
-1.87846	3.98895e-13	YBL053W	NA	-1.01744	2.47722e-05	YLR456W	NA	1.01387	3.65377e-15	YOR297C	TIM18	0.688903	0.00794522	transcr_22263	NA	-0.941773	3.34734e-10	YPR057W	BRR1	-0.572901	3.61734e-06	YDR519W	FPR2
-0.526639	3.98877e-07	YCR063W	BUD31	1.85435	2.47715e-06	tT(AGT)_0	NA	-0.92635	3.65066e-18	YOR390W	FEX1	0.774137	0.00794035	YBR147W	RTC2	0.848018	3.3442e-16	YDR479C	PEX29	2.6423	3.60785e-08	tT(TGT)_2	NA
1.78993	3.98773e-162	YDR525W-A	SNA2	-1.72945	2.47566e-09	YJR032W	CPR7	2.34939	3.64654e-139	YIR031C	DAL7	-0.491733	0.00790002	YBR175W	SWD3	1.68512	3.34267e-29	YER150W	SPI1	0.820673	3.60785e-08	YPR007C	REC8
-2.08479	3.98157e-07	YLR068W	FYV7	1.46274	2.46751e-06	YMR020W	FMS1	-3.082	3.64504e-263	YNL321W	VNX1	0.701677	0.00784556	YGR206W	MVB12	0.901988	3.33692e-15	YGR167W	CLC1	0.667126	3.60388e-06	YPL060W	MFM1
-2.85932	3.97655e-15	YDL151C	NA	-0.889133	2.46728e-08	YMR108W	ILV2	-1.88524	3.64402e-44	TY_190	NA	-0.399382	0.00784368	YHR018C	ARG4	1.04557	3.33434e-17	YOR064C	YNG1	-2.63479	3.59869e-125	YGR108W	CLB1
-0.816032	3.97484e-24	YFR055W	IRC7	0.908147	2.46658e-05	YNL125C	ESBP6	0.593295	3.64319e-09	YBR171W	SEC66	-0.425932	0.00784368	YGL056C	SDS23	0.718373	3.33166e-08	YDL129W	NA	-1.29008	3.59537e-47	YLR380W	CSR1
-1.87943	3.97294e-12	YPL052W	OAZ1	-4.22652	2.46647e-12	tA(AGC)_3	NA	0.676726	3.6388e-06	YJL148W	RPA34	0.550673	0.00777337	YJR071W	NA	-0.788746	3.33102e-07	YGL224C	SDT1	-1.38923	3.59346e-35	YLR301W	HRI1
-2.12145	3.97004e-202	YCR012W	PGK1	0.756243	2.46621e-13	YGR132C	PHB1	-1.82103	3.63839e-82	YKL137W	CMC1	1.23764	0.0077534	transcr_16584	NA	-1.0406	3.32792e-15	YKL144C	RPC25	0.593366	3.58576e-07	YKR014C	YPT52
-1.5171	3.96851e-15	YIL104C	SHQ1	1.66297	2.46491e-10	tE(TTC)_4	NA	-0.831182	3.63639e-07	transcr_3508	NA	0.514395	0.00772286	YNL251C	NRD1	1.13122	3.32424e-16	YMR020W	FMS1	-0.845167	3.58529e-11	YCR066W	RAD18
1.29789	3.96829e-72	YGL006W	PMC1	-0.909465	2.4634e-07	YPL239W	YAR1	-0.902107	3.63282e-17	TY_22	NA	-0.426248	0.00771881	YHR182W	NA	-0.602189	3.32184e-05	YLL043W	FPS1	3.25461	3.58211e-188	YLR312C	ATG39
-0.456568	3.96815e-05	YLR358C	NA	0.950882	2.46305e-08	YNR075W	COS10	-1.19595	3.63274e-25	YOR177C	MPC54	-0.462134	0.00771881	YHL011C	PRS3	-1.82884	3.31748e-77	YOR335C	ALA1	-0.760966	3.58187e-14	YKL004W	AUR1
3.11537	3.96359e-185	YLR142W	PUT1	-0.682735	2.46278e-05	YML021C	UNG1	-1.69478	3.63189e-24	YML108W	NA	-0.503003	0.00764557	YMR009W	ADI1	-3.63219	3.31403e-98	YKL009W	MRT4	2.31046	3.57559e-25	YFL015C	NA
-1.89627	3.96229e-29	YGR265W	NA	2.03527	2.46157e-06	TY_41	NA	-0.857723	3.63128e-15	YLL023C	POM33	-0.374453	0.00759833	YER001W	MNN1	-0.905973	3.31381e-11	YNL108C	NA	-0.801682	3.57555e-18	YJL187C	SWE1
-4.50534	3.96062e-281	YOL039W	RPP2A	-1.33463	2.4594e-24	YLR018C	POM34	2.98488	3.62758e-271	YNL176C	TDA7	-0.358503	0.00759753	YAL023C	PMT2	1.44648	3.3128e-23	YDR041W	RSM10	-1.58957	3.57367e-46	YGR283C	NA
1.46857	3.96035e-211	YJL016W	TPH3	-0.967647	2.45908e-05	YGL025C	PGD1	-2.61052	3.62696e-222	YGR061C	ADE6	-0.452871	0.00754107	YNL206C	RTT106	0.951043	3.31208e-14	YGL181W	GTS1	0.674902	3.57084e-11	YNL046W	NA
0.450338	3.9598e-11	YNL169C	PSD1	1.05079	2.45695e-13	YGR126W	NA	-0.764236	3.62359e-06	YDR140W	MTQ2	0.476035	0.00752147	YOR041C	NA	-0.59884	3.30854e-07	YHR205W	SCH9	3.87727	3.57021e-264	YNL195C	NA
-2.61645	3.95954e-60	YCL055W	KAR4	2.18676	2.45277e-74	YBR284W	NA	0.660674	3.62317e-10	YGL090W	LIF1	-0.654088	0.00751456	YOL050C	NA	-2.11131	3.3082e-47	YER002W	NOP16	-1.02061	3.5694e-16	YHL016C	DUR3
0.880378	3.95935e-06	YEL065W	SIT1	1.30943	2.4525e-13	YDR505C	PSP1	-1.57095	3.61821e-53	YER055C	HIS1	-0.538809	0.00751456	YLR321C	SFH1	1.88057	3.30507e-36	transcr_9158	NA	0.998769	3.56856e-23	YMR053C	STB2
-0.509185	3.95879e-10	YGR098C	ESP1	-1.75789	2.4525e-25	YBR028C	YPK3	0.656817	3.61647e-08	TY2_LTR_1	NA	0.299047	0.00749522	YEL024W	RIP1	2.85492	3.30004e-14	tV(AAC)_6	NA	-0.481667	3.56624e-06	YDR182W	CDC1
0.639363	3.95517e-06	YHR131W-A	NA	1.21475	2.45146e-10	YGL125W	MET13	-2.18482	3.61327e-37	transcr_95	NA	0.815582	0.00749369	YKL169C	NA	-1.89878	3.29696e-44	YPL086C	ELP3	2.65944	3.56515e-236	YLR149C	NA
-1.19939	3.95215e-21	YGR208W	SER2	-0.655516	2.44427e-06	YPL269W	KAR9	-0.469921	3.60665e-07	YPL219W	PCL8	1.49328	0.00747619	TY_22	NA	-0.899652	3.29351e-15	YBR049C	REB1	-2.09893	3.56169e-105	YMR246W	FAA4
0.994952	3.95207e-17	YDR079W	PET100	2.20369	2.4413e-95	YNL014W	HEF3	-1.7426	3.60286e-53	YMR240C	CUS1	0.41684	0.00745873	YDL025C	RTK1	-1.33438	3.28905e-15	YPR009W	SUT2	2.3253	3.56018e-129	YER015W	FAA2
0.869639	3.94952e-07	YNL056W	OCA2	0.865785	2.4406e-12	YOL013C	HRD1	1.79435	3.60063e-64	YKL176C	LST4	-0.536871	0.0074079	YNL228W	NA	-0.988976	3.28676e-09	YDR055W	PST1	1.77394	3.55996e-83	YJL155C	FBP26
1.42569	3.94923e-06	TY4_1	NA	-1.30578	2.44001e-11	YLL014W	EMC6	2.14737	3.59489e-126	YBR070C	ALG14	0.570695	0.00739286	YLR200W	YKE2	0.81369	3.28625e-07	YJR100C	AIM25	1.00456	3.55963e-23	YDR237W	MRPL7
-1.95532	3.949e-96	YIR012W	SQT1	-0.653381	2.43837e-06	YGR216C	GPI1	-2.32796	3.59466e-115	YDL043C	PRP11	0.430741	0.00731959	YKL147C	NA	0.426109	3.27928e-05	YLR310C	CDC25	-0.950572	3.55876e-15	YNR003C	RPC34
2.03027	3.94887e-24	TY3_46	NA	-2.86335	2.43295e-74	YFL045C	SEC53	0.944775	3.59325e-15	YIL004C	BET1	0.552245	0.00730175	YDL149W	ATG9	-2.35519	3.27844e-61	YGR254W-1A	NA	-4.21514	3.55237e-57	YER011W	TIR1
-2.0971	3.94595e-83	YHR128W	FUR1	2.19581	2.42812e-29	YAL060W	BDH1	-2.24091	3.59246e-137	YLR190W	MMR1	0.409694	0.00730175	YOR162C	YRR1	-0.632069	3.278e-09	YLR291C	GCD7	-1.31711	3.55115e-25	YDL073W	AHK1
-0.670957	3.94549e-46	YAL053W	FLC2	0.55222	2.42768e-06	YDL160C	DHH1	0.985399	3.58078e-21	YDR349C	YPS7	1.07925	0.00728567	tG(GCC)_10	NA	-1.62944	3.27629e-55	YNL163C	RIA1	-1.5331	3.54904e-40	YGR158C	MTR3
1.28367	3.94465e-82	YHL020C	OPI1	1.15669	2.42749e-17	YER116C	SLX8	-2.97761	3.57821e-239	YGR113W	DAM1	-0.44534	0.00719759	YLR087C	CSF1	-2.12595	3.27537e-92	YDR341C	NA	-1.63904	3.54679e-82	YER165W	PAB1
-0.667381	3.94335e-05	YMR208W	ERG12	-1.30743	2.42268e-31	YLR359W	ADE13	-1.09069	3.57803e-36	YJR039W	NA	0.546479	0.00719054	YFR016C	NA	-0.761544	3.27499e-06	YFL046W	FMP32	-1.04602	3.54341e-25	YPL050C	MNN9
-1.0253	3.94335e-11	YDR410C	STE14	-1.50789	2.41963e-15	YNL066W	SUN4	3.02055	3.57734e-177	YMR268C	PRP24	1.13013	0.00717383	YAR019W-A	NA	2.21799	3.26951e-64	YMR118C	SHH3	-1.11635	3.54341e-25	YPR034W	ARP7
0.435875	3.94178e-11	YCR024C	SLM5	1.66546	2.41923e-18	YJR121W	ATP2	-2.42581	3.5729e-104	YKR026C	GCN3	1.06574	0.00716791	transcr_19032	NA	-0.834292	3.26271e-10	YAR015W	ADE1	-1.00373	3.54218e-22	YOL045W	PSK2
-0.734411	3.94164e-08	YOR164C	GET4	-2.40544	2.41588e-12	TY2_LTR_51	NA	-1.66131	3.56443e-30	YJR085C	NA	-1.05899	0.00715164	YDR542W	PAU10	0.966927	3.26245e-12	YGR126W	NA	-1.70716	3.5396e-51	YNR050C	LYS9
0.317	3.94001e-07	YML102W	CAC2	1.66812	2.41215e-15	YMR133W	REC114	1.74216	3.56186e-89	YKL130C	SHE2	-1.05899	0.00715164	YGL261C	PAU8	-0.840887	3.26225e-07	YNR020C	ATP23	0.92935	3.53884e-19	YNL240C	NAR1
-0.584137	3.93828e-05	YFR034W-A	NA	2.46881	2.41107e-74	YCL064C	CHA1	-1.32973	3.56135e-16	YJL078C	PRY3	1.87361	0.00708456	tG(GCC)_14	NA	-0.981176	3.26203e-08	YER107C	GLE2	1.16207	3.5306e-21	YBR297W	MAL33
3.41847	3.93631e-54	YDR119W-A	COX26	1.11064	2.40758e-08	YJL047C	RTT101	-1.264	3.56036e-36	YER080W	AIM9	1.64594	0.00708456	Q0297	NA	0.633304	3.26132e-05	YPR196W	NA	-2.17847	3.52508e-60	YNL075W	IMP4
-2.96362	3.93207e-156	YDL060W	TSR1	-2.54426	2.40686e-40	YGL158W	RCK1	2.07747	3.55904e-52	YER022W	SRB4	0.573885	0.00707186	YKL124W	SSH4	2.57788	3.25958e-70	YNL305C	BXI1	1.457	3.51847e-33	YFL044C	OTU1
-0.865902	3.93093e-06	YMR066W	SOV1	-1.78051	2.40452e-74	YJL008C	CCT8	-0.653869	3.55101e-05	YGR235C	MIC26	-0.397866	0.00706663	YML076C	WAR1	0.775797	3.25481e-08	YDL089W	NUR1	-2.21697	3.51783e-79	YKR043C	SHB17
0.54494	3.92795e-07	YIL015W	BAR1	-0.587739	2.4043e-05	YBR153W	RIB7	0.540433	3.55003e-05	YER019W	ISC1	0.590535	0.00701807	YOR036W	PEP12	2.62567	3.25222e-160	YMR110C	HFD1	1.60788	3.51679e-56	YCR061W	NA
-1.20398	3.92443e-17	YDR026C	NSI1	0.709612	2.40397e-13	YCR011C	ADP1	-0.762574	3.54983e-11	YGR197C	SNG1	-0.418614	0.00697244	YHR219W	NA	-2.16079	3.24835e-19	UNDEF_BY4742_22	NA	-2.81858	3.507e-157	YBL092W	RPL32
-0.8042	3.92149e-36	YJR015W	NA	-0.539141	2.40045e-06	YDR448W	ADA2	-1.07997	3.54882e-16	YLR306W	UBC12	0.833644	0.00696699	YOR131C	NA	2.16845	3.2472e-15	TY3_11	NA	-2.58694	3.50623e-154	YBR034C	HMT1
-0.62389	3.91726e-09	YLR447C	VMA6	2.50775	2.40045e-38	YJL103C	GSM1	1.66657	3.54798e-22	YKL135C	APL2	-0.551086	0.00692778	YHR023W	MYO1	-0.909077	3.2438e-08	YHR036W	BRL1	-0.390343	3.50617e-05	YPL141C	FRK1
-1.76366	3.91641e-66	YAR015W	ADE1	-2.86761	2.39653e-121	YNL096C	RPS7B	0.618722	3.54743e-12	YPR110C	RPC40	0.384503	0.0069077	YER060W-A	FCY22	-1.9893	3.24365e-73	YOL139C	CDC33	-1.1485	3.50542e-29	YLR397C	AFG2
-0.258449	3.91555e-05	YLR071C	RGR1	0.810338	2.39637e-16	YKL157W	APE2	2.94128	3.54572e-54	YOR035C	SHE4	-0.385213	0.0069077	YHR158C	KEL1	0.50722	3.2403e-05	YGR062C	COX18	0.719235	3.50421e-11	YGL084C	GUP1
-0.289164	3.91489e-05	YDR047W	HEM12	-1.66005	2.39615e-24	YMR146C	TIF34	0.745392	3.5449e-10	YGR205W	TDA10	1.64626	0.0068898	transcr_11402	NA	2.11393	3.23547e-53	YDL004W	ATP16	-0.694029	3.504e-08	YDR217C	RAD9
-2.41321	3.91246e-70	YOR146W	NA	-1.95364	2.39554e-06	YLR103C	CDC45	-1.63745	3.5423e-37	transcr_2440	NA	0.425167	0.00685547	YEL052W	AFG1	-1.31313	3.22737e-34	YNL186W	UBP10	1.68427	3.50132e-69	YPL274W	SAM3
-1.05236	3.91162e-13	YCL046W	NA	0.960387	2.39205e-14	YIL050W	PCL7	-1.08762	3.53801e-23	YAR015W	ADE1	0.45598	0.00682738	YBR003W	COQ1	-2.09003	3.22374e-56	YGL148W	ARO2	0.943418	3.5006e-08	YOL104C	NDJ1
0.950632	3.90829e-43	YJL151C	SNA3	-2.75783	2.38633e-70	YBR247C	ENP1	1.0678	3.53659e-17	YKL188C	PXA2	-0.477966	0.00682586	UNDEF_BMA64-1A_15	NA	-3.01652	3.22261e-61	YER127W	LCP5	-0.778517	3.49934e-07	YML037C	NA
-0.622397	3.90775e-05	YOR165W	SEY1	2.71145	2.38218e-87	YEL012W	UBC8	-1.05288	3.53333e-24	YGR120C	COG2	-0.409511	0.00681873	YHR069C	RRP4	1.30647	3.22164e-18	YDR511W	SDH7	1.6367	3.49852e-40	YDR255C	RMD5
-1.66338	3.90611e-268	YMR146C	TIF34	1.07883	2.38175e-10	YCR007C	NA	2.05827	3.5321e-92	YBR242W	NA	0.489119	0.00680969	YDR069C	DOA4	-3.3954	3.22041e-225	YLR175W	CBF5	0.832693	3.49792e-07	YER142C	MAG1
-0.959814	3.906e-08	snR49	NA	1.30868	2.38101e-09	YCR102C	NA	-0.974972	3.52763e-18	YDL164C	CDC9	-0.483433	0.00680031	YBR019C	GAL10	-0.812183	3.21813e-11	YLR336C	SGD1	0.475753	3.49449e-08	YGL215W	CLG1
-1.94091	3.90329e-124	YDR454C	GUK1	1.00576	2.38091e-14	YHL019C	APM2	-0.831428	3.52631e-11	YHR177W	NA	0.511004	0.00679307	YOR194C	TOA1	-1.38076	3.2163e-23	YDL155W	CLB3	-0.689309	3.4943e-08	YMR289W	ABZ2
2.15073	3.90156e-115	YNL055C	POR1	2.0603	2.38061e-80	YDL199C	NA	1.13931	3.52607e-18	YHR011W	DIA4	0.574121	0.00676394	YPR038W	NA	0.790092	3.21321e-05	YHR011W	DIA4	-3.08579	3.48445e-284	YJL189W	RPL39
0.621023	3.89971e-13	YNL284C	MRPL10	-0.711073	2.37948e-08	YBR141C	BMT2	1.21576	3.52584e-22	YNR050C	LYS9	-0.608201	0.00676394	YOR339C	UBC11	0.493653	3.21117e-05	YCR092C	MSH3	1.65983	3.48337e-66	YKR058W	GLG1
2.55649	3.89896e-86	YBR183W	YPC1	1.44098	2.37857e-08	YGL191W	COX13	0.677946	3.52535e-11	YHR093W	NA	0.531881	0.00667606	YHR012W	VPS29	2.2798	3.20882e-12	tD(GTC)_7	NA	0.877424	3.4832e-14	YDR185C	UPS3
-0.692412	3.89881e-14	YLL048C	YBT1	-2.40732	2.37777e-15	UNDEF_SEY6210_44	NA	-0.768668	3.5239e-13	TY4_14	NA	-0.44455	0.00667606	YMR014W	BUD22	-1.57993	3.20668e-15	YIL096C	BMT5	2.98216	3.4776e-158	YAL061W	BDH2
-0.852518	3.89732e-28	YLR086W	SMC4	-3.85824	2.37689e-67	UNDEF_SEY6210_17	NA	2.3617	3.52181e-44	YHR125W	NA	-0.672652	0.00665654	YFL060C	SNO3	-1.68827	3.20575e-47	YGL111W	NSA1	0.97863	3.47577e-21	YBR151W	APD1
0.947056	3.89424e-06	TY_268	NA	-1.5512	2.37473e-30	YLR292C	SEC72	1.05059	3.52149e-06	transcr_4517	NA	-0.672652	0.00665654	YNL334C	SNO2	1.62935	3.20575e-32	YCL035C	GRX1	1.45114	3.47432e-49	YNL160W	YGP1
1.96221	3.8938e-204	YGL218W	NA	-1.04572	2.3691e-09	YML108W	NA	0.728039	3.51867e-11	YPR080W-2A	NA	-1.30905	0.00665654	TY_266	NA	2.05721	3.19937e-28	YBR269C	SDH8	-0.642473	3.47405e-06	YGR216C	GPI1
-0.723113	3.89051e-24	YLR153C	ACS2	-3.36407	2.36846e-34	YGR254W	ENO1	1.11735	3.51819e-37	YJL216C	IMA5	-0.475737	0.00665654	YML115C	VAN1	-1.61715	3.19825e-36	YPR034W	ARP7	-1.0458	3.47245e-15	YLR073C	RFU1
-0.536256	3.89042e-10	YDL096C	NA	0.986636	2.36207e-07	YGR213C	RTA1	1.80794	3.51754e-70	YLR258W	GSY2	-0.457578	0.00661983	YJR090C	GRR1	0.680547	3.19778e-09	YPL004C	LSP1	2.39243	3.46858e-64	YHR140W	NA
0.551899	3.89041e-07	YMR244C-A	COA6	-0.927774	2.36148e-06	YKL127W	PGM1	-0.61331	3.51615e-10	YNL098C	RAS2	0.519889	0.00660769	YHR132W-A	IGO2	-2.38127	3.19429e-105	YER110C	KAP123	-0.891203	3.46717e-10	YGR277C	CAB4
-1.13151	3.88331e-05	YOR079C	ATX2	-2.22753	2.36138e-121	YIL140W	AXL2	0.584868	3.51574e-08	YKL001C	MET14	-0.360728	0.00660769	YBL023C	MCM2	-1.19345	3.19244e-13	YJL058C	BIT61	-1.25987	3.46427e-11	YOR297C	TIM18
-0.934492	3.88331e-05	YOR189W	IES4	-3.76519	2.36047e-84	YMR217W	GUA1	-0.725759	3.51549e-14	YGR288W	MAL13	-0.511194	0.00660463	YKL092C	BUD2	-0.51212	3.18744e-06	YLR328W	NMA1	3.16954	3.46259e-196	YNR002C	ATO2
-0.527898	3.88331e-05	YDR267C	CIA1	0.907408	2.36004e-21	YGR141W	VPS62	-0.736034	3.51002e-14	YGR075C	PRP38	-0.657549	0.00656586	YBL010C	NA	0.741865	3.18605e-09	YPR106W	ISR1	3.13267	3.46258e-216	YGL191W	COX13
-0.990949	3.88293e-30	YJL121C	RPE1	1.38269	2.35686e-29	YNR007C	ATG3	-0.589618	3.50486e-07	YPL101W	ELP4	0.799189	0.00652406	YKL170W	MRPL38	1.26967	3.18248e-37	YKL034W	TUL1	0.71149	3.46156e-10	YHL035C	VMR1
0.484958	3.87784e-06	YMR166C	MME1	1.64721	2.35511e-10	tL(CAA)_6	NA	1.69911	3.50287e-09	YDR494W	RSM28	-0.42623	0.00642304	YJR127C	RSF2	-0.629207	3.18002e-06	YOL029C	NA	0.760963	3.46059e-09	YNL310C	ZIM17
-2.57733	3.87691e-218	YDR398W	UTP5	0.775835	2.35409e-05	YDR073W	SNF11	-0.992975	3.50287e-09	YML066C	SMA2	1.00745	0.006374	YGR144W	THI4	0.876455	3.17723e-18	YOL087C	DUF1	-1.76165	3.45649e-14	YDR523C	SPS1
-0.567341	3.87599e-12	YJL133W	MRS3	-0.904415	2.34872e-09	YKL139W	CTK1	1.95927	3.50071e-05	YKR011C	NA	-0.631132	0.0063408	YPL014W	CIP1	3.30557	3.17657e-236	YCL064C	CHA1	0.658082	3.45064e-09	YBR122C	MRPL36
-2.47277	3.87588e-28	YOR004W	UTP23	-0.766558	2.34777e-05	YEL019C	MMS21	0.999167	3.50027e-21	tG(TCC)_2	NA	0.677331	0.00632381	YIR017C	MET28	-2.01797	3.16999e-70	YJL157C	FAR1	-1.03511	3.45047e-16	YBR030W	RKM3
-1.96319	3.87406e-47	YHR197W	RIX1	-2.08018	2.34648e-28	YDR055W	PST1	-0.866103	3.49851e-14	YMR176W	ECM5	-0.484249	0.00630452	YGR041W	BUD9	-2.7241	3.16851e-91	YBR092C	PHO3	-1.33526	3.44864e-40	YDR245W	MNN10
-2.11705	3.87253e-48	YLR073C	RFU1	1.66791	2.34617e-14	YIL107C	PFK26	-2.77022	3.49663e-114	YBL007C	SLA1	-0.470882	0.00629817	YOR324C	FRT1	2.6249	3.16669e-34	tE(TTC)_7	NA	0.929214	3.44601e-16	YJR122W	IBA57
-3.11748	3.86918e-122	YLR287C-A	RPS30A	-2.72175	2.34258e-27	YIL011W	TIR3	-2.9555	3.49663e-114	YNL268W	LYP1	0.645044	0.0062968	YDR100W	TVP15	1.16756	3.16291e-06	YDL241W	NA	-0.729952	3.44099e-13	YNL219C	ALG9
1.92378	3.86663e-14	YDL222C	FMP45	-3.06563	2.34236e-113	YPL093W	NOG1	-2.30795	3.49197e-136	YLR049C	NA	0.427852	0.00625197	YPR118W	MRI1	-1.92809	3.15826e-47	YML125C	PGA3	0.5172	3.43922e-05	YOR158W	PET123
2.15097	3.86542e-96	YBR039W	ATP3	-0.978379	2.3402e-06	YJL196C	ELO1	-1.82151	3.48974e-29	YDL077C	VAM6	1.89414	0.00622515	TY2_LTR_38	NA	1.35445	3.15788e-10	YGR053C	NA	2.76442	3.43641e-101	TY_192	NA
0.318214	3.8624e-05	YKL005C	BYE1	1.34543	2.33829e-14	YPL057C	SUR1	-1.2363	3.4882e-22	YLR098C	CHA4	1.35924	0.00622465	RDN5-1	NA	-0.757313	3.15729e-06	YDR541C	NA	1.35635	3.43606e-43	YBL075C	SSA3
1.39178	3.86215e-09	YMR322C	SNO4	-2.37918	2.33751e-71	YOR074C	CDC21	1.47452	3.48573e-56	YPL189W	GUP2	1.35924	0.00622465	RDN5-6	NA	0.978929	3.14934e-16	YOL044W	PEX15	-0.474784	3.43407e-05	YMR312W	ELP6
0.844046	3.86062e-09	YJR114W	NA	-1.34064	2.33738e-05	YLR043C	TRX1	-1.30879	3.48023e-49	YJL098W	SAP185	-0.889453	0.00622414	YCR064C	NA	-2.8198	3.14842e-73	YLR083C	EMP70	-0.844288	3.43358e-19	YLR095C	IOC2
-0.695772	3.8576e-05	YOR130C	ORT1	1.26097	2.33534e-25	YOL060C	MAM3	2.96923	3.47425e-89	tT(AGT)_1	NA	0.649065	0.00621729	TY_240	NA	1.17149	3.14575e-09	YAL067C	SEO1	-0.818976	3.43331e-10	YBR042C	CST26
2.34067	3.85727e-292	YAL034C	FUN19	-1.1885	2.3353e-12	YHL039W	EFM1	-1.29822	3.47408e-33	TY4_26	NA	-0.600976	0.00620244	YBL083C	NA	-1.21494	3.14524e-10	YNL320W	NA	-1.40376	3.43312e-22	YNL292W	PUS4
3.00113	3.85577e-17	tT(CGT)_0	NA	0.945129	2.33466e-07	YKR049C	FMP46	-2.36535	3.46694e-147	YKL045W	PRI2	0.606581	0.00618572	YCR095C	OCA4	-0.803101	3.14491e-08	YDL116W	NUP84	-0.690418	3.43283e-05	YGR179C	OKP1
-3.10543	3.84581e-305	YLR432W	IMD3	-2.43923	2.33199e-34	YGL253W	HXK2	2.34109	3.46621e-87	YDL055C	PSA1	0.384707	0.00614659	YLL029W	FRA1	-1.17061	3.14484e-25	YLR419W	NA	0.636248	3.43152e-12	YHR175W	CTR2
-2.6528	3.84415e-115	YOR341W	RPA190	0.853341	2.32945e-07	YKL201C	MNN4	-0.841549	3.45754e-05	YNL265C	IST1	0.697274	0.00614659	tD(GTC)_1	NA	-1.40396	3.14484e-25	YNL220W	ADE12	1.32802	3.43112e-23	YIL007C	NAS2
-4.21653	3.84302e-12	YDL152W	NA	-0.782891	2.32945e-07	YIL076W	SEC28	-0.837604	3.45693e-16	YHL029C	OCA5	0.554886	0.00613606	YMR027W	NA	-0.475138	3.14303e-05	YGR274C	TAF1	0.685845	3.43062e-15	YPR194C	OPT2
0.559376	3.83881e-05	YKL201C	MNN4	-0.837413	2.32474e-05	YHR163W	SOL3	1.46467	3.45522e-28	YOR236W	DFR1	-0.530517	0.00613606	YER019W	ISC1	0.511196	3.14281e-05	YNL321W	VNX1	-0.647808	3.43003e-11	YKL112W	ABF1
1.49828	3.8268e-117	YAL060W	BDH1	0.910676	2.32295e-17	YOR147W	MDM32	1.18229	3.44919e-27	YNL129W	NRK1	0.755167	0.00612566	YMR233W	TRI1	-3.01491	3.14081e-160	YLR413W	INA1	3.39146	3.42912e-53	tL(CAA)_2	NA
1.25426	3.82146e-11	YIR019C	FLO11	1.1661	2.32292e-08	YOR298C-A	MBF1	1.18599	3.44439e-21	YGR271C-A	EFG1	-0.352367	0.0061148	YER166W	DNF1	0.78513	3.13953e-13	YMR278W	PRM15	-0.458688	3.42438e-07	YER072W	VTC1
-2.42049	3.8213e-51	YDR165W	TRM82	-1.21579	2.32292e-08	YER095W	RAD51	-2.43331	3.44375e-111	YCR023C	NA	-0.39118	0.00609013	YKL104C	GFA1	-2.0407	3.13838e-28	YCR043C	NA	0.94986	3.42303e-08	YCR100C	NA
1.05382	3.81934e-56	YMR272C	SCS7	0.581097	2.32193e-05	YHR078W	NA	-1.94851	3.44181e-87	YOR276W	CAF20	0.535485	0.00608683	YBR006W	UGA2	-0.732599	3.13704e-06	YGR040W	KSS1	-1.68286	3.41786e-45	YGR173W	RBG2
-0.997751	3.81637e-30	YFR051C	RET2	1.26477	2.3196e-08	tK(TTT)_3	NA	-2.54258	3.43098e-127	YMR056C	AAC1	0.956411	0.00603181	YBR126W-A	NA	-1.6079	3.13615e-35	YNR043W	MVD1	-0.946365	3.41742e-10	YLR183C	TOS4
1.83574	3.8114e-05	TY3_15	NA	1.4154	2.31644e-06	YMR304W	UBP15	-0.750024	3.43076e-12	YLR398C	SKI2	0.926932	0.00602878	Q0105	COB	1.04664	3.13597e-12	YMR097C	MTG1	-1.4167	3.41696e-10	YJL011C	RPC17
-3.48096	3.80923e-155	YHR089C	GAR1	1.74583	2.31425e-05	TY_89	NA	-0.733366	3.42955e-12	YLR336C	SGD1	0.957323	0.00602339	YBR126W-B	NA	0.779264	3.13436e-11	YNL295W	MRX6	0.95826	3.41673e-15	YBR145W	ADH5
0.974312	3.80844e-11	YDR185C	UPS3	3.0535	2.313e-142	YFL052W	ZNF1	-2.80758	3.4288e-96	YJR115W	NA	-0.628471	0.00596435	YLR455W	PDP3	-3.01053	3.13172e-146	YCR034W	ELO2	-1.1983	3.41599e-48	YEL034W	HYP2
-0.716078	3.80685e-10	YPL067C	NA	-0.790058	2.3122e-09	YPL254W	HFI1	0.911771	3.42784e-06	YOR017W	PET127	-0.427546	0.00592659	YGR158C	MTR3	-0.725193	3.1281e-08	YFL008W	SMC1	0.406865	3.41279e-08	YPL004C	LSP1
0.6615	3.80658e-16	YJL034W	KAR2	1.00488	2.30967e-06	YDR031W	MIX14	1.41487	3.42592e-30	YCR090C	NA	0.334514	0.0059221	YER043C	SAH1	1.41235	3.12585e-33	YDL234C	GYP7	1.51028	3.41217e-36	YIR014W	NA
1.34327	3.80448e-05	YDR278C	NA	-1.27795	2.30948e-18	YMR214W	SCJ1	1.5144	3.42592e-30	YMR172W	HOT1	-0.478037	0.0059221	YMR309C	NIP1	-0.975652	3.12372e-14	YKL073W	LHS1	3.02159	3.41165e-49	tS(AGA)_2	NA
0.703285	3.80267e-10	YHL043W	ECM34	-3.89247	2.30782e-48	transcr_2476	NA	1.05297	3.42522e-28	YPL250C	ATG41	-0.405903	0.00589647	YGL222C	EDC1	-2.01535	3.12311e-65	YGR185C	TYS1	-1.23765	3.4097e-45	YJL026W	RNR2
-1.30111	3.80088e-09	YOL008W	COQ10	-1.39274	2.3061e-10	YGL209W	MIG2	-1.03884	3.42425e-21	UNDEF_BY4741_42	NA	0.512304	0.00588192	YDL199C	NA	1.35447	3.1224e-13	YBR285W	NA	1.11509	3.40716e-28	YER116C	SLX8
-0.791683	3.79995e-11	YCL001W	RER1	-2.55885	2.30074e-14	YCL054W	SPB1	-1.04426	3.42379e-14	transcr_6191	NA	0.481051	0.00587634	YIL153W	RRD1	0.979711	3.12041e-14	YCL039W	GID7	1.94825	3.40438e-51	YPR001W	CIT3
-1.47208	3.79995e-11	YHR060W	VMA22	-1.8616	2.29974e-41	YNR021W	NA	-0.954739	3.42094e-12	YML078W	CPR3	0.439414	0.00587489	YLR133W	CKI1	-0.751543	3.11872e-09	YPR181C	SEC23	3.65825	3.40212e-98	tY(GTA)_2	NA
-1.42588	3.79795e-60	YJL026W	RNR2	1.62265	2.29365e-10	tD(GTC)_1	NA	-0.578027	3.41977e-06	YOR037W	CYC2	-0.381253	0.00585521	YNL101W	AVT4	1.36184	3.11737e-05	UNDEF_BY4742_126	NA	-1.93903	3.39993e-84	YJL200C	ACO2
0.861807	3.79763e-47	YHR050W	SMF2	0.819992	2.29327e-05	YPL058C	PDR12	-2.80436	3.41773e-191	YNR054C	ESF2	0.488801	0.00585331	YCR004C	YCP4	1.86609	3.11547e-08	tK(TTT)_2	NA	-0.76035	3.39978e-13	YKL025C	PAN3
-0.788361	3.79709e-09	YAL026C	DRS2	0.961641	2.29258e-05	YJL102W	MEF2	1.6303	3.41733e-27	YJL127C	SPT10	0.878306	0.00584884	YOR254C	SEC63	-0.869025	3.11245e-09	YBR141C	BMT2	1.0334	3.39891e-05	YMR159C	ATG16
0.306556	3.79703e-05	YBR207W	FTH1	-1.37955	2.28886e-11	YDL117W	CYK3	-2.19877	3.41517e-111	YKR087C	OMA1	-0.433372	0.00584884	YHR073W	OSH3	-0.835218	3.10749e-08	YGR169C	PUS6	-1.05343	3.39818e-18	YCR054C	CTR86
0.57562	3.78716e-07	YDR124W	NA	1.04375	2.28723e-07	TY_8	NA	-0.965264	3.41472e-11	YDR059C	UBC5	1.59195	0.00584838	tK(CTT)_7	NA	-1.76792	3.10308e-19	YMR144W	FDO1	1.53131	3.39753e-46	YHR198C	AIM18
1.13657	3.78663e-35	YGR268C	HUA1	-1.51384	2.2867e-11	YIL014C-A	NA	0.725867	3.41225e-15	YPL038W	MET31	0.505377	0.00583057	YOR163W	DDP1	-1.4963	3.09846e-24	YDR451C	YHP1	0.532262	3.3948e-08	YNR067C	DSE4
3.14917	3.78624e-229	YPR184W	GDB1	-1.1619	2.28535e-07	YPR181C	SEC23	1.04767	3.40786e-11	YPR196W	NA	0.524719	0.00581598	transcr_23154	NA	1.12162	3.09443e-26	YDR293C	SSD1	-0.526997	3.39071e-07	YOR311C	DGK1
2.21904	3.78545e-30	tW(CCA)_3	NA	1.04494	2.28512e-08	YHR132W-A	IGO2	0.505737	3.40543e-08	YDR460W	TFB3	1.11519	0.00580325	YEL030C-A	NA	-0.87158	3.09409e-09	YCR040W	HMLALPHA1	0.433546	3.38788e-07	YGR055W	MUP1
1.26624	3.77904e-70	YOR380W	RDR1	-1.50427	2.28382e-14	YHR142W	CHS7	-0.678251	3.40413e-10	YGR048W	UFD1	-0.363435	0.00575432	YGR061C	ADE6	0.781533	3.09344e-09	YJR125C	ENT3	2.73251	3.38739e-05	tG(CCC)_0	NA
1.71763	3.7756e-08	tM(CAT)_6	NA	-3.42801	2.28241e-47	YKR057W	RPS21A	-2.77037	3.40146e-65	YOR078W	BUD21	0.435329	0.00572319	YLR163C	MAS1	1.0496	3.0927e-12	YDL021W	GPM2	1.50751	3.38547e-40	YOL110W	SHR5
-0.471845	3.77479e-08	YDL224C	WHI4	1.56727	2.28238e-16	YOR268C	NA	-1.28398	3.40032e-21	YDR237W	MRPL7	-0.433174	0.00571508	YDR385W	EFT1	0.60435	3.08913e-05	YJR133W	XPT1	-2.3993	3.38459e-80	YBR142W	MAK5
1.88988	3.77327e-24	YOL077W-A	ATP19	1.84099	2.28053e-53	YLR266C	PDR8	2.35433	3.39516e-179	YNL212W	VID27	-0.45567	0.00570407	YCR002C	CDC10	-0.678406	3.08779e-12	YER132C	PMD1	-0.538656	3.37466e-07	YPR072W	NOT5
-0.915251	3.77327e-24	YOL059W	GPD2	1.82429	2.27898e-13	YJR115W	NA	-0.37387	3.39457e-05	YPL259C	APM1	0.690278	0.00568663	YJL036W	SNX4	-0.953152	3.08734e-07	YML037C	NA	-1.19021	3.37418e-20	YGL244W	RTF1
-0.540208	3.77223e-19	YNL130C	CPT1	-1.6148	2.27812e-44	YMR300C	ADE4	-1.1246	3.39264e-27	YEL011W	GLC3	0.998767	0.00568663	YOL131W	NA	0.948069	3.08545e-10	YLR251W	SYM1	-0.497384	3.3728e-05	YBR110W	ALG1
0.535159	3.76879e-18	YLR438W	CAR2	-1.63325	2.27718e-17	YBR265W	TSC10	-0.597773	3.39088e-08	YBL066C	SEF1	0.560092	0.00566978	YLR251W	SYM1	2.75595	3.08445e-172	YBL045C	COR1	1.33453	3.37277e-33	YDR030C	RAD28
-2.57497	3.76576e-196	YJL080C	SCP160	1.26423	2.26873e-10	YDL010W	GRX6	-0.510496	3.39088e-08	YPR167C	MET16	0.338715	0.00566978	YNL138W	SRV2	-0.944538	3.07924e-05	YOR238W	NA	-0.370988	3.36777e-05	YDL207W	GLE1
-0.32185	3.76548e-06	YLR277C	YSH1	-1.10654	2.26573e-08	YBL069W	AST1	-2.16914	3.39066e-80	YJL030W	MAD2	-0.788189	0.00565577	YFR012W	DCV1	2.21681	3.07914e-08	TY2_LTR_61	NA	-0.985602	3.36744e-16	YGR106C	VOA1
-1.76966	3.76454e-37	YBR025C	OLA1	1.30141	2.26515e-36	YDR001C	NTH1	1.11674	3.38994e-24	YBR094W	PBY1	0.730705	0.00564418	YIL062C	ARC15	0.991255	3.07824e-17	YPL057C	SUR1	1.17755	3.36697e-07	YPL080C	NA
-0.448164	3.76099e-07	YLR328W	NMA1	-0.768965	2.26233e-13	YGR092W	DBF2	-1.03043	3.38951e-22	YGR107W	NA	0.455912	0.00564418	YOR276W	CAF20	-0.554421	3.07429e-09	YHR027C	RPN1	0.614966	3.36691e-11	YKL121W	DGR2
0.832246	3.75973e-05	YKL133C	NA	-3.02285	2.26204e-21	YGR128C	UTP8	0.668195	3.38491e-12	YOL078W	AVO1	-1.18734	0.00561639	YGR293C	NA	0.778321	3.07225e-05	YDL065C	PEX19	-2.05161	3.36622e-20	UNDEF_X2180-1A_18	NA
0.781363	3.75973e-05	transcr_10037	NA	0.865305	2.26063e-06	YAL002W	VPS8	-0.784718	3.38465e-08	YER148W	SPT15	-0.388115	0.00561064	YJR132W	NMD5	-0.664688	3.07222e-06	YPL157W	TGS1	1.21771	3.36595e-38	YGL006W	PMC1
-0.805099	3.75938e-19	YML096W	NA	1.94164	2.26025e-51	YNL115C	NA	0.557471	3.38443e-05	YML069W	POB3	0.447456	0.00560716	YDR056C	EMC10	-4.30906	3.07066e-264	YPL131W	RPL5	-2.28966	3.36528e-100	YDR165W	TRM82
-1.38715	3.75657e-98	YPR016C	TIF6	1.27921	2.25937e-09	YOR132W	VPS17	-1.84671	3.38275e-65	YPL269W	KAR9	-0.590792	0.00559701	YLR026C	SED5	2.18557	3.06974e-66	YPL201C	YIG1	0.720827	3.36268e-08	YJR057W	CDC8
-0.495892	3.75578e-05	YCR047C	BUD23	-1.4048	2.25937e-09	YHR187W	IKI1	1.87221	3.38015e-34	YLL005C	SPO75	-0.343528	0.00557109	YDR422C	SIP1	-0.907812	3.06918e-12	YIR004W	DJP1	-0.480056	3.3625e-05	YLR367W	RPS22B
1.6216	3.75518e-10	tS(AGA)_7	NA	-3.40817	2.25875e-60	YDL228C	NA	1.72261	3.3786e-43	YLR192C	HCR1	0.464112	0.00556382	YDR099W	BMH2	0.549753	3.06873e-05	YMR253C	NA	3.18843	3.36212e-285	YEL011W	GLC3
0.427246	3.75317e-12	YGR125W	NA	0.988013	2.25766e-12	YLR361C	DCR2	-0.762146	3.37182e-17	YDL148C	NOP14	0.64862	0.00555401	YBR173C	UMP1	-2.20668	3.06757e-59	YOL010W	RCL1	1.54013	3.35744e-31	YCR073W-A	SOL2
-0.905957	3.75317e-12	YJR006W	POL31	-0.928489	2.25758e-12	YOR007C	SGT2	3.36168	3.36986e-20	tR(CCG)_0	NA	-1.9225	0.00551508	TY_114	NA	0.64696	3.06436e-07	YPL138C	SPP1	1.20554	3.35424e-05	TY_237	NA
-0.399089	3.74995e-05	YIL041W	GVP36	1.12074	2.25732e-12	YKL023W	NA	0.98107	3.36986e-20	YNL151C	RPC31	-0.707503	0.00548514	YLR377C	FBP1	-1.14135	3.06433e-22	YOR071C	NRT1	-1.22745	3.3531e-50	YDL143W	CCT4
-2.40976	3.7491e-285	YLR413W	INA1	1.52646	2.25697e-26	YHR051W	COX6	3.72705	3.36588e-36	YHR038W	RRF1	-0.574604	0.00548016	YOR296W	NA	-2.07724	3.05907e-38	YGR095C	RRP46	0.442389	3.35164e-06	YHL002W	HSE1
1.74191	3.74824e-38	YDR216W	ADR1	0.836733	2.25401e-06	YGR111W	NA	-1.78281	3.36151e-58	YHR195W	NVJ1	0.464793	0.00547189	YGL011C	SCL1	0.989206	3.05788e-18	YLR240W	VPS34	-0.644897	3.35111e-07	YOR280C	FSH3
-4.56458	3.74794e-253	YBR191W	RPL21A	1.48547	2.25363e-15	YGL117W	NA	0.57134	3.36071e-07	YHR130C	NA	-0.415967	0.00546306	YHR165C	PRP8	2.02534	3.05605e-69	YML131W	NA	-3.16541	3.34947e-197	YBL039C	URA7
2.24435	3.74547e-52	YPL087W	YDC1	-0.783188	2.25291e-07	YBR104W	YMC2	1.81622	3.35892e-67	YER115C	SPR6	-0.634493	0.00545128	YDR459C	PFA5	1.89531	3.05605e-69	YOR220W	RCN2	-0.90982	3.34215e-20	YDL155W	CLB3
-0.836609	3.74413e-15	YIR010W	DSN1	0.639458	2.24716e-06	YDR376W	ARH1	0.847345	3.35709e-16	YMR054W	STV1	1.77334	0.00543375	tP(TGG)_5	NA	-1.39766	3.05546e-18	YJR047C	ANB1	1.35311	3.34171e-17	YDR022C	ATG31
-2.56561	3.74287e-92	YDR023W	SES1	3.80412	2.23899e-181	YMR085W	NA	-1.018	3.35178e-18	TY2_LTR_31	NA	-0.526746	0.00543375	YGL094C	PAN2	-1.32638	3.05191e-19	YNL126W	SPC98	-2.27673	3.34123e-131	YJL050W	MTR4
-0.951588	3.73925e-12	YLR314C	CDC3	-2.36463	2.23735e-27	YGR187C	HGH1	-1.43633	3.35164e-13	YMR094W	CTF13	-0.423914	0.00543331	YER063W	THO1	0.988851	3.04925e-10	YNL033W-2A	NA	-2.59042	3.33642e-95	YCL054W	SPB1
1.34305	3.73017e-28	YPR154W	PIN3	-3.25142	2.23146e-55	YOR271C	FSF1	-4.96916	3.35149e-79	YOL146W	PSF3	-0.422551	0.00537103	YLR386W	VAC14	-4.17723	3.04657e-200	YOL039W	RPP2A	0.417463	3.33468e-05	YLR240W	VPS34
-1.11128	3.72821e-66	YOR233W	KIN4	1.08485	2.22907e-11	YPL100W	ATG21	1.13232	3.34855e-21	YIL112W	HOS4	0.836848	0.00535122	tK(TTT)_1	NA	-2.31252	3.0403e-66	YCL059C	KRR1	1.52047	3.33333e-30	YJL088W	ARG3
1.98902	3.7281e-30	YOL097W-A	NA	1.78357	2.22906e-06	TY2_LTR_38	NA	-2.24368	3.3456e-99	YDL211C	NA	-0.480841	0.00529453	YLR048W	RPS0B	1.77025	3.02937e-53	YKL016C	ATP7	-2.3412	3.33175e-126	YAL003W	EFB1
1.25242	3.72764e-61	YBR046C	ZTA1	0.645011	2.21969e-05	YGL004C	RPN14	-0.595603	3.3454e-07	YBL031W	SHE1	0.373839	0.00528811	YJR125C	ENT3	1.40123	3.02626e-24	YJR077C	MIR1	0.410118	3.32596e-06	YDR036C	EHD3
-1.38907	3.72729e-47	YJL124C	LSM1	2.46503	2.2196e-16	YBR045C	GIP1	-1.38139	3.34506e-34	YMR073C	IRC21	-0.501724	0.00528811	YPL089C	RLM1	-1.32263	3.02342e-12	YPL001W	HAT1	-1.11457	3.32567e-13	YJL115W	ASF1
-2.53226	3.72373e-120	YNL247W	NA	1.93508	2.21791e-40	YDR435C	PPM1	1.32965	3.34492e-38	YKL035W	UGP1	0.707234	0.00525654	SCR1	NA	0.717306	3.02029e-13	YMR165C	PAH1	-1.20109	3.32306e-17	YKL190W	CNB1
1.0345	3.72217e-51	YPL248C	GAL4	0.69688	2.21343e-10	YLR207W	HRD3	-0.491119	3.34227e-08	YDL186W	NA	0.532818	0.00525654	YHR001W-A	QCR10	0.837829	3.01919e-09	YPL005W	AEP3	-2.18899	3.32225e-133	YER086W	ILV1
-0.66328	3.71835e-13	YJL128C	PBS2	2.50061	2.21334e-32	YJL060W	BNA3	1.47074	3.34161e-47	TY2_LTR_0	NA	0.681724	0.00523957	YGL072C	NA	0.821467	3.01198e-11	YMR176W	ECM5	-2.60507	3.32147e-198	YMR194W	RPL36A
1.70519	3.71791e-37	YMR105W-A	NA	-2.69051	2.21039e-31	YGR175C	ERG1	0.687531	3.34121e-13	YLR431C	ATG23	0.553051	0.00522606	YBR268W	MRPL37	1.91976	3.00911e-83	YDR298C	ATP5	-0.734693	3.3182e-08	YKR039W	GAP1
-1.09829	3.71754e-11	YIL027C	EMC5	1.57179	2.2102e-56	YMR140W	SIP5	0.643561	3.34065e-10	YDR525W	NA	0.516751	0.00519298	YPL010W	RET3	-0.592468	3.00823e-06	YBL008W	HIR1	-1.72849	3.31706e-62	YDR012W	RPL4B
-0.585026	3.71653e-05	YIL016W	SNL1	2.73464	2.20845e-22	YPR001W	CIT3	-0.536975	3.33921e-09	YKL145W	RPT1	-0.366665	0.00515396	YGL078C	DBP3	-1.40034	3.00561e-18	YGR188C	BUB1	-0.482626	3.31366e-09	YNL268W	LYP1
0.780267	3.71187e-37	YOR081C	TGL5	-4.25723	2.20516e-78	YOL121C	RPS19A	-1.30509	3.33905e-26	YGR098C	ESP1	-0.380993	0.00513944	YOR320C	GNT1	-1.70869	3.00371e-21	YOR272W	YTM1	0.584905	3.31028e-12	YKL185W	ASH1
-2.77135	3.71175e-269	YGL009C	LEU1	-0.552214	2.20365e-05	YOL115W	PAP2	1.12204	3.33873e-23	TY_30	NA	-0.854499	0.00513944	YPL144W	POC4	-0.630972	3.0037e-06	YGR134W	CAF130	1.40465	3.30929e-50	YMR135C	GID8
-1.95116	3.70962e-55	YAL059W	ECM1	1.23774	2.20044e-08	transcr_7410	NA	-2.98434	3.33758e-206	YKR048C	NAP1	0.652548	0.00512444	YMR030W	RSF1	1.13541	3.00166e-14	YDR246W	TRS23	-1.95125	3.3091e-64	YNL308C	KRI1
2.52047	3.70912e-67	YMR174C	PAI3	-1.88144	2.19811e-08	YLL034C	RIX7	1.64681	3.333e-76	TY5_9	NA	0.894937	0.00512402	RNA170	NA	-1.10436	2.99919e-11	YKL069W	NA	-1.95307	3.30908e-05	TY_9	NA
1.50521	3.70554e-10	YGR174C	CBP4	-4.1903	2.19774e-59	transcr_4844	NA	-1.13842	3.33085e-20	TY_225	NA	-0.420997	0.00506634	YOL147C	PEX11	2.45339	2.995e-118	YMR114C	NA	-1.44135	3.30798e-29	YKL165C	MCD4
-2.83169	3.70483e-59	YDR413C	NA	-2.08152	2.19762e-10	YIL040W	APQ12	0.427474	3.32776e-07	YDR518W	EUG1	-0.321761	0.00506549	YPL012W	RRP12	-2.30207	2.98834e-72	YLR409C	UTP21	-0.871668	3.30645e-11	YML071C	COG8
-1.87425	3.70414e-86	YDL084W	SUB2	-2.37709	2.19668e-78	YOL007C	CSI2	-0.75738	3.32769e-08	TY5_12	NA	-0.639379	0.00505308	YJR141W	NA	-2.09358	2.98679e-55	YJL125C	GCD14	1.77036	3.30411e-43	YPL250C	ATG41
0.673828	3.70327e-05	snR46	NA	-1.77324	2.19197e-10	YLR129W	DIP2	-2.33671	3.32744e-22	YGL034C	NA	-0.432168	0.00500214	YMR108W	ILV2	1.21714	2.98166e-25	YPL003W	ULA1	1.04298	3.3034e-28	YDR038C	ENA5
1.40529	3.70217e-17	YOR386W	PHR1	2.70692	2.19194e-30	YCR091W	KIN82	1.21457	3.32536e-25	YFR030W	MET10	-0.435258	0.00499071	YOR133W	EFT1	0.766322	2.98062e-06	YMR157C	AIM36	-2.90626	3.30081e-105	YNL182C	IPI3
3.08344	3.70209e-27	YNL013C	NA	0.729662	2.19188e-08	UNDEF_SEY6210_25	NA	2.93402	3.32384e-215	YHL019C	APM2	0.387061	0.00498772	YDL066W	IDP1	0.602027	2.97708e-05	YDR476C	NA	3.20351	3.29553e-54	tS(CGA)_1	NA
-3.59334	3.70206e-287	YLR150W	STM1	1.91882	2.19155e-46	YJL163C	NA	0.726879	3.32312e-10	YOR160W	MTR10	-0.599831	0.0049824	YIL002C	INP51	-1.01293	2.9755e-13	YCR094W	CDC50	-1.94749	3.2938e-124	YER056C	FCY2
0.670773	3.69204e-16	YDR479C	PEX29	-2.33163	2.18633e-61	YKL113C	RAD27	1.92613	3.31668e-96	TY_26	NA	1.43649	0.00495762	TY2_LTR_83	NA	-2.10457	2.971e-43	YGL157W	ARI1	-0.584237	3.29204e-07	YGL162W	SUT1
2.45704	3.69166e-05	tF(GAA)_0	NA	1.92608	2.18589e-09	tD(GTC)_12	NA	2.33191	3.31607e-43	YDR104C	SPO71	-0.534744	0.00492644	YKL108W	SLD2	-4.06487	2.97015e-111	UNDEF_BY4742_83	NA	0.488353	3.2894e-05	YKL050C	NA
2.12057	3.69108e-05	TY_233	NA	1.67503	2.18434e-14	tI(AAT)_5	NA	-0.483796	3.31344e-08	YNL014W	HEF3	0.567031	0.00492603	YJR120W	NA	0.763703	2.96813e-09	YOR388C-2A	NA	1.14624	3.28699e-34	YDR423C	CAD1
-0.818542	3.69043e-07	YDL147W	RPN5	-1.67573	2.1829e-05	transcr_6317	NA	0.964175	3.31312e-05	TY_88	NA	1.34033	0.00488259	tR(TCT)_2	NA	1.1074	2.96728e-20	YOL016C	CMK2	0.694906	3.28353e-15	YPL135W	ISU1
-0.634374	3.68614e-07	YBR160W	CDC28	-2.61237	2.17822e-13	YLR065C	ENV10	2.62151	3.31074e-161	UNDEF_BY4741_103	NA	0.598804	0.00483942	YMR276W	DSK2	0.69898	2.96277e-05	YLL057C	JLP1	2.56468	3.28196e-41	YHR139C-A	NA
-1.04394	3.68444e-08	YJL072C	PSF2	-2.62785	2.1778e-28	YLR293C	GSP1	2.82132	3.30832e-252	YLR187W	SKG3	-0.884996	0.00481744	YBL081W	NA	-0.812928	2.95965e-09	YGR005C	TFG2	-1.26048	3.28029e-37	YLR121C	YPS3
0.781269	3.68301e-09	YKR055W	RHO4	1.46694	2.17408e-06	tV(AAC)_10	NA	1.19447	3.30564e-23	tE(TTC)_9	NA	0.535469	0.00479543	YHR105W	YPT35	0.764884	2.95728e-09	YOR388C	FDH1	1.197	3.27903e-15	YPR015C	NA
0.691225	3.68283e-15	YHR018C	ARG4	1.38726	2.17268e-16	YIR014W	NA	0.993836	3.30497e-11	YER030W	CHZ1	-1.27681	0.00479464	YPRIME_47	NA	0.764884	2.95728e-09	YOR388C-3A	NA	1.27313	3.27809e-59	YJL016W	TPH3
1.77428	3.68019e-220	YEL071W	DLD3	-2.13161	2.17236e-29	YBR162C	TOS1	1.86114	3.29924e-77	YDR446W	ECM11	-0.477467	0.00478573	YKL211C	TRP3	-3.26964	2.95606e-89	YLR075W	RPL10	0.809482	3.27587e-14	YGL045W	RIM8
-1.59796	3.67419e-16	YGR073C	NA	2.27481	2.17214e-82	YNL144C	NA	-0.882831	3.29887e-15	YJL121C	RPE1	-0.433938	0.00478573	YOL144W	NOP8	2.35507	2.95216e-72	YMR271C	URA10	0.674533	3.27564e-09	YHR109W	CTM1
1.61724	3.67231e-25	transcr_27508	NA	-2.64714	2.16678e-36	UNDEF_SEY6210_49	NA	0.968357	3.297e-20	YDR118W	APC4	0.437445	0.00477607	YJR117W	STE24	-4.36063	2.95101e-296	YLR249W	YEF3	1.10974	3.27334e-05	YMR057C	NA
1.05073	3.66416e-13	YIR036W-A	NA	2.76103	2.16368e-151	YMR105C	PGM2	-1.18419	3.29581e-30	YPR064W	NA	-0.470889	0.00475918	YOR371C	GPB1	-4.16505	2.94916e-166	YNL111C	CYB5	2.76525	3.27318e-223	YLR258W	GSY2
0.922906	3.6612e-20	YML117W	NAB6	2.10928	2.16342e-61	YBR280C	SAF1	-0.72398	3.295e-06	UNDEF_BY4741_63	NA	0.593911	0.00475749	YMR022W	UBC7	-1.57852	2.94823e-40	YER009W	NTF2	1.26899	3.27292e-45	YJL100W	LSB6
-1.60913	3.66026e-11	YOR265W	RBL2	-2.49692	2.16255e-13	YGR152C	RSR1	3.46455	3.29299e-230	transcr_2804	NA	-0.586427	0.00475749	YOL010W	RCL1	-0.848078	2.94634e-15	YBR127C	VMA2	3.58576	3.27068e-288	YBL064C	PRX1
0.693102	3.66009e-11	YJR160C	MPH3	1.70556	2.16085e-16	YGR149W	NA	-3.65691	3.29099e-280	YHR158C	KEL1	-0.772622	0.00475484	UNDEF_BMA64-1A_35	NA	1.00835	2.94457e-16	YJR106W	ECM27	2.17017	3.26912e-12	tK(TTT)_1	NA
0.790547	3.65927e-13	YDR085C	AFR1	-2.07322	2.15959e-60	YBL054W	TOD6	1.53375	3.28886e-27	YHR018C	ARG4	-0.572234	0.00475015	YCR024C	SLM5	0.850927	2.9439e-11	YPL133C	RDS2	-0.80846	3.26688e-11	YDR108W	TRS85
-0.663594	3.65609e-09	YDR170C	SEC7	-2.51854	2.15841e-107	YCR089W	FIG2	0.701453	3.28599e-11	YOR212W	STE4	-0.400495	0.0047489	YKL068W	NUP100	-1.88752	2.94309e-22	YCR086W	CSM1	2.91249	3.26063e-81	tK(TTT)_2	NA
-1.26875	3.65539e-10	YDL099W	BUG1	-1.14366	2.15754e-11	YML127W	RSC9	1.98946	3.28306e-50	YFL044C	OTU1	0.710756	0.00474867	YIR017W-A	NA	1.41464	2.94151e-27	YDR421W	ARO80	-0.635038	3.26044e-11	YOL103W	ITR2
-0.601707	3.65453e-09	YCL056C	PEX34	1.86897	2.15642e-42	YHL036W	MUP3	-0.932423	3.28086e-15	YDL082W	RPL13A	-0.5778	0.00469982	YGL117W	NA	1.68728	2.94132e-24	YJL217W	REE1	3.88247	3.25979e-249	YMR206W	NA
-1.93286	3.65398e-253	YGL012W	ERG4	1.13556	2.15585e-08	YAR047C	NA	1.08685	3.27589e-16	YMR120C	ADE17	-0.46704	0.00468261	YNL021W	HDA1	-0.720728	2.9398e-05	YOR189W	IES4	0.93863	3.25886e-17	YPL095C	EEB1
2.8494	3.65189e-90	YOL084W	PHM7	-4.14272	2.15365e-35	YOL039W	RPP2A	-0.967473	3.27535e-15	YML027W	YOX1	-0.645125	0.00466716	YKL082C	RRP14	-1.04324	2.93682e-09	YPL254W	HFI1	1.09453	3.25676e-20	YJL063C	MRPL8
-0.915583	3.65116e-17	YGR135W	PRE9	-0.85927	2.14902e-05	YKL080W	VMA5	1.18112	3.27245e-18	YOL094C	RFC4	-1.09386	0.00458853	transcr_16615	NA	-0.625709	2.93603e-06	YGL050W	TYW3	-2.65255	3.25437e-217	YGR245C	SDA1
1.76712	3.64893e-101	YHR104W	GRE3	-1.44495	2.14565e-23	YHR068W	DYS1	-0.712306	3.27223e-14	YMR154C	RIM13	0.463542	0.00457471	TY_253	NA	-0.655994	2.93602e-10	YDR351W	SBE2	1.56304	3.25369e-60	YOR040W	GLO4
-0.854135	3.64865e-17	YBR010W	HHT2	-1.1312	2.14438e-05	YGR180C	RNR4	0.964562	3.27109e-23	YDL117W	CYK3	0.757925	0.00457471	TY_91	NA	-0.891193	2.93307e-11	YOR201C	MRM1	0.494415	3.25246e-08	YJR033C	RAV1
-0.933214	3.64234e-07	YOR076C	SKI7	1.12908	2.14247e-05	YMR254C	NA	2.67601	3.27069e-05	YGL204C	NA	-1.35689	0.00457471	YGL188C-A	NA	0.802548	2.93173e-14	YLL013C	PUF3	0.692979	3.24941e-13	YHL019C	APM2
-1.37117	3.63969e-32	YGL157W	ARI1	2.10575	2.13731e-51	YKL091C	NA	2.30309	3.26797e-139	YJR077C	MIR1	0.722849	0.00453987	YML129C	COX14	-1.00609	2.93086e-12	YBR112C	CYC8	-1.17253	3.24837e-23	YPR009W	SUT2
0.737693	3.63853e-05	YGL047W	ALG13	-3.1236	2.13531e-48	YLR196W	PWP1	1.30173	3.26577e-05	YGR024C	THG1	-0.486023	0.0045243	YML102W	CAC2	0.706502	2.92948e-05	YDR314C	RAD34	-1.61585	3.24685e-29	YJL087C	TRL1
-1.27502	3.63746e-52	YBR029C	CDS1	1.44415	2.13172e-05	YBR140C	IRA1	-0.964473	3.26314e-14	YMR280C	CAT8	-0.453053	0.00451758	YER151C	UBP3	-1.34427	2.92861e-23	YGR198W	YPP1	-0.749814	3.24377e-19	YHL007C	STE20
-1.14686	3.63686e-37	YPL245W	NA	-2.67225	2.122e-112	YPL212C	PUS1	0.653606	3.26124e-12	YOR094W	ARF3	0.914371	0.00447051	YBR018C	GAL7	-2.23448	2.92116e-49	YPR187W	RPO26	0.876477	3.24015e-15	YJL036W	SNX4
1.40488	3.63252e-16	YIR017W-A	NA	1.68367	2.11221e-21	YBL045C	COR1	-1.13867	3.26053e-25	YDR511W	SDH7	-0.456687	0.00447051	transcr_6448	NA	-1.42431	2.92086e-25	YBR030W	RKM3	-1.22298	3.23676e-17	YLR088W	GAA1
1.36096	3.63094e-114	YJL100W	LSB6	-1.43412	2.10732e-06	YML006C	GIS4	2.02452	3.26009e-107	YNL142W	MEP2	-0.455123	0.00444449	YLR332W	MID2	-1.84752	2.92003e-06	YGR109C	CLB6	2.50358	3.23598e-203	YOR178C	GAC1
-1.29489	3.62713e-13	YDR234W	LYS4	-1.06584	2.10446e-08	YIL117C	PRM5	0.560616	3.25221e-06	YLR362W	STE11	-0.700402	0.00437459	YDL211C	NA	-0.741944	2.91976e-12	YEL051W	VMA8	0.968853	3.2351e-08	TY_146	NA
1.13759	3.6205e-08	YBR120C	CBP6	-1.33998	2.10353e-38	YDR451C	YHP1	0.584572	3.25098e-11	YHR061C	GIC1	-0.42501	0.00437183	YIL095W	PRK1	1.64151	2.91947e-13	YER135C	NA	-1.11548	3.23357e-27	YNR012W	URK1
0.740483	3.61855e-15	YOL119C	MCH4	-2.47165	2.10291e-59	YHR169W	DBP8	-2.23642	3.25073e-65	YPR072W	NOT5	-0.480755	0.00436768	YIR011C	STS1	3.2457	2.91701e-100	YCL040W	GLK1	-0.596958	3.23292e-05	YKL063C	NA
0.753443	3.61755e-33	YDL054C	MCH1	1.56986	2.1014e-07	tS(CGA)_0	NA	-1.02138	3.2428e-22	YOR353C	SOG2	-0.834479	0.00436656	YLR103C	CDC45	-0.922308	2.91568e-12	YNL288W	CAF40	0.397399	3.22923e-05	YMR092C	AIP1
-1.91866	3.61661e-37	YLR100W	ERG27	1.18076	2.10129e-07	YMR053C	STB2	1.96569	3.23888e-68	YMR039C	SUB1	0.771134	0.00425895	YGL180W	ATG1	0.912784	2.91556e-14	YOR350C	MNE1	0.59937	3.22832e-09	YDL020C	RPN4
0.604939	3.61357e-16	YMR155W	NA	-2.82196	2.09864e-25	YJL191W	RPS14B	-2.10483	3.23752e-99	YER159C	BUR6	0.744176	0.00423596	transcr_18088	NA	-3.28156	2.91544e-08	YLR051C	FCF2	-0.900448	3.22366e-19	YOR011W	AUS1
1.07761	3.60907e-39	YKL159C	RCN1	1.07356	2.0984e-17	YPR201W	ARR3	-1.2759	3.22855e-26	YGL163C	RAD54	-0.548951	0.00419641	YDR138W	HPR1	2.25306	2.91342e-40	TY_140	NA	0.476365	3.22289e-08	YDL022W	GPD1
-0.745568	3.6056e-14	YBR021W	FUR4	-3.24439	2.09637e-53	YNL141W	AAH1	-0.824746	3.22819e-19	TY_284	NA	0.401815	0.00419513	YIL075C	RPN2	-1.33726	2.90815e-16	YHR070W	TRM5	3.19693	3.21718e-20	tP(TGG)_3	NA
-2.26659	3.60537e-22	YLR104W	LCL2	4.89309	2.09411e-234	YGR067C	NA	-0.84362	3.22159e-13	YDR050C	TPI1	0.549183	0.00416732	YML094W	GIM5	1.79054	2.90247e-63	YDR231C	COX20	0.504749	3.21645e-05	YOR288C	MPD1
0.684003	3.60465e-15	YAL031C	GIP4	0.962449	2.09405e-05	YMR181C	NA	-2.70795	3.22124e-95	YPR057W	BRR1	-0.670192	0.00414025	YLR042C	NA	0.597663	2.90218e-06	YPR045C	THP3	-1.67925	3.21411e-70	YBR118W	TEF1
1.406	3.60389e-245	YBR177C	EHT1	1.00433	2.09201e-06	YDL176W	NA	2.40769	3.21951e-119	YHR069C	RRP4	1.45571	0.00412894	YIL046W-A	NA	-1.22409	2.89787e-10	YLR341W	SPO77	-0.722095	3.21361e-06	YDR253C	MET32
-1.04072	3.60206e-13	YDR013W	PSF1	0.881732	2.08876e-08	YAR020C	PAU7	-1.55178	3.21715e-38	YDL020C	RPN4	-0.57479	0.00412894	YDR400W	URH1	0.903746	2.89754e-05	TY_228	NA	1.37051	3.21338e-25	YHR160C	PEX18
-0.71804	3.60029e-09	YFR035C	NA	0.937677	2.08751e-07	YDR270W	CCC2	-2.71429	3.21664e-166	YOL164W	BDS1	0.866331	0.0041139	tL(CAA)_5	NA	-0.709382	2.89116e-09	YMR129W	POM152	1.52294	3.21016e-20	YML083C	NA
-2.82396	3.59723e-86	YIL131C	FKH1	-0.801027	2.08562e-06	YPL170W	DAP1	-0.943142	3.21272e-17	YGL108C	NA	0.480909	0.00408031	YIR016W	NA	-1.45009	2.89037e-43	YGL202W	ARO8	2.84305	3.20889e-48	tP(TGG)_1	NA
0.994101	3.59395e-20	YMR087W	NA	-2.25644	2.08455e-51	YNL132W	KRE33	-0.474512	3.21079e-06	YMR177W	MMT1	-0.489836	0.00408031	YKR063C	LAS1	-0.998664	2.88996e-18	YNL048W	ALG11	-0.810701	3.2007e-16	YMR259C	TRM732
-0.975961	3.59348e-19	YKL101W	HSL1	-4.00547	2.08374e-70	YDR064W	RPS13	-0.681	3.20988e-07	YPR108W	RPN7	0.96631	0.00407891	YOR329W-A	NA	-0.978335	2.88806e-22	YAL026C	DRS2	-0.642008	3.20008e-10	YBL082C	ALG3
0.552486	3.59169e-09	YLR446W	NA	-0.828408	2.08321e-09	YNL326C	PFA3	-2.6151	3.20953e-116	YKR101W	SIR1	-0.4312	0.00407891	YBL039C	URA7	-1.27446	2.88092e-19	YKL057C	NUP120	-2.78619	3.19555e-205	YKL081W	TEF4
1.06757	3.59124e-05	tS(AGA)_1	NA	-1.17283	2.08036e-08	YFL017C	GNA1	-2.45735	3.20396e-106	YGR256W	GND2	0.508344	0.0040776	YGR147C	NAT2	0.8131	2.8785e-13	YGL084C	GUP1	-1.39432	3.19518e-45	YER118C	SHO1
-4.50816	3.58921e-83	YNL248C	RPA49	1.09549	2.0798e-06	YOR152C	ATG40	0.655835	3.20164e-08	YPL006W	NCR1	-0.439887	0.00407198	UNDEF_BMA64-1A_20	NA	1.81609	2.8782e-05	TY4_58	NA	1.65537	3.18876e-13	YJL007C	NA
0.834113	3.58907e-08	YJL127C-B	NA	-0.985022	2.07596e-06	YAL043C	PTA1	-1.27731	3.19908e-24	YLR351C	NIT3	-0.519026	0.00407198	YPR186C	PZF1	1.50512	2.87775e-42	YPR155C	NCA2	0.660166	3.18587e-09	YNL208W	NA
-1.02623	3.58888e-15	YGR138C	TPO2	1.10397	2.07391e-06	YDR529C	QCR7	2.21688	3.19265e-56	TY_141	NA	-0.630817	0.00403594	YPR171W	BSP1	-3.27506	2.87402e-135	YMR217W	GUA1	1.72938	3.18129e-56	YJR129C	EFM3
-0.715214	3.58765e-07	YML015C	TAF11	1.80958	2.07368e-42	YGL156W	AMS1	0.710104	3.19071e-09	YGL253W	HXK2	0.51231	0.00402962	YOR105W	NA	2.91882	2.87374e-74	YPL123C	RNY1	-0.565125	3.18118e-09	YPL127C	HHO1
-0.932518	3.58574e-08	YEL051W	VMA8	-1.92298	2.07316e-20	YML125C	PGA3	-1.14337	3.18769e-12	UNDEF_BY4741_12	NA	-0.473443	0.00401726	YLR314C	CDC3	-1.36217	2.873e-17	YLR183C	TOS4	2.10731	3.17964e-94	YGR194C	XKS1
0.73681	3.58468e-23	YDR003W	RCR2	-0.870474	2.07169e-05	YOR362C	PRE10	-1.20959	3.18549e-39	YGL098W	USE1	1.09817	0.00395837	TY3_35	NA	0.569702	2.87271e-06	YLR394W	CST9	0.414517	3.1743e-07	YBL105C	PKC1
1.50068	3.58445e-46	YHR097C	NA	-0.974866	2.0712e-05	YNL164C	IBD2	-1.91043	3.18505e-46	TY3_8	NA	-0.435701	0.00390439	YDR205W	MSC2	-1.19648	2.86906e-26	YJR031C	GEA1	1.45808	3.17345e-31	YKL188C	PXA2
0.588888	3.58253e-16	YHR048W	YHK8	-1.46798	2.06856e-15	YIL118W	RHO3	-3.22853	3.18002e-98	YOR077W	RTS2	0.449953	0.00389931	YHR017W	YSC83	-1.01308	2.8688e-21	YMR221C	FMP42	-1.38549	3.15961e-17	YDL166C	FAP7
-1.46832	3.58022e-213	YMR296C	LCB1	-1.63848	2.0685e-19	YGR054W	NA	-1.35859	3.17742e-23	YGR146C	ECL1	0.487121	0.00389148	YDR063W	AIM7	-0.559362	2.86002e-05	YNR003C	RPC34	2.115	3.15865e-143	YGR142W	BTN2
1.27945	3.57738e-177	YIL036W	CST6	-1.62612	2.06594e-08	YDR156W	RPA14	0.725656	3.17359e-05	YOR027W	STI1	0.369152	0.00388776	YHR078W	NA	-0.450325	2.85879e-06	YKL210W	UBA1	0.537981	3.15712e-09	YML119W	NA
0.941487	3.57543e-27	YGL197W	MDS3	-0.831548	2.06594e-08	YMR183C	SSO2	-0.744994	3.17263e-09	TY2_LTR_75	NA	0.589053	0.00387728	YLR037C	PAU23	-1.16896	2.85837e-10	YLR215C	CDC123	-2.97906	3.15703e-200	YDR471W	RPL27B
-0.371449	3.57364e-07	YLR373C	VID22	-0.687934	2.06584e-07	YER113C	TMN3	2.23971	3.17248e-07	YDL129W	NA	0.528358	0.0038643	YAR033W	MST28	1.01472	2.85165e-06	YEL057C	SDD1	0.383447	3.15687e-05	YHR131C	NA
1.08932	3.57202e-09	YLR218C	COA4	-3.82972	2.0628e-81	YDL039C	PRM7	-2.02089	3.16944e-56	YDR488C	PAC11	-1.63143	0.00384902	YER175W-A	NA	-0.75929	2.85084e-06	UNDEF_BY4742_117	NA	-1.58736	3.15571e-70	YJL130C	URA2
2.58745	3.57157e-37	YPL166W	ATG29	-1.53297	2.06277e-07	YDL112W	TRM3	0.530906	3.16783e-07	YNR001C	CIT1	0.478061	0.00381874	TY_297	NA	1.33161	2.84437e-14	YDR173C	ARG82	-2.0588	3.15467e-83	YMR128W	ECM16
1.10042	3.56782e-23	YHL019C	APM2	-1.1023	2.06277e-07	YKL155C	RSM22	0.769816	3.16743e-13	YER078C	ICP55	-0.487198	0.00380616	YPL128C	TBF1	-1.3379	2.84384e-25	YBR265W	TSC10	-0.510705	3.15406e-08	YLL043W	FPS1
1.08319	3.56735e-21	YAR027W	UIP3	-1.48268	2.06194e-17	YOL030W	GAS5	-1.0383	3.16737e-23	YDR359C	EAF1	0.609275	0.00378533	YAL044C	GCV3	-1.55223	2.84272e-35	YJL008C	CCT8	0.748199	3.15281e-12	YNL156C	NSG2
0.524306	3.56526e-09	YML028W	TSA1	2.30874	2.06116e-59	YKL085W	MDH1	-0.898357	3.16397e-14	YIL119C	RPI1	0.600885	0.00377186	YDL085C-A	NA	0.804715	2.83982e-08	YJR021C	REC107	-0.480348	3.15035e-07	YJR001W	AVT1
2.72603	3.56506e-126	YHR087W	RTC3	1.73152	2.05991e-13	YDR453C	TSA2	2.85753	3.16393e-108	YMR251W	GTO3	1.02555	0.00376588	TY2_LTR_134	NA	0.742847	2.83649e-15	YNL101W	AVT4	-0.783222	3.14979e-17	YKL212W	SAC1
-1.61683	3.56006e-54	YOR216C	RUD3	1.5129	2.05922e-13	YFL011W	HXT10	4.14793	3.1621e-89	YDL033C	SLM3	-0.402919	0.00375694	YDR238C	SEC26	1.74987	2.83648e-34	YGL117W	NA	-0.721873	3.1497e-05	YML062C	MFT1
-0.767123	3.55954e-11	YDL081C	RPP1A	0.990111	2.05459e-07	YER058W	PET117	-1.65904	3.15726e-46	YOL013C	HRD1	0.386961	0.00375661	YKL016C	ATP7	1.98717	2.83648e-34	YMR169C	ALD3	-3.25766	3.14848e-217	YJL177W	RPL17B
-3.25701	3.55633e-74	YBR266C	NA	-1.26444	2.05357e-06	YEL027W	VMA3	0.62379	3.15302e-05	YDR056C	EMC10	0.557272	0.00375661	YBR037C	SCO1	1.02211	2.83641e-19	YDL106C	PHO2	-0.91867	3.13972e-11	YLR057W	MNL2
1.93578	3.55231e-18	tR(CCG)_0	NA	1.07496	2.0517e-12	YMR106C	YKU80	-0.443346	3.15024e-05	YDR162C	NBP2	-0.390032	0.00375661	YOR001W	RRP6	0.759896	2.83616e-09	YNL168C	FMP41	-2.21607	3.13771e-120	YLR075W	RPL10
-0.702755	3.54774e-08	YLR440C	SEC39	-1.73716	2.0517e-12	YOR253W	NAT5	-3.21092	3.14825e-229	YHR165C	PRP8	1.99289	0.00373421	TY2_LTR_124	NA	0.889429	2.83301e-07	YGR066C	NA	0.993226	3.13686e-15	YOR358W	HAP5
0.531169	3.54765e-07	YDR391C	NA	-2.15992	2.05021e-32	YLR413W	INA1	1.65492	3.14797e-81	tU(TCA)_2	NA	0.46177	0.00370936	YJR103W	URA8	2.19027	2.83255e-16	tL(CAA)_1	NA	-2.85748	3.13605e-124	YJR063W	RPA12
-1.05814	3.54418e-11	YOR326W	MYO2	0.83966	2.04936e-11	YLR248W	RCK2	-1.3736	3.1465e-05	YHR198C	AIM18	-0.475914	0.00370285	YML018C	NA	-1.70968	2.83251e-43	YGR260W	TNA1	0.696799	3.13454e-08	YDR202C	RAV2
-2.59656	3.54288e-55	YGL171W	ROK1	-0.832043	2.04693e-07	YAL015C	NTG1	1.42645	3.14011e-34	TY4_30	NA	0.466796	0.00370098	YKL128C	PMU1	0.508691	2.83247e-05	YGR010W	NMA2	-1.84693	3.13423e-61	YDL236W	PHO13
-0.52433	3.53686e-08	YOR104W	PIN2	0.922723	2.04673e-05	YDL078C	MDH3	-3.00155	3.13912e-196	YNL167C	SKO1	-0.830598	0.00366402	YBR032W	NA	0.49503	2.83247e-05	YMR152W	YIM1	-2.52796	3.13048e-116	YOR271C	FSF1
0.593455	3.53544e-07	YKL043W	PHD1	2.22778	2.04465e-84	YLR258W	GSY2	0.992861	3.13884e-12	YOR298W	MUM3	0.491778	0.00361307	YCL043C	PDI1	0.671957	2.83191e-05	YGL237C	HAP2	1.7334	3.1276e-53	YGL205W	POX1
-0.529039	3.53406e-15	YBL091C	MAP2	-3.33723	2.04457e-57	YMR230W	RPS10B	2.43276	3.13565e-101	YDR383C	NKP1	0.611295	0.00361261	YCL018W	LEU2	-0.532794	2.83191e-05	YLR120C	YPS1	0.852441	3.12722e-14	YDR411C	DFM1
1.00152	3.53392e-05	YLR251W	SYM1	1.02153	2.04417e-21	YBR002C	RER2	2.22761	3.13221e-98	YOL111C	MDY2	0.581851	0.00359452	YDL090C	RAM1	1.41672	2.83184e-35	YFL055W	AGP3	-0.869853	3.12698e-14	YPL202C	AFT2
-0.443644	3.53392e-05	YJL064W	NA	-1.91321	2.04342e-18	YHR088W	RPF1	-1.05223	3.13065e-24	YPL272C	PBI1	-0.490129	0.00358906	YKR082W	NUP133	1.29985	2.82973e-38	YBR212W	NGR1	-0.679402	3.12601e-05	YDR344C	NA
0.903004	3.53278e-22	YKL065C	YET1	-2.64108	2.04307e-38	YOR133W	EFT1	1.03896	3.12923e-13	YAL008W	FUN14	0.452444	0.0035859	YKL094W	YJU3	0.765686	2.82972e-07	YNR036C	MRPS12	3.57655	3.11967e-96	TY3_5	NA
-0.328766	3.53134e-07	YOR372C	NDD1	-1.22295	2.04192e-20	UNDEF_SEY6210_45	NA	1.88807	3.12726e-06	YGL127C	SOH1	1.88294	0.00358522	Q0285	NA	2.61858	2.82798e-49	YLR142W	PUT1	1.0814	3.11958e-20	YBR176W	ECM31
0.530957	3.53038e-11	YGR147C	NAT2	-1.85542	2.03961e-15	YJR105W	ADO1	0.747111	3.12315e-10	YLR340W	RPP0	-0.377987	0.00357703	YLR436C	ECM30	-1.75842	2.82579e-16	YHR173C	NA	0.487612	3.11925e-05	YLR351C	NIT3
3.59358	3.52826e-105	YLR174W	IDP2	-3.7004	2.03685e-31	YLR185W	RPL37A	-3.49729	3.12197e-197	YPR116W	RRG8	0.934924	0.00356856	YER066W	RRT13	-1.80147	2.82464e-30	YNL292W	PUS4	-1.23786	3.11904e-47	YEL027W	VMA3
-1.91806	3.52792e-178	YPR125W	YLH47	0.674502	2.03681e-06	YDR067C	OCA6	-3.26575	3.12129e-273	YPL034W	NA	-0.455942	0.00356243	YBR074W	PFF1	-1.07683	2.82364e-19	YGL238W	CSE1	2.16969	3.11838e-86	YGL121C	GPG1
0.496725	3.524e-05	YNR042W	NA	-2.79324	2.03618e-29	YAR073W	NA	-0.954197	3.11857e-14	YER103W	SSA4	-0.512891	0.00355507	YFR006W	NA	-0.701122	2.81692e-08	YBR041W	FAT1	1.11978	3.1147e-05	YDR218C	SPR28
2.27151	3.524e-05	YBR298C-A	NA	1.55123	2.033e-18	YBR117C	TKL2	1.01451	3.11823e-16	YIL110W	HPM1	-0.371545	0.00355245	YER090W	TRP2	1.9322	2.81468e-50	YDL027C	MRX9	2.84223	3.11307e-241	YMR105C	PGM2
-3.98156	3.5224e-62	YAL025C	MAK16	-4.24458	2.0329e-60	YGL076C	RPL7A	-0.984475	3.11547e-17	YAL022C	FUN26	0.917321	0.00355146	TY_191	NA	0.605795	2.81214e-08	YBR136W	MEC1	-1.0015	3.11012e-15	YMR032W	HOF1
-1.09492	3.52238e-41	YKL144C	RPC25	2.01256	2.03224e-21	tK(CTT)_1	NA	-1.00718	3.11227e-24	YML090W	NA	0.766666	0.00352939	YIL156W-B	NA	0.637193	2.81214e-08	YER162C	RAD4	2.8661	3.10351e-222	YBL045C	COR1
2.17184	3.52147e-35	YHR139C-A	NA	1.26282	2.03201e-10	TY_235	NA	-0.714411	3.11185e-06	YDR489W	SLD5	-1.27335	0.00351936	YGR294W	PAU9	-1.38182	2.81159e-31	YHR042W	NCP1	0.796969	3.09955e-11	YML068W	ITT1
0.545732	3.51893e-08	YJR033C	RAV1	-0.910874	2.02947e-05	YBL032W	HEK2	2.28956	3.11156e-05	YML006C	GIS4	0.344361	0.00351594	YPL260W	NA	-0.811112	2.81127e-13	YOR212W	STE4	-1.72872	3.09784e-76	YDL111C	RRP42
-1.89739	3.51774e-103	YCR053W	THR4	1.25144	2.02801e-18	YGL146C	RRT6	-1.71967	3.10919e-21	YGR122W	NA	-0.374423	0.00349784	YML075C	HMG1	-2.24855	2.81036e-45	YDR165W	TRM82	0.643769	3.09634e-06	YHR011W	DIA4
2.22691	3.51771e-51	tL(CAA)_9	NA	1.45187	2.02801e-18	YOR227W	HER1	-1.35973	3.10858e-33	YKR009C	FOX2	2.01511	0.00349033	tR(ACG)_6	NA	1.17136	2.80963e-15	YPR011C	NA	-0.494276	3.09629e-06	YGL113W	SLD3
1.65605	3.51694e-31	YOR268C	NA	-2.32333	2.02458e-52	YGL028C	SCW11	2.06419	3.10727e-105	YDR148C	KGD2	-0.683459	0.00349033	YHR207C	SET5	-1.19759	2.80803e-17	YDR072C	IPT1	2.71871	3.09244e-163	YOR173W	DCS2
0.541442	3.51679e-06	YJL219W	HXT9	-2.04981	2.02399e-09	YCR016W	NA	0.661461	3.10687e-13	YMR048W	CSM3	-0.501756	0.00348229	YGR278W	CWC22	-2.51664	2.80753e-66	YCR016W	NA	3.11583	3.09092e-12	tG(GCC)_7	NA
-0.751561	3.51641e-35	YPL188W	POS5	0.793187	2.01864e-07	YLR283W	NA	-2.47794	3.10304e-85	YML016C	PPZ1	-0.571825	0.00346804	YHR032W-A	NA	1.13615	2.80748e-14	YGR209C	TRX2	0.705454	3.08787e-20	YEL009C	GCN4
0.422743	3.51184e-08	YGR267C	FOL2	-0.853246	2.01786e-05	YLR099C	ICT1	3.06915	3.10235e-41	YGL194C	HOS2	0.358348	0.00344884	YKL210W	UBA1	-1.22198	2.80612e-27	YPL106C	SSE1	0.437209	3.08754e-05	YDL035C	GPR1
1.03483	3.50845e-64	YBR212W	NGR1	-1.54293	2.01761e-24	YBR087W	RFC5	1.85203	3.10086e-68	YJR044C	VPS55	0.559097	0.00340701	YJR069C	HAM1	-1.8382	2.79892e-38	YDL210W	UGA4	2.70635	3.0856e-161	YPR184W	GDB1
-2.7625	3.50144e-78	YCL054W	SPB1	1.31148	2.0168e-35	YOL083W	ATG34	2.49697	3.10074e-173	YOR010C	TIR2	0.601116	0.00340074	YDR378C	LSM6	0.76361	2.79822e-09	YOR388C-1A	NA	-1.45239	3.0808e-41	YPR053C	NA
-2.53158	3.49861e-240	YBR238C	NA	-1.78695	2.01405e-33	YML014W	TRM9	-2.10771	3.09973e-31	tV(AAC)_1	NA	1.11475	0.0034003	Q0255	NA	-2.39291	2.79377e-51	YHR197W	RIX1	-0.640504	3.0802e-08	YDL189W	RBS1
1.9278	3.49769e-56	YHL044W	NA	-3.22499	2.01335e-29	transcr_5213	NA	2.58321	3.09447e-07	YCR051W	NA	0.741155	0.0034003	YFR056C	NA	1.16433	2.78812e-20	YFL044C	OTU1	1.4589	3.07896e-20	YJL160C	PIR5
-1.30989	3.49705e-35	YOR001W	RRP6	-0.991509	2.00941e-11	YGL122C	NAB2	1.99257	3.09389e-27	YFR012W	DCV1	0.618407	0.00339622	YNL255C	GIS2	-1.64841	2.78769e-24	YBR130C	SHE3	2.87543	3.07873e-186	YBL049W	MOH1
-0.582272	3.49629e-13	YOR370C	MRS6	0.954894	2.00907e-12	YMR302C	YME2	-2.52811	3.09148e-118	YCL039W	GID7	0.767594	0.00339127	YMR258C	ROY1	0.724734	2.78177e-09	YBR270C	BIT2	-1.26154	3.07785e-29	YKL143W	LTV1
0.401424	3.49147e-05	YOL155C	HPF1	-3.45626	2.00812e-95	YGL120C	PRP43	0.616111	3.09134e-06	YLR365W	NA	-0.594448	0.00338712	YJL090C	DPB11	1.52196	2.78127e-21	YGR237C	NA	1.38892	3.07605e-21	YML030W	RCF1
-1.95849	3.49094e-42	YOR046C	DBP5	1.66385	2.00598e-25	YGL219C	MDM34	-2.47066	3.09062e-56	YKL167C	MRP49	0.534047	0.0033572	YLL055W	YCT1	0.803689	2.78029e-11	YJL047C	RTT101	-1.23867	3.07583e-28	YGL144C	ROG1
1.39696	3.48626e-22	YKL188C	PXA2	-1.35539	2.00598e-25	YGR208W	SER2	-2.56384	3.08994e-129	YDR061W	NA	0.997729	0.0033429	tW(CCA)_1	NA	-1.65588	2.77813e-23	UNDEF_BY4742_115	NA	-1.05417	3.07492e-37	YJL012C	VTC4
-2.12999	3.48529e-23	YJL009W	NA	1.02682	2.00293e-05	YEL057C	SDD1	-2.69436	3.08671e-229	YBL023C	MCM2	-0.453724	0.00334176	YAL029C	MYO4	0.975638	2.7749e-10	YER061C	CEM1	1.8233	3.07385e-56	YBR284W	NA
-0.497788	3.48499e-07	YJR075W	HOC1	-2.51293	2.00151e-71	YCL027W	FUS1	0.454603	3.08576e-05	YDL237W	AIM6	-0.565838	0.00331469	YBR265W	TSC10	1.16161	2.77319e-17	YKL103C	APE1	-3.55942	3.0721e-179	YOL124C	TRM11
-0.940539	3.48282e-12	YJL176C	SWI3	1.54423	2.00014e-37	YGL248W	PDE1	1.93606	3.0857e-11	YDL099W	BUG1	-0.555111	0.00328427	YHR196W	UTP9	1.17492	2.76913e-14	YGL250W	RMR1	-0.640984	3.07024e-06	YHL003C	LAG1
-0.982643	3.4793e-25	YIL043C	CBR1	-1.81129	1.99774e-20	YOR046C	DBP5	3.07072	3.08535e-254	TY_147	NA	0.374682	0.00326829	YKL103C	APE1	-0.652836	2.76796e-08	YMR208W	ERG12	-1.55901	3.06947e-33	YOR103C	OST2
0.651532	3.47904e-06	YNL335W	DDI3	-2.20551	1.99645e-15	YOR243C	PUS7	0.927335	3.08048e-16	YOR296W	NA	-0.571559	0.00326606	YKL033W	TTI1	1.89288	2.76661e-55	YDR256C	CTA1	-1.16711	3.06891e-27	YFL047W	RGD2
-0.528474	3.47862e-07	YBR082C	UBC4	2.06619	1.99457e-24	YLL055W	YCT1	-2.39423	3.08048e-87	YJL053W	PEP8	-0.396265	0.0032325	YPL180W	TCO89	1.61366	2.76515e-08	tD(GTC)_9	NA	1.99868	3.06212e-97	YNL115C	NA
0.550059	3.47323e-11	YKL121W	DGR2	2.13691	1.99292e-14	YEL060C	PRB1	-1.4071	3.07878e-19	TY3_32	NA	-0.540899	0.00323197	YBL033C	RIB1	-1.96338	2.76298e-47	YGR014W	MSB2	1.05023	3.05803e-18	YKR065C	PAM17
-0.655006	3.47263e-08	YOR174W	MED4	-1.01988	1.98596e-09	YML123C	PHO84	3.76501	3.07595e-05	TY2_LTR_54	NA	0.798158	0.00323043	YKL137W	CMC1	-3.06	2.75891e-147	YML008C	ERG6	-0.83642	3.05775e-07	YDR414C	ERD1
-2.48912	3.46846e-137	YDR037W	KRS1	2.14237	1.98354e-13	YHR140W	NA	0.775086	3.07272e-15	YHR070W	TRM5	-0.491287	0.00321247	YHR091C	MSR1	-1.61275	2.75674e-38	YHR179W	OYE2	2.41538	3.05582e-116	YBR298C	MAL31
0.543552	3.46655e-05	YFL026W	STE2	-2.17064	1.98316e-24	YPL160W	CDC60	-2.39351	3.06675e-155	YNL188W	KAR1	-0.510467	0.00319121	YLR083C	EMP70	-1.2788	2.75435e-34	YOR326W	MYO2	2.48912	3.05582e-116	YDR516C	EMI2
0.551229	3.46531e-23	YLR206W	ENT2	-1.32783	1.98297e-12	YKL018W	SWD2	1.30971	3.0667e-42	TY3-1p_LTR_3	NA	1.00332	0.00318909	YDR379C-A	SDH6	0.775411	2.75272e-13	YLR422W	DCK1	-0.570108	3.05017e-12	YML016C	PPZ1
-1.36488	3.46402e-52	YPL028W	ERG10	1.20619	1.97883e-31	YDR475C	JIP4	-0.683952	3.06655e-13	YOR001W	RRP6	-0.368648	0.00318854	YPL057C	SUR1	3.41394	2.75259e-109	YFL053W	DAK2	0.775293	3.04768e-16	YLR439W	MRPL4
0.546158	3.45727e-10	YIL093C	RSM25	-1.6356	1.97816e-34	YBR029C	CDS1	0.971697	3.06536e-21	YBR225W	NA	-0.863554	0.00317332	YGL235W	NA	0.988075	2.75163e-10	YNL033W-1A	NA	-2.26265	3.04489e-102	YGL099W	LSG1
-0.927476	3.45575e-14	YHL039W	EFM1	-0.982145	1.97764e-21	YGL172W	NUP49	2.3821	3.06448e-96	TY_231	NA	0.590683	0.00316477	YGR160W	NA	-3.18343	2.74899e-78	YGR128C	UTP8	1.13884	3.04058e-18	YMR035W	IMP2
-0.94765	3.45504e-42	YPL128C	TBF1	-0.755268	1.9733e-07	YER069W	ARG5,6	-1.82102	3.06426e-90	YJL088W	ARG3	-0.571755	0.00316263	YHR142W	CHS7	1.08488	2.74296e-08	YOL126C	MDH2	1.51843	3.03852e-59	YLR173W	NA
0.234875	3.44861e-05	YGR255C	COQ6	-1.19512	1.97208e-09	YML112W	CTK3	-1.18652	3.06254e-23	YGL003C	CDH1	1.45856	0.00316153	tV(AAC)_5	NA	2.05077	2.74278e-25	TY_110	NA	1.2183	3.03698e-18	YGL250W	RMR1
1.78399	3.44733e-10	YNL097W-A	NA	-4.22682	1.97174e-145	YLR300W	EXG1	-0.857878	3.06245e-08	YLL014W	EMC6	0.675765	0.00316153	YOR232W	MGE1	0.634286	2.73938e-10	YFR030W	MET10	2.35774	3.03638e-190	YJR104C	SOD1
-3.42553	3.44183e-13	transcr_8136	NA	-4.40895	1.96524e-48	YDR025W	RPS11B	0.762896	3.05958e-13	TY4_48	NA	0.482768	0.00315257	YGR159C	NSR1	-0.95234	2.73896e-17	YGR089W	NNF2	-1.646	3.0346e-58	YGR185C	TYS1
-0.435227	3.43765e-05	YPR031W	NTO1	-1.17012	1.96458e-05	YCL009C	ILV6	0.558259	3.05807e-05	YER025W	GCD11	0.736059	0.00315136	TY2_I-int_42	NA	-1.01695	2.73742e-17	YDR487C	RIB3	-3.43363	3.03304e-246	YGL147C	RPL9A
-1.77759	3.43655e-26	YML094W	GIM5	-1.52236	1.9638e-46	YJL108C	PRM10	-0.526438	3.05585e-07	YBL008W	HIR1	-0.429002	0.00314973	YFL009W	CDC4	1.53696	2.73691e-39	YLL040C	VPS13	-0.683999	3.03215e-12	YGR134W	CAF130
0.821441	3.43554e-18	YPL196W	OXR1	-1.08438	1.95888e-17	YPR120C	CLB5	0.998643	3.05507e-16	YJL010C	NOP9	-0.430335	0.00310865	YGL014W	PUF4	-1.62836	2.73218e-51	YLR401C	DUS3	-4.28289	3.0292e-48	YDL039C	PRM7
1.23387	3.43418e-85	YDL123W	SNA4	1.72206	1.95876e-22	YGL045W	RIM8	2.14703	3.05338e-165	TY_166	NA	-0.771222	0.00309751	YIR043C	NA	-1.13083	2.73182e-19	YGR082W	TOM20	0.608725	3.0241e-07	YLR392C	ART10
2.29809	3.43281e-203	tV(CAC)_1	NA	-1.05824	1.95844e-09	YDR245W	MNN10	-0.772747	3.05269e-10	YEL065W	SIT1	1.38901	0.00305328	tY(GTA)_6	NA	1.04173	2.72646e-12	YHL043W	ECM34	-1.62818	3.02262e-53	YOR047C	STD1
0.887326	3.432e-25	YFR007W	YFH7	-1.909	1.95727e-17	YGR264C	MES1	0.791571	3.05079e-09	YBR276C	PPS1	0.328288	0.00300948	YDR040C	ENA1	-1.66475	2.72641e-19	YNL119W	NCS2	-0.988806	3.0214e-08	YLR424W	SPP382
0.945783	3.42817e-06	YAR030C	NA	1.22578	1.957e-12	YOR298W	MUM3	2.37057	3.04711e-28	YNR052C	POP2	-0.519464	0.0030051	YDR303C	RSC3	1.4641	2.72284e-17	YJL205C	NCE101	0.559394	3.01986e-06	YKL090W	CUE2
-2.12987	3.4278e-104	YNL313C	EMW1	-1.07455	1.9557e-28	YBR080C	SEC18	2.56343	3.04667e-138	YBR201W	DER1	1.53727	0.00298434	YOR256C	TRE2	1.01674	2.72075e-05	YMR159C	ATG16	0.658107	3.01909e-05	YNL122C	NA
0.545153	3.42714e-11	YIL177C	NA	0.687123	1.95493e-07	YNR059W	MNT4	-0.438056	3.0464e-05	YGL255W	ZRT1	0.78523	0.00298434	YHR072W-A	NOP10	0.525541	2.71993e-06	YLL015W	BPT1	-1.67634	3.01893e-34	YJL118W	NA
0.497117	3.41984e-07	YFL036W	RPO41	-1.57743	1.95428e-05	TY3_47	NA	0.658108	3.04611e-08	YHR105W	YPT35	0.463261	0.00295974	YAL037C-B	NA	-0.901745	2.71987e-08	YPR183W	DPM1	-2.65327	3.0171e-121	YLR009W	RLP24
-2.32579	3.41785e-06	YDL187C	NA	-4.05647	1.9529e-43	YOR293W	RPS10A	0.42859	3.04482e-05	YLR222C	UTP13	0.645312	0.00294716	YKR065C	PAM17	1.86693	2.71875e-20	tG(GCC)_0	NA	-1.74349	3.01261e-86	YFL045C	SEC53
-1.70995	3.41682e-70	YGL111W	NSA1	-2.49786	1.9511e-16	YDR324C	UTP4	1.80537	3.04466e-59	YDR346C	SVF1	-0.555216	0.00291894	YEL036C	ANP1	0.700349	2.71799e-08	YGR130C	NA	-2.39793	3.01189e-172	YBL024W	NCL1
-1.69874	3.41349e-33	YGR075C	PRP38	-2.23871	1.94937e-52	YOR108W	LEU9	2.82697	3.0439e-78	YPR088C	SRP54	0.618754	0.00290592	YER030W	CHZ1	-2.50886	2.71447e-42	YDL003W	MCD1	-2.54675	3.00507e-71	YDR449C	UTP6
-2.45299	3.41348e-172	YKR043C	SHB17	0.869314	1.94779e-05	YOL017W	ESC8	0.926483	3.04079e-12	YMR049C	ERB1	-0.564979	0.00289424	YMR305C	SCW10	-2.12294	2.71409e-51	YGR280C	PXR1	2.24683	3.00457e-06	tG(GCC)_4	NA
-0.736186	3.41028e-22	YNR030W	ALG12	1.83453	1.94768e-19	YIR017C	MET28	-0.489487	3.04075e-06	YDR469W	SDC1	0.396957	0.00288078	YGL045W	RIM8	-1.85413	2.71344e-29	YOL056W	GPM3	0.466652	3.00457e-06	YDR177W	UBC1
[truncated: 2,911 more rows]

## Sheet: Sup. Data 2
Supplementary Data 2 - The differentialy abundant metabolites of each strain comparing treatment vs. control. The number yellow highlithed are the total number of metabolites.
[truncated: 233 more rows]

[truncated: 12 more sheets: Sup. Data 3, Sup. Data 4, Sup. Data 5, Sup. Data 6, Sup. Data 7, Sup. Data 8, Sup. Data 9, Sup. Data 10, Sup. Data 11, Sup. Data 12, Sup. Data 13, Sup. Data 14]
